# Supplementary material for: TP53 gene mutation analysis in chronic lymphocytic leukemia by nanopore MinION sequencing
Source: Diagn Pathol. 2016 Oct 10;11:96. doi: 10.1186/s13000-016-0550-y (PMC5057401; doi:10.1186/s13000-016-0550-y)
Supplement: Additional file 1: Table S1. — Error analysis results on raw and corrected reads. (XLSX 11 kb) [file 13000_2016_550_MOESM1_ESM.xlsx]

## Sheet: Foglio1
		Number of reads	Number of reads with alignments	Number of reads without alignments	Overall base identity (excluding indels)	Aligned base identity (excluding indels)	Identical bases per 100 aligned bases (including indels)	Inserted bases per 100 aligned bases (including indels)	Deleted bases per 100 aligned bases (including indels)	Substitutions per 100 aligned bases (including indels)
#CLL1	Raw Reads	329	229 (69.60%)	100 (30.40%)	0.8615	0.94	0.8486	0.0241	0.0732	0.0541
	Nanocorrect	81	79 (97.53%)	2 (2.47%)	0.9644	0.9956	0.9627	0.0027	0.0304	0.0043
	ALEC	228	228 (100.00%)	0 (0.00%)	0.9941	0.997	0.9577	0.0018	0.0376	0.0029
#CLL2	Raw Reads	307	214 (69.71%)	214 (69.71%)	0.8473	0.9391	0.8486	0.0247	0.0717	0.055
	Nanocorrect	101	92 (91.09%)	9 (8.91%)	0.9675	0.9957	0.9636	0.0027	0.0295	0.0041
	ALEC	183	183 (100.00%)	0 (0.00%)	0.992	0.9966	0.9597	0.0019	0.0351	0.0032
#CLL3	Raw Reads	210	120 (57.14%)	90 (42.86%)	0.7957	0.9372	0.8476	0.0251	0.0705	0.0568
	Nanocorrect	108	101 (93.52%)	7 (6.48%)	0.9343	0.9943	0.9617	0.0022	0.0306	0.0055
	ALEC	121	121 (100.00%)	0 (0.00%)	0.9918	0.9962	0.957	0.002	0.0373	0.0037
#CLL4	Raw Reads	288	217 (75.35%)	71 (24.65%)	0.8485	0.9377	0.8478	0.0254	0.0704	0.0563
	Nanocorrect	212	194 (91.51%)	18 (8.49%)	0.9434	0.994	0.9608	0.0032	0.0302	0.0058
	ALEC	213	213 (100.00%)	0 (0.00%)	0.9932	0.997	0.9595	0.0018	0.0358	0.0029
#CLL5	Raw Reads	234	212 (90.60%)	22 (9.40%)	0.8633	0.9398	0.8508	0.0254	0.0693	0.0545
	Nanocorrect	193	193 (100.00%)	0 (0.00%)	0.9682	0.9682	0.9616	0.0033	0.0295	0.0056
	ALEC	193	193 (100.00%)	0 (0.00%)	0.9875	0.997	0.96	0.0017	0.0354	0.0029
#CLL6	Raw Reads	342	225 (65.79%)	117 (34.21%)	0.8447	0.9359	0.8444	0.0259	0.0719	0.0578
	Nanocorrect	125	93 (74.40%)	32 (25.60%)	0.9554	0.9963	0.9653	0.002	0.0291	0.0036
	ALEC	197	197 (100.00%)	0 (0.00%)	0.9862	0.9973	0.9594	0.0018	0.0362	0.0026
#CLL7	Raw Reads	220	211 (95.91%)	9 (4.09%)	0.8911	0.9408	0.8497	0.0204	0.0765	0.0534
	Nanocorrect	184	183 (99.46%)	1 (0.54%)	0.9646	0.9957	0.9632	0.0023	0.0303	0.0041
	ALEC	211	211 (100.00%)	0 (0.00%)	0.9933	0.9974	0.9578	0.0017	0.038	0.0025
#CLL8	Raw Reads	154	140 (90.91%)	14 (9.09%)	0.8821	0.9423	0.8528	0.0212	0.0737	0.0522
	Nanocorrect	127	124 (97.64%)	3 (2.36%)	0.9769	0.9967	0.9651	0.0021	0.0295	0.0032
	ALEC	139	139 (100.00%)	0 (0.00%)	0.9867	0.9971	0.9584	0.0018	0.0371	0.0027
#CLL9	Raw Reads	147	135 (91.84%)	12 (8.16%)	0.8815	0.9413	0.8497	0.0197	0.0777	0.053
	Nanocorrect	132	132 (100.00%)	0 (0.00%)	0.9652	0.9959	0.9641	0.0019	0.0301	0.004
	ALEC	135	135 (100.00%)	0 (0.00%)	0.9901	0.9969	0.9549	0.0018	0.0403	0.0029
#CLL10	Raw Reads	197	99 (50.25%)	98 (49.75%)	0.8703	0.9413	0.8501	0.0206	0.0762	0.053
	Nanocorrect	76	73 (96.05%)	3 (3.95%)	0.9721	0.9951	0.9634	0.0023	0.0296	0.0048
	ALEC	98	98 (100.00%)	0 (0.00%)	0.9921	0.9964	0.9558	0.0019	0.0389	0.0034
#CLL11	Raw Reads	147	127 (86.39%)	20 (13.61%)	0.8637	0.9431	0.854	0.0202	0.0743	0.0515
	Nanocorrect	129	121 (93.80%)	8 (6.20%)	0.9553	0.9958	0.9649	0.0017	0.0294	0.004
	ALEC	125	125 (100.00%)	0 (0.00%)	0.993	0.997	0.9581	0.0018	0.0373	0.0029
#CLL12	Raw Reads	119	116 (97.48%)	3 (2.52%)	0.8806	0.9424	0.8521	0.0206	0.0751	0.0521
	Nanocorrect	109	109 (100.00%)	0 (0.00%)	0.9641	0.9967	0.966	0.0018	0.029	0.0032
	ALEC	116	116 (100.00%)	0 (0.00%)	0.9938	0.9969	0.9569	0.0017	0.0384	0.003
