# Supplementary material for: TP53 gene mutation analysis in chronic lymphocytic leukemia by nanopore MinION sequencing
Source: Diagn Pathol. 2016 Oct 10;11:96. doi: 10.1186/s13000-016-0550-y (PMC5057401; doi:10.1186/s13000-016-0550-y)
Supplement: Additional file 2: — Reformatted file of “gene variation IARC TP53 database” to use in Galaxy workflow for variants annotation. (TXT 1603 kb) [file 13000_2016_550_MOESM2_ESM.txt]

MUT_ID	POS	ExonIntron	Genomic_nt	Codon_number	WT_nucleotide	Mutant_nucleotide	Description	c_description	g_description	g_REF	g_ALT	g_description_hg18	Type	Splice_site	CpG_site	Mut_rate	WT_codon	Mutant_codon	WT_AA	Mutant_AA	ProtDescription	Mut_rateAA	Effect	Polymorphism	SNPlink	Residue_function	Domain_function	Structural_motif	SA	GV	GD	AGVGDClass	SIFTClass	WAF1nWT	MDM2nWT	BAXnWT	h1433snWT	AIP1nWT	GADD45nWT	NOXAnWT	P53R2nWT	TransactivationClass	StructureFunctionClass	DNEclass	EffectGroup3	SwissProtLink	Somatic_count	Germline_count	CellLine_count
6234	7590777	1-exon	141	0	A	G	A>G	c.1-10865A>G	g.7590777T>C	T	C	NC_000017.9:g.7531502T>C	A:T>G:C	no	no		NA	NA	NA	NA	p.?		NA	unknown	17884410	NA	NA	NA				NA	NA									NA	NA	NA	0		0	0	0
6227	7590694	1-intron	224	0	G	T	G>T	c.1-10782G>T	g.7590694C>A	C	A	NC_000017.9:g.7531419C>A	G:C>T:A	consensus SD	no		NA	NA	NA	NA	p.?		splice	unknown		NA	NA	NA				NA	NA									NA	NA	NA	4		0	5	0
6235	7590585	1-intron	333	0	T/C	C	T>C	c.1-10673T>C	g.7590585A>G	A	G	NC_000017.9:g.7531310A>G	A:T>G:C	no	no		NA	NA	NA	NA	p.?		intronic	validated	34686922	NA	NA	NA				NA	NA									NA	NA	NA	0		0	0	0
6236	7590547	1-intron	371	0	G/A	A	G>A	c.1-10635G>A	g.7590547C>T	C	T	NC_000017.9:g.7531272C>T	G:C>A:T	no	no		NA	NA	NA	NA	p.?		intronic	validated	17886250	NA	NA	NA				NA	NA									NA	NA	NA	0		0	0	0
6237	7590459	1-intron	459	0	T/C	C	T>C	c.1-10547T>C	g.7590459A>G	A	G	NC_000017.9:g.7531184A>G	A:T>G:C	no	no		NA	NA	NA	NA	p.?		intronic	validated	17883908	NA	NA	NA				NA	NA									NA	NA	NA	0		0	0	0
6238	7590124	1-intron	794	0	T/C	C	T>C	c.1-10212T>C	g.7590124A>G	A	G	NC_000017.9:g.7530849A>G	A:T>G:C	no	no		NA	NA	NA	NA	p.?		intronic	validated	9905505	NA	NA	NA				NA	NA									NA	NA	NA	0		0	0	0
6239	7589984	1-intron	934	0	G	A	G>A	c.1-10072G>A	g.7589984C>T	C	T	NC_000017.9:g.7530709C>T	G:C>A:T	no	no		NA	NA	NA	NA	p.?		intronic	unknown	11656093	NA	NA	NA				NA	NA									NA	NA	NA	0		0	0	0
6293	7589846	1-intron	1072	0	C/A	A	C>A	c.1-9934C>A	g.7589846G>T	G	T	NC_000017.9:g.7530571G>T	G:C>T:A	no	no		NA	NA	NA	NA	p.?		intronic	validated	17881524	NA	NA	NA				NA	NA									NA	NA	NA	0		0	0	0
6240	7589751	1-intron	1167	0	G/C	C	G>C	c.1-9839G>C	g.7589751C>G	C	G	NC_000017.9:g.7530476C>G	G:C>C:G	no	yes		NA	NA	NA	NA	p.?		intronic	validated	1794289	NA	NA	NA				NA	NA									NA	NA	NA	0		0	0	0
6315	7589454	1-intron	1464	0	G/A	A	G>A	c.1-9542G>A	g.7589454C>T	C	T	NC_000017.9:g.7530179C>T	G:C>A:T	no	no		NA	NA	NA	NA	p.?		intronic	validated	146230720	NA	NA	NA				NA	NA									NA	NA	NA	0		0	0	0
6241	7589311	1-intron	1607	0	C/G	G	C>G	c.1-9399C>G	g.7589311G>C	G	C	NC_000017.9:g.7530036G>C	G:C>C:G	no	no		NA	NA	NA	NA	p.?		intronic	validated	8064946	NA	NA	NA				NA	NA									NA	NA	NA	0		0	0	0
6242	7589052	1-intron	1866	0	C	A	C>A	c.1-9140C>A	g.7589052G>T	G	T	NC_000017.9:g.7529777G>T	G:C>T:A	no	no		NA	NA	NA	NA	p.?		intronic	unknown	1642776	NA	NA	NA				NA	NA									NA	NA	NA	0		0	0	0
6295	7588956	1-intron	1962	0	C/T	T	C>T	c.1-9044C>T	g.7588956G>A	G	A	NC_000017.9:g.7529681G>A	G:C>A:T	no	no		NA	NA	NA	NA	p.?		intronic	validated	17878400	NA	NA	NA				NA	NA									NA	NA	NA	0		0	0	0
6243	7588777	1-intron	2141	0	A	T	A>T	c.1-8865A>T	g.7588777T>A	T	A	NC_000017.9:g.7529502T>A	A:T>T:A	no	no		NA	NA	NA	NA	p.?		intronic	unknown		NA	NA	NA				NA	NA									NA	NA	NA	0		0	0	0
6332	7588777	1-intron	2141	0	A	NA	ins1	c.1-8866_1-8865ins1	g.7588777_7588778ins1	ins1		NC_000017.9:g.7529502_7529503ins1	ins	no	no		NA	NA	NA	NA	p.?		intronic	unknown	17883353	NA	NA	NA				NA	NA									NA	NA	NA	0		0	0	0
6244	7588750	1-intron	2168	0	C/A	C	C>A	c.1-8838C>A	g.7588750G>T	G	T	NC_000017.9:g.7529475G>T	G:C>T:A	no	no		NA	NA	NA	NA	p.?		intronic	validated	17883687	NA	NA	NA				NA	NA									NA	NA	NA	0		0	0	0
6245	7588680	1-intron	2238	0	G/-	NA	del1	c.1-8768del1	g.7588680del1	del1		NC_000017.9:g.7529405del1	del	no	no		NA	NA	NA	NA	p.?		intronic	validated	17882854	NA	NA	NA				NA	NA									NA	NA	NA	0		0	0	0
6246	7588560	1-intron	2358	0	T/C	C	T>C	c.1-8648T>C	g.7588560A>G	A	G	NC_000017.9:g.7529285A>G	A:T>G:C	no	no		NA	NA	NA	NA	p.?		intronic	validated	17882227	NA	NA	NA				NA	NA									NA	NA	NA	0		0	0	0
6247	7588470	1-intron	2448	0	T/A	A	T>A	c.1-8558T>A	g.7588470A>T	A	T	NC_000017.9:g.7529195A>T	A:T>T:A	no	no		NA	NA	NA	NA	p.?		intronic	validated	17885845	NA	NA	NA				NA	NA									NA	NA	NA	0		0	0	0
6316	7588114	1-intron	2804	0	T/C	C	T>C	c.1-8202T>C	g.7588114A>G	A	G	NC_000017.9:g.7528839A>G	A:T>G:C	no	no		NA	NA	NA	NA	p.?		intronic	validated	138131659	NA	NA	NA				NA	NA									NA	NA	NA	0		0	0	0
6248	7588006	1-intron	2912	0	T/G	G	T>G	c.1-8094T>G	g.7588006A>C	A	C	NC_000017.9:g.7528731A>C	A:T>C:G	no	no		NA	NA	NA	NA	p.?		intronic	validated	9903378	NA	NA	NA				NA	NA									NA	NA	NA	0		0	0	0
6249	7587899	1-intron	3019	0	A/G	G	A>G	c.1-7987A>G	g.7587899T>C	T	C	NC_000017.9:g.7528624T>C	A:T>G:C	no	no		NA	NA	NA	NA	p.?		intronic	validated	17881035	NA	NA	NA				NA	NA									NA	NA	NA	0		0	0	0
6252	7587180	1-intron	3738	0	A/G	G	A>G	c.1-7268A>G	g.7587180T>C	T	C	NC_000017.9:g.7527905T>C	A:T>G:C	no	no		NA	NA	NA	NA	p.?		intronic	validated	11656607	NA	NA	NA				NA	NA									NA	NA	NA	0		0	0	0
6253	7586422	1-intron	4496	0	T/A	A	T>A	c.1-6510T>A	g.7586422A>T	A	T	NC_000017.9:g.7527147A>T	A:T>T:A	no	no		NA	NA	NA	NA	p.?		intronic	validated	17886213	NA	NA	NA				NA	NA									NA	NA	NA	0		0	0	0
6254	7586381	1-intron	4537	0	C/G	G	C>G	c.1-6469C>G	g.7586381G>C	G	C	NC_000017.9:g.7527106G>C	G:C>C:G	no	yes		NA	NA	NA	NA	p.?		intronic	validated	17883925	NA	NA	NA				NA	NA									NA	NA	NA	0		0	0	0
6320	7586358	1-intron	4560	0	G/A	A	G>A	c.1-6446G>A	g.7586358C>T	C	T	NC_000017.9:g.7527083C>T	G:C>A:T	no	yes		NA	NA	NA	NA	p.?		intronic	validated	148158283	NA	NA	NA				NA	NA									NA	NA	NA	0		0	0	0
6255	7586063	1-intron	4855	0	A/G	G	A>G	c.1-6151A>G	g.7586063T>C	T	C	NC_000017.9:g.7526788T>C	A:T>G:C	no	no		NA	NA	NA	NA	p.?		intronic	validated	17886107	NA	NA	NA				NA	NA									NA	NA	NA	0		0	0	0
6294	7586061	1-intron	4857	0	A/G	G	A>G	c.1-6149A>G	g.7586061T>C	T	C	NC_000017.9:g.7526786T>C	A:T>G:C	no	no		NA	NA	NA	NA	p.?		intronic	validated	17881002	NA	NA	NA				NA	NA									NA	NA	NA	0		0	0	0
6296	7585532	1-intron	5386	0	A	G	A>G	c.1-5620A>G	g.7585532T>C	T	C	NC_000017.9:g.7526257T>C	A:T>G:C	no	no		NA	NA	NA	NA	p.?		intronic	unknown	8068551	NA	NA	NA				NA	NA									NA	NA	NA	0		0	0	0
6256	7584400	1-intron	6518	0	A/G	G	A>G	c.1-4488A>G	g.7584400T>C	T	C	NC_000017.9:g.7525125T>C	A:T>G:C	no	no		NA	NA	NA	NA	p.?		intronic	validated	11652704	NA	NA	NA				NA	NA									NA	NA	NA	0		0	0	0
6257	7584266	1-intron	6652	0	C/T	T	C>T	c.1-4354C>T	g.7584266G>A	G	A	NC_000017.9:g.7524991G>A	G:C>A:T at CpG	no	yes		NA	NA	NA	NA	p.?		intronic	validated	11655922	NA	NA	NA				NA	NA									NA	NA	NA	0		0	0	0
6297	7584032	1-intron	6886	0	C/T	T	C>T	c.1-4120C>T	g.7584032G>A	G	A	NC_000017.9:g.7524757G>A	G:C>A:T at CpG	no	yes		NA	NA	NA	NA	p.?		intronic	validated	12945970	NA	NA	NA				NA	NA									NA	NA	NA	0		0	0	0
6298	7583903	1-intron	7015	0	G/C	C	G>C	c.1-3991G>C	g.7583903C>G	C	G	NC_000017.9:g.7524628C>G	G:C>C:G	no	no		NA	NA	NA	NA	p.?		intronic	validated	11869968	NA	NA	NA				NA	NA									NA	NA	NA	0		0	0	0
6258	7583652	1-intron	7266	0	T	A	T>A	c.1-3740T>A	g.7583652A>T	A	T	NC_000017.9:g.7524377A>T	A:T>T:A	no	no		NA	NA	NA	NA	p.?		intronic	unknown	1642779	NA	NA	NA				NA	NA									NA	NA	NA	0		0	0	0
6259	7583568	1-intron	7350	0	A	G	A>G	c.1-3656A>G	g.7583568T>C	T	C	NC_000017.9:g.7524293T>C	A:T>G:C	no	no		NA	NA	NA	NA	p.?		intronic	unknown	11651395	NA	NA	NA				NA	NA									NA	NA	NA	0		0	0	0
6260	7583532	1-intron	7386	0	T	NA	ins3	c.1-3620_1-3619ins3	g.7583531_7583532ins3	ins3		NC_000017.9:g.7524257_7524258ins3	ins	no	no		NA	NA	NA	NA	p.?		intronic	unknown	1160901	NA	NA	NA				NA	NA									NA	NA	NA	0		0	0	0
6299	7583528	1-intron	7390	0	A	NA	ins3	c.1-3617_1-3615ins3	g.7583527_7583529ins3	ins3		NC_000017.9:g.7524253_7524254ins3	ins	no	no		NA	NA	NA	NA	p.?		intronic	unknown	5819163	NA	NA	NA				NA	NA									NA	NA	NA	0		0	0	0
6261	7583500	1-intron	7418	0	T	G	T>G	c.1-3588T>G	g.7583500A>C	A	C	NC_000017.9:g.7524225A>C	A:T>C:G	no	no		NA	NA	NA	NA	p.?		intronic	unknown	1642780	NA	NA	NA				NA	NA									NA	NA	NA	0		0	0	0
6262	7583391	1-intron	7527	0	C	G	C>G	c.1-3479C>G	g.7583391G>C	G	C	NC_000017.9:g.7524116G>C	G:C>C:G	no	no		NA	NA	NA	NA	p.?		intronic	unknown	722494	NA	NA	NA				NA	NA									NA	NA	NA	0		0	0	0
6263	7583227	1-intron	7691	0	C/T	T	C>T	c.1-3315C>T	g.7583227G>A	G	A	NC_000017.9:g.7523952G>A	G:C>A:T	no	no		NA	NA	NA	NA	p.?		intronic	validated	17883373	NA	NA	NA				NA	NA									NA	NA	NA	0		0	0	0
6250	7583198	1-intron	7720	0	T/C	C	T>C	c.1-3286T>C	g.7583198A>G	A	G	NC_000017.9:g.7523923A>G	A:T>G:C	no	no		NA	NA	NA	NA	p.?		intronic	validated	34766441	NA	NA	NA				NA	NA									NA	NA	NA	0		0	0	0
6251	7583124	1-intron	7794	0	C	G	C>G	c.1-3212C>G	g.7583124G>C	G	C	NC_000017.9:g.7523849G>C	G:C>C:G	no	no		NA	NA	NA	NA	p.?		intronic	unknown	3021069	NA	NA	NA				NA	NA									NA	NA	NA	0		0	0	0
6264	7583088	1-intron	7830	0	A	T	A>T	c.1-3176A>T	g.7583088T>A	T	A	NC_000017.9:g.7523813T>A	A:T>T:A	no	no		NA	NA	NA	NA	p.?		intronic	unknown	2871359	NA	NA	NA				NA	NA									NA	NA	NA	0		0	1	0
6265	7583083	1-intron	7835	0	C/T	T	C>T	c.1-3171C>T	g.7583083G>A	G	A	NC_000017.9:g.7523808G>A	G:C>A:T at CpG	no	yes		NA	NA	NA	NA	p.?		intronic	validated	2078486	NA	NA	NA				NA	NA									NA	NA	NA	0		0	0	0
6266	7583072	1-intron	7846	0	T/C	C	T>C	c.1-3160T>C	g.7583072A>G	A	G	NC_000017.9:g.7523797A>G	A:T>G:C	no	no		NA	NA	NA	NA	p.?		intronic	validated	17882863	NA	NA	NA				NA	NA									NA	NA	NA	0		0	0	0
6267	7583013	1-intron	7905	0	G/C	C	G>C	c.1-3101G>C	g.7583013C>G	C	G	NC_000017.9:g.7523738C>G	G:C>C:G	no	no		NA	NA	NA	NA	p.?		intronic	validated	12602273	NA	NA	NA				NA	NA									NA	NA	NA	0		0	0	0
6268	7582944	1-intron	7974	0	C	T	C>T	c.1-3032C>T	g.7582944G>A	G	A	NC_000017.9:g.7523669G>A	G:C>A:T	no	no		NA	NA	NA	NA	p.?		intronic	unknown	2909427	NA	NA	NA				NA	NA									NA	NA	NA	0		0	0	0
6269	7582874	1-intron	8044	0	T/C	C	T>C	c.1-2962T>C	g.7582874A>G	A	G	NC_000017.9:g.7523599A>G	A:T>G:C	no	no		NA	NA	NA	NA	p.?		intronic	validated	12603869	NA	NA	NA				NA	NA									NA	NA	NA	0		0	0	0
6270	7582719	1-intron	8199	0	G	NA	ins3	c.1-2808_1-2807ins3	g.7582719_7582720ins3	ins3		NC_000017.9:g.7523444_7523445ins3	ins	no	no		NA	NA	NA	NA	p.?		intronic	unknown	17886028	NA	NA	NA				NA	NA									NA	NA	NA	0		0	0	0
6319	7582615	1-intron	8303	0	A	NA	del(AAAAT)n	c.1-2703del(AAAAT)n	g.7582615_7582615del(AAAAT)n	del(AAAAT)n		NC_000017.9:g.7523340_7523340del(AAAAT)n	del	no	no		NA	NA	NA	NA	p.?		intronic	unknown	NA	NA	NA	NA				NA	NA									NA	NA	NA	0		0	0	0
6318	7582610	1-intron	8308	0	A	NA	ins(AAAAT)n	c.1-2698ins(AAAAT)n	g.7582610_7582611ins(AAAAT)n	ins(AAAAT)n		NC_000017.9:g.7523335_7523336ins(AAAAT)n	ins	no	no		NA	NA	NA	NA	p.?		intronic	unknown	NA	NA	NA	NA				NA	NA									NA	NA	NA	0		0	0	0
6271	7581894	1-intron	9024	0	G	A	G>A	c.1-1982G>A	g.7581894C>T	C	T	NC_000017.9:g.7522619C>T	G:C>A:T	no	no		NA	NA	NA	NA	p.?		intronic	unknown	4411556	NA	NA	NA				NA	NA									NA	NA	NA	0		0	0	0
6321	7581770	1-intron	9148	0	G	NA	del4	c.1-1858_1-1855del4	g.7581770_7581770del4	del4		NC_000017.9:g.7522495_7522495del4	del	no	no		NA	NA	NA	NA	p.?		intronic	unknown	NA	NA	NA	NA				NA	NA									NA	NA	NA	0		0	0	0
6272	7581271	1-intron	9647	0	G/A	A	G>A	c.1-1359G>A	g.7581271C>T	C	T	NC_000017.9:g.7521996C>T	G:C>A:T	no	no		NA	NA	NA	NA	p.?		intronic	validated	1794284	NA	NA	NA				NA	NA									NA	NA	NA	0		0	0	0
6273	7581228	1-intron	9690	0	C/T	T	C>T	c.1-1316C>T	g.7581228G>A	G	A	NC_000017.9:g.7521953G>A	G:C>A:T at CpG	no	yes		NA	NA	NA	NA	p.?		intronic	validated	8078476	NA	NA	NA				NA	NA									NA	NA	NA	0		0	0	0
6274	7581124	1-intron	9794	0	T/C	C	T>C	c.1-1212T>C	g.7581124A>G	A	G	NC_000017.9:g.7521849A>G	A:T>G:C	no	no		NA	NA	NA	NA	p.?		intronic	validated	1642782	NA	NA	NA				NA	NA									NA	NA	NA	0		0	0	0
6275	7580941	1-intron	9977	0	G/A	A	G>A	c.1-1029G>A	g.7580941C>T	C	T	NC_000017.9:g.7521666C>T	G:C>A:T	no	no		NA	NA	NA	NA	p.?		intronic	validated	9897559	NA	NA	NA				NA	NA									NA	NA	NA	0		0	0	0
6276	7580840	1-intron	10078	0	A	C	A>C	c.1-928A>C	g.7580840T>G	T	G	NC_000017.9:g.7521565T>G	A:T>C:G	no	no		NA	NA	NA	NA	p.?		intronic	unknown	1642783	NA	NA	NA				NA	NA									NA	NA	NA	0		0	0	0
6277	7580769	1-intron	10149	0	A	C	A>C	c.1-857A>C	g.7580769T>G	T	G	NC_000017.9:g.7521494T>G	A:T>C:G	no	no		NA	NA	NA	NA	p.?		intronic	unknown	1794285	NA	NA	NA				NA	NA									NA	NA	NA	0		0	0	0
6278	7580500	1-intron	10418	0	G/A	A	G>A	c.1-588G>A	g.7580500C>T	C	T	NC_000017.9:g.7521225C>T	G:C>A:T at CpG	no	yes		NA	NA	NA	NA	p.?		intronic	validated	12944939	NA	NA	NA				NA	NA									NA	NA	NA	0		0	0	0
6279	7580052	1-intron	10866	0	G/A	A	G>A	c.1-140G>A	g.7580052C>T	C	T	NC_000017.9:g.7520777C>T	G:C>A:T at CpG	no	yes		NA	NA	NA	NA	p.?		intronic	validated	8079544	NA	NA	NA				NA	NA									NA	NA	NA	0		0	0	0
6280	7579975	1-intron	10943	0	T	C	T>C	c.1-63T>C	g.7579975A>G	A	G	NC_000017.9:g.7520700A>G	A:T>G:C	no	no		NA	NA	NA	NA	p.?		intronic	unknown	2543548	NA	NA	NA				NA	NA									NA	NA	NA	0		0	0	0
5689	7579912	2-exon	11006	1	A	C	A>C	c.1A>C	g.7579912T>G	T	G	NC_000017.9:g.7520637T>G	A:T>C:G	no	no	0.055	ATG	CTG	Met	Leu	p.M1L	0.079	missense	unknown		NA	Transactivation	N-term/Transactivation		0		NA	NA									NA	NA	NA	2		0	0	0
5690	7579912	2-exon	11006	1	A	G	A>G	c.1A>G	g.7579912T>C	T	C	NC_000017.9:g.7520637T>C	A:T>G:C	no	no	0.148	ATG	GTG	Met	Val	p.M1V	0.148	missense	unknown		NA	Transactivation	N-term/Transactivation		0		NA	NA									NA	NA	NA	2		0	0	0
5691	7579912	2-exon	11006	1	A	T	A>T	c.1A>T	g.7579912T>A	T	A	NC_000017.9:g.7520637T>A	A:T>T:A	no	no	0.024	ATG	TTG	Met	Leu	p.M1L	0.079	missense	unknown		NA	Transactivation	N-term/Transactivation		0		NA	NA									NA	NA	NA	2		0	0	0
6446	7579912	2-exon	11006	1	A	NA	del1182	c.1_1182del1182	g.7579912_7579912del1182	del1182		NC_000017.9:g.7520637_7520637del1182	del	no	no		ATG	NA	Met	NA	p.?		large del	unknown		NA	Transactivation	N-term/Transactivation		0		NA	NA									NA	NA	NA	4		2	4	2
5692	7579911	2-exon	11007	1	T	A	T>A	c.2T>A	g.7579911A>T	A	T	NC_000017.9:g.7520636A>T	A:T>T:A	no	no	0.024	ATG	AAG	Met	Lys	p.M1K	0.024	missense	unknown		NA	Transactivation	N-term/Transactivation		0		NA	NA									NA	NA	NA	2		0	0	0
5693	7579911	2-exon	11007	1	T	C	T>C	c.2T>C	g.7579911A>G	A	G	NC_000017.9:g.7520636A>G	A:T>G:C	no	no	0.148	ATG	ACG	Met	Thr	p.M1T	0.148	missense	unknown		NA	Transactivation	N-term/Transactivation		0		NA	NA									NA	NA	NA	2		0	0	0
5694	7579911	2-exon	11007	1	T	G	T>G	c.2T>G	g.7579911A>C	A	C	NC_000017.9:g.7520636A>C	A:T>C:G	no	no	0.055	ATG	AGG	Met	Arg	p.M1R	0.055	missense	unknown		NA	Transactivation	N-term/Transactivation		0		NA	NA									NA	NA	NA	2		0	0	0
5695	7579910	2-exon	11008	1	G	A	G>A	c.3G>A	g.7579910C>T	C	T	NC_000017.9:g.7520635C>T	G:C>A:T	no	no	0.077	ATG	ATA	Met	Ile	p.M1I	0.133	missense	unknown		NA	Transactivation	N-term/Transactivation		0		NA	NA									NA	NA	NA	2		0	0	0
5696	7579910	2-exon	11008	1	G	C	G>C	c.3G>C	g.7579910C>G	C	G	NC_000017.9:g.7520635C>G	G:C>C:G	no	no	0.021	ATG	ATC	Met	Ile	p.M1I	0.133	missense	unknown		NA	Transactivation	N-term/Transactivation		0		NA	NA									NA	NA	NA	2		0	0	0
5697	7579910	2-exon	11008	1	G	T	G>T	c.3G>T	g.7579910C>A	C	A	NC_000017.9:g.7520635C>A	G:C>T:A	no	no	0.035	ATG	ATT	Met	Ile	p.M1I	0.133	missense	unknown		NA	Transactivation	N-term/Transactivation		0		NA	NA									NA	NA	NA	2		0	0	0
2	7579909	2-exon	11009	2	G	A	G>A	c.4G>A	g.7579909C>T	C	T	NC_000017.9:g.7520634C>T	G:C>A:T	no	no	0.235	GAG	AAG	Glu	Lys	p.E2K	0.235	missense	unknown		NA	Transactivation	N-term/Transactivation		232.67	36.47	neutral	neutral	132.6	147.3	214.2	129.3	91.4	101	166.8	180.9	functional	NA	NA	2		0	0	0
3	7579909	2-exon	11009	2	G	C	G>C	c.4G>C	g.7579909C>G	C	G	NC_000017.9:g.7520634C>G	G:C>C:G	no	no	0.033	GAG	CAG	Glu	Gln	p.E2Q	0.033	missense	unknown		NA	Transactivation	N-term/Transactivation		232.67	2.03	neutral	neutral	113.1	121.5	163.3	132.9	90.4	99.4	175.5	152.6	functional	NA	NA	2		0	0	0
4	7579909	2-exon	11009	2	G	T	G>T	c.4G>T	g.7579909C>A	C	A	NC_000017.9:g.7520634C>A	G:C>T:A	no	no	0.051	GAG	TAG	Glu	STOP	p.E2*	0.051	nonsense	unknown		NA	Transactivation	N-term/Transactivation		232.67		NA	NA									NA	NA	NA	4		0	0	0
5	7579908	2-exon	11010	2	A	C	A>C	c.5A>C	g.7579908T>G	T	G	NC_000017.9:g.7520633T>G	A:T>C:G	no	no	0.038	GAG	GCG	Glu	Ala	p.E2A	0.038	missense	unknown		NA	Transactivation	N-term/Transactivation		232.67	0	neutral	neutral	107.3	117.9	197.3	122.2	93.5	91.9	167	149.6	functional	NA	NA	2		0	0	0
6	7579908	2-exon	11010	2	A	G	A>G	c.5A>G	g.7579908T>C	T	C	NC_000017.9:g.7520633T>C	A:T>G:C	no	no	0.106	GAG	GGG	Glu	Gly	p.E2G	0.106	missense	unknown		NA	Transactivation	N-term/Transactivation		232.67	0	neutral	neutral	84.4	57.3	96.9	84.9	90.1	75.6	132.5	117.7	functional	NA	NA	2		0	0	0
7	7579908	2-exon	11010	2	A	T	A>T	c.5A>T	g.7579908T>A	T	A	NC_000017.9:g.7520633T>A	A:T>T:A	no	no	0.036	GAG	GTG	Glu	Val	p.E2V	0.036	missense	unknown		NA	Transactivation	N-term/Transactivation		232.67	35.66	neutral	neutral	134.4	150.6	146	108.2	89.2	97.7	163.9	176.8	supertrans	NA	NA	2		0	0	0
8	7579907	2-exon	11011	2	G	A	G>A	c.6G>A	g.7579907C>T	C	T	NC_000017.9:g.7520632C>T	G:C>A:T	no	no	0.067	GAG	GAA	Glu	Glu	p.E2E	0.067	silent	unknown	143458271	NA	Transactivation	N-term/Transactivation		232.67		NA	NA									NA	NA	NA	0		1	0	0
9	7579907	2-exon	11011	2	G	C	G>C	c.6G>C	g.7579907C>G	C	G	NC_000017.9:g.7520632C>G	G:C>C:G	no	no	0.022	GAG	GAC	Glu	Asp	p.E2D	0.03	missense	unknown		NA	Transactivation	N-term/Transactivation		232.67	11.33	neutral	neutral	110	77.1	105	74.3	72.1	70	135.4	144.6	functional	NA	NA	2		0	0	0
10	7579907	2-exon	11011	2	G	T	G>T	c.6G>T	g.7579907C>A	C	A	NC_000017.9:g.7520632C>A	G:C>T:A	no	no	0.008	GAG	GAT	Glu	Asp	p.E2D	0.03	missense	unknown		NA	Transactivation	N-term/Transactivation		232.67	11.33	neutral	neutral	110	77.1	105	74.3	72.1	70	135.4	144.6	functional	NA	NA	2		0	0	0
11	7579906	2-exon	11012	3	G	A	G>A	c.7G>A	g.7579906C>T	C	T	NC_000017.9:g.7520631C>T	G:C>A:T	no	no	0.235	GAG	AAG	Glu	Lys	p.E3K	0.235	missense	unknown		NA	Transactivation	N-term/Transactivation		61.28	51.63	deleterious	deleterious	132.1	143.5	174.8	90.3	82.8	85.5	138.1	170.3	functional	NA	NA	2		0	0	0
12	7579906	2-exon	11012	3	G	C	G>C	c.7G>C	g.7579906C>G	C	G	NC_000017.9:g.7520631C>G	G:C>C:G	no	no	0.033	GAG	CAG	Glu	Gln	p.E3Q	0.033	missense	unknown		NA	Transactivation	N-term/Transactivation		61.28	0	neutral	neutral	126.2	152.6	167.1	118.8	101.1	93.4	167.5	184.3	functional	NA	NA	2		0	0	0
13	7579906	2-exon	11012	3	G	T	G>T	c.7G>T	g.7579906C>A	C	A	NC_000017.9:g.7520631C>A	G:C>T:A	no	no	0.051	GAG	TAG	Glu	STOP	p.E3*	0.051	nonsense	unknown		NA	Transactivation	N-term/Transactivation		61.28		NA	NA									NA	NA	NA	4		0	0	0
14	7579905	2-exon	11013	3	A	C	A>C	c.8A>C	g.7579905T>G	T	G	NC_000017.9:g.7520630T>G	A:T>C:G	no	no	0.038	GAG	GCG	Glu	Ala	p.E3A	0.038	missense	unknown		NA	Transactivation	N-term/Transactivation		61.28	76.07	deleterious	deleterious	95.8	107.7	153.8	105.1	74.7	84.7	133.1	140.4	functional	NA	NA	2		0	0	0
15	7579905	2-exon	11013	3	A	G	A>G	c.8A>G	g.7579905T>C	T	C	NC_000017.9:g.7520630T>C	A:T>G:C	no	no	0.106	GAG	GGG	Glu	Gly	p.E3G	0.106	missense	unknown		NA	Transactivation	N-term/Transactivation		61.28	58.01	deleterious	deleterious	83.4	61.9	83.3	77.3	71.7	60.9	103.4	96.3	functional	NA	NA	2		0	0	0
16	7579905	2-exon	11013	3	A	T	A>T	c.8A>T	g.7579905T>A	T	A	NC_000017.9:g.7520630T>A	A:T>T:A	no	no	0.036	GAG	GTG	Glu	Val	p.E3V	0.036	missense	unknown		NA	Transactivation	N-term/Transactivation		61.28	96.32	deleterious	deleterious	109.3	133.4	163.9	93.1	78.5	84.2	122.5	180.9	functional	NA	NA	2		0	0	0
17	7579904	2-exon	11014	3	G	A	G>A	c.9G>A	g.7579904C>T	C	T	NC_000017.9:g.7520629C>T	G:C>A:T	no	no	0.104	GAG	GAA	Glu	Glu	p.E3E	0.104	silent	unknown		NA	Transactivation	N-term/Transactivation		61.28		NA	NA									NA	NA	NA	0		0	0	0
18	7579904	2-exon	11014	3	G	C	G>C	c.9G>C	g.7579904C>G	C	G	NC_000017.9:g.7520629C>G	G:C>C:G	no	no	0.046	GAG	GAC	Glu	Asp	p.E3D	0.073	missense	unknown		NA	Transactivation	N-term/Transactivation		61.28	0	neutral	neutral	102.5	95.5	122.1	87.4	78.4	74.9	126.3	133	functional	NA	NA	2		0	0	0
19	7579904	2-exon	11014	3	G	T	G>T	c.9G>T	g.7579904C>A	C	A	NC_000017.9:g.7520629C>A	G:C>T:A	no	no	0.027	GAG	GAT	Glu	Asp	p.E3D	0.073	missense	unknown		NA	Transactivation	N-term/Transactivation		61.28	0	neutral	neutral	102.5	95.5	122.1	87.4	78.4	74.9	126.3	133	functional	NA	NA	2		0	0	0
20	7579903	2-exon	11015	4	C	A	C>A	c.10C>A	g.7579903G>T	G	T	NC_000017.9:g.7520628G>T	G:C>T:A	no	no	0.048	CCG	ACG	Pro	Thr	p.P4T	0.048	missense	unknown		NA	Transactivation	N-term/Transactivation		111.88	0	neutral	neutral	50.4	79.8	147.7	88.9	113	58.5	116.6	99.2	functional	NA	NA	2		0	0	0
21	7579903	2-exon	11015	4	C	G	C>G	c.10C>G	g.7579903G>C	G	C	NC_000017.9:g.7520628G>C	G:C>C:G	no	no	0.042	CCG	GCG	Pro	Ala	p.P4A	0.042	missense	unknown		NA	Transactivation	N-term/Transactivation		111.88	26.8	neutral	neutral	79	59.5	100.4	61.5	72.1	61	107.2	107.9	functional	NA	NA	2		0	0	0
22	7579903	2-exon	11015	4	C	T	C>T	c.10C>T	g.7579903G>A	G	A	NC_000017.9:g.7520628G>A	G:C>A:T	no	no	0.208	CCG	TCG	Pro	Ser	p.P4S	0.208	missense	unknown		NA	Transactivation	N-term/Transactivation		111.88	0	neutral	neutral	70.4	108.8	177.9	82.8	78	48.1	93.1	103.9	functional	NA	NA	2		0	0	0
23	7579902	2-exon	11016	4	C	A	C>A	c.11C>A	g.7579902G>T	G	T	NC_000017.9:g.7520627G>T	G:C>T:A	no	yes	0.106	CCG	CAG	Pro	Gln	p.P4Q	0.106	missense	unknown		NA	Transactivation	N-term/Transactivation		111.88	2.03	neutral	neutral	125	126.8	131.6	103.5	90.4	85	133.8	186.8	functional	NA	NA	2		0	0	0
24	7579902	2-exon	11016	4	C	G	C>G	c.11C>G	g.7579902G>C	G	C	NC_000017.9:g.7520627G>C	G:C>C:G	no	yes	0.097	CCG	CGG	Pro	Arg	p.P4R	0.097	missense	unknown		NA	Transactivation	N-term/Transactivation		111.88	41.54	neutral	neutral	87.6	76.7	120	94.9	73.5	75.3	118.3	121.5	functional	NA	NA	2		0	0	0
25	7579902	2-exon	11016	4	C	T	C>T	c.11C>T	g.7579902G>A	G	A	NC_000017.9:g.7520627G>A	G:C>A:T at CpG	no	yes	1.243	CCG	CTG	Pro	Leu	p.P4L	1.243	missense	unknown		NA	Transactivation	N-term/Transactivation		111.88	63.55	unclassified	neutral	65.3	97.1	187.2	111.1	91.5	65.4	104.1	86.4	functional	NA	NA	2		0	0	0
26	7579901	2-exon	11017	4	G	A	G>A	c.12G>A	g.7579901C>T	C	T	NC_000017.9:g.7520626C>T	G:C>A:T at CpG	no	yes	1.28	CCG	CCA	Pro	Pro	p.P4P	1.526	silent	unknown		NA	Transactivation	N-term/Transactivation		111.88		NA	NA									NA	NA	NA	0		0	0	0
27	7579901	2-exon	11017	4	G	C	G>C	c.12G>C	g.7579901C>G	C	G	NC_000017.9:g.7520626C>G	G:C>C:G	no	yes	0.121	CCG	CCC	Pro	Pro	p.P4P	1.526	silent	unknown		NA	Transactivation	N-term/Transactivation		111.88		NA	NA									NA	NA	NA	0		0	0	0
28	7579901	2-exon	11017	4	G	T	G>T	c.12G>T	g.7579901C>A	C	A	NC_000017.9:g.7520626C>A	G:C>T:A	no	yes	0.125	CCG	CCT	Pro	Pro	p.P4P	1.526	silent	unknown		NA	Transactivation	N-term/Transactivation		111.88		NA	NA									NA	NA	NA	0		0	0	0
29	7579900	2-exon	11018	5	C	A	C>A	c.13C>A	g.7579900G>T	G	T	NC_000017.9:g.7520625G>T	G:C>T:A	no	no	0.054	CAG	AAG	Gln	Lys	p.Q5K	0.054	missense	unknown		NA	Transactivation	N-term/Transactivation		244.53	19.2	neutral	neutral	95.6	103.9	119.3	90.8	71.3	66.5	119.1	126.9	functional	NA	NA	2		0	0	0
30	7579900	2-exon	11018	5	C	G	C>G	c.13C>G	g.7579900G>C	G	C	NC_000017.9:g.7520625G>C	G:C>C:G	no	no	0.045	CAG	GAG	Gln	Glu	p.Q5E	0.045	missense	unknown		NA	Transactivation	N-term/Transactivation		244.53	29.13	neutral	neutral	86.7	74.4	91.8	75.7	77	65.3	115.1	111.9	functional	NA	NA	2		0	0	0
31	7579900	2-exon	11018	5	C	T	C>T	c.13C>T	g.7579900G>A	G	A	NC_000017.9:g.7520625G>A	G:C>A:T	no	no	0.114	CAG	TAG	Gln	STOP	p.Q5*	0.114	nonsense	unknown		NA	Transactivation	N-term/Transactivation		244.53		NA	NA									NA	NA	NA	4		1	0	0
32	7579899	2-exon	11019	5	A	C	A>C	c.14A>C	g.7579899T>G	T	G	NC_000017.9:g.7520624T>G	A:T>C:G	no	no	0.046	CAG	CCG	Gln	Pro	p.Q5P	0.046	missense	unknown		NA	Transactivation	N-term/Transactivation		244.53	0	neutral	neutral	66.2	39.5	71.3	53.9	56.8	45.1	71.8	74.9	partially functional	NA	NA	2		0	0	0
33	7579899	2-exon	11019	5	A	G	A>G	c.14A>G	g.7579899T>C	T	C	NC_000017.9:g.7520624T>C	A:T>G:C	no	no	0.156	CAG	CGG	Gln	Arg	p.Q5R	0.156	missense	unknown		NA	Transactivation	N-term/Transactivation		244.53	19.25	neutral	neutral	86.1	63.6	93.3	67.6	41.1	59.8	105.5	111.6	functional	NA	NA	2		0	0	0
34	7579899	2-exon	11019	5	A	T	A>T	c.14A>T	g.7579899T>A	T	A	NC_000017.9:g.7520624T>A	A:T>T:A	no	no	0.038	CAG	CTG	Gln	Leu	p.Q5L	0.038	missense	unknown		NA	Transactivation	N-term/Transactivation		244.53	14.3	neutral	neutral	90.5	69.8	83.1	76.1	64.1	64.2	125.5	115.7	functional	NA	NA	2		0	0	0
35	7579898	2-exon	11020	5	G	A	G>A	c.15G>A	g.7579898C>T	C	T	NC_000017.9:g.7520623C>T	G:C>A:T	no	no	0.159	CAG	CAA	Gln	Gln	p.Q5Q	0.159	silent	unknown		NA	Transactivation	N-term/Transactivation		244.53		NA	NA									NA	NA	NA	0		0	0	0
36	7579898	2-exon	11020	5	G	C	G>C	c.15G>C	g.7579898C>G	C	G	NC_000017.9:g.7520623C>G	G:C>C:G	no	no	0.049	CAG	CAC	Gln	His	p.Q5H	0.081	missense	unknown		NA	Transactivation	N-term/Transactivation		244.53	0	neutral	neutral	98.6	100.2	108.4	83.9	103.3	62.5	98.8	144.3	functional	NA	NA	2	44543	0	0	0
37	7579898	2-exon	11020	5	G	T	G>T	c.15G>T	g.7579898C>A	C	A	NC_000017.9:g.7520623C>A	G:C>T:A	no	no	0.032	CAG	CAT	Gln	His	p.Q5H	0.081	missense	unknown		NA	Transactivation	N-term/Transactivation		244.53	0	neutral	neutral	98.6	100.2	108.4	83.9	103.3	62.5	98.8	144.3	functional	NA	NA	2	44543	1	0	0
38	7579897	2-exon	11021	6	T	A	T>A	c.16T>A	g.7579897A>T	A	T	NC_000017.9:g.7520622A>T	A:T>T:A	no	no	0.023	TCA	ACA	Ser	Thr	p.S6T	0.023	missense	unknown		Phosphorylation site	Transactivation	N-term/Transactivation		232.67	0	neutral	neutral	104.5	134.1	141.4	98.2	75.6	78.3	116.5	142.7	functional	NA	NA	2		0	0	0
39	7579897	2-exon	11021	6	T	C	T>C	c.16T>C	g.7579897A>G	A	G	NC_000017.9:g.7520622A>G	A:T>G:C	no	no	0.12	TCA	CCA	Ser	Pro	p.S6P	0.12	missense	unknown		Phosphorylation site	Transactivation	N-term/Transactivation		232.67	1.62	neutral	neutral	96.8	126.2	151.8	94.9	75.4	82.8	108.9	135.7	functional	NA	NA	2		0	0	0
40	7579897	2-exon	11021	6	T	G	T>G	c.16T>G	g.7579897A>C	A	C	NC_000017.9:g.7520622A>C	A:T>C:G	no	no	0.029	TCA	GCA	Ser	Ala	p.S6A	0.029	missense	unknown		Phosphorylation site	Transactivation	N-term/Transactivation		232.67	0	neutral	neutral	52.5	34.5	40.6	42.2	48.6	33.4	54	53.7	partially functional	NA	NA	2		0	0	0
41	7579896	2-exon	11022	6	C	A	C>A	c.17C>A	g.7579896G>T	G	T	NC_000017.9:g.7520621G>T	G:C>T:A	no	no	0.057	TCA	TAA	Ser	STOP	p.S6*	0.093	nonsense	unknown		Phosphorylation site	Transactivation	N-term/Transactivation		232.67		NA	NA									NA	NA	NA	4		0	0	0
42	7579896	2-exon	11022	6	C	G	C>G	c.17C>G	g.7579896G>C	G	C	NC_000017.9:g.7520621G>C	G:C>C:G	no	no	0.036	TCA	TGA	Ser	STOP	p.S6*	0.093	nonsense	unknown		Phosphorylation site	Transactivation	N-term/Transactivation		232.67		NA	NA									NA	NA	NA	4		0	0	0
43	7579896	2-exon	11022	6	C	T	C>T	c.17C>T	g.7579896G>A	G	A	NC_000017.9:g.7520621G>A	G:C>A:T	no	no	0.142	TCA	TTA	Ser	Leu	p.S6L	0.142	missense	unknown		Phosphorylation site	Transactivation	N-term/Transactivation		232.67	59.05	neutral	deleterious	97.4	124.5	131.3	106.8	73.8	75.9	108.7	134.6	functional	NA	NA	2	44544	1	0	0
44	7579895	2-exon	11023	6	A	C	A>C	c.18A>C	g.7579895T>G	T	G	NC_000017.9:g.7520620T>G	A:T>C:G	no	no	0.046	TCA	TCC	Ser	Ser	p.S6S	0.24	silent	unknown		Phosphorylation site	Transactivation	N-term/Transactivation		232.67		NA	NA									NA	NA	NA	0		0	0	0
45	7579895	2-exon	11023	6	A	G	A>G	c.18A>G	g.7579895T>C	T	C	NC_000017.9:g.7520620T>C	A:T>G:C	no	no	0.156	TCA	TCG	Ser	Ser	p.S6S	0.24	silent	unknown		Phosphorylation site	Transactivation	N-term/Transactivation		232.67		NA	NA									NA	NA	NA	0		0	0	0
46	7579895	2-exon	11023	6	A	T	A>T	c.18A>T	g.7579895T>A	T	A	NC_000017.9:g.7520620T>A	A:T>T:A	no	no	0.038	TCA	TCT	Ser	Ser	p.S6S	0.24	silent	unknown		Phosphorylation site	Transactivation	N-term/Transactivation		232.67		NA	NA									NA	NA	NA	0		0	0	0
47	7579894	2-exon	11024	7	G	A	G>A	c.19G>A	g.7579894C>T	C	T	NC_000017.9:g.7520619C>T	G:C>A:T	no	no	0.132	GAT	AAT	Asp	Asn	p.D7N	0.132	missense	unknown		NA	Transactivation	N-term/Transactivation		236.78	0	neutral	neutral	77.7	107.3	114.2	79.1	68.7	55.1	98.1	97.5	functional	NA	NA	2		0	0	0
48	7579894	2-exon	11024	7	G	C	G>C	c.19G>C	g.7579894C>G	C	G	NC_000017.9:g.7520619C>G	G:C>C:G	no	no	0.037	GAT	CAT	Asp	His	p.D7H	0.037	missense	unknown		NA	Transactivation	N-term/Transactivation		236.78	13.17	neutral	deleterious	92.6	107.4	138.2	89.8	74.7	69.4	116.7	112.6	functional	NA	NA	2	5851	1	0	0
49	7579894	2-exon	11024	7	G	T	G>T	c.19G>T	g.7579894C>A	C	A	NC_000017.9:g.7520619C>A	G:C>T:A	no	no	0.03	GAT	TAT	Asp	Tyr	p.D7Y	0.03	missense	unknown		NA	Transactivation	N-term/Transactivation		236.78	61.09	neutral	deleterious	80.4	103.6	130.8	88	74.9	71.6	113.9	124.5	functional	NA	NA	2		0	0	0
50	7579893	2-exon	11025	7	A	C	A>C	c.20A>C	g.7579893T>G	T	G	NC_000017.9:g.7520618T>G	A:T>C:G	no	no	0.046	GAT	GCT	Asp	Ala	p.D7A	0.046	missense	unknown		NA	Transactivation	N-term/Transactivation		236.78	0	neutral	neutral	29.7	19.6	16.8	16.4	21.1	15.9	31.5	28.4	partially functional	NA	NA	2		0	0	0
51	7579893	2-exon	11025	7	A	G	A>G	c.20A>G	g.7579893T>C	T	C	NC_000017.9:g.7520618T>C	A:T>G:C	no	no	0.098	GAT	GGT	Asp	Gly	p.D7G	0.098	missense	unknown		NA	Transactivation	N-term/Transactivation		236.78	0	neutral	neutral	61	51	61.1	68.6	55.7	46.7	81.6	77.4	partially functional	NA	NA	2		0	0	0
52	7579893	2-exon	11025	7	A	T	A>T	c.20A>T	g.7579893T>A	T	A	NC_000017.9:g.7520618T>A	A:T>T:A	no	no	0.022	GAT	GTT	Asp	Val	p.D7V	0.022	missense	unknown		NA	Transactivation	N-term/Transactivation		236.78	34.05	neutral	deleterious	58.4	61.8	82.2	68.6	62.3	60.6	85.1	97.6	partially functional	NA	NA	2		0	0	0
53	7579892	2-exon	11026	7	T	A	T>A	c.21T>A	g.7579892A>T	A	T	NC_000017.9:g.7520617A>T	A:T>T:A	no	no	0.022	GAT	GAA	Asp	Glu	p.D7E	0.068	missense	unknown		NA	Transactivation	N-term/Transactivation		236.78	0	neutral	neutral	85.9	92	116.5	89.2	65	74.1	111.9	121.9	functional	NA	NA	2		0	0	0
54	7579892	2-exon	11026	7	T	C	T>C	c.21T>C	g.7579892A>G	A	G	NC_000017.9:g.7520617A>G	A:T>G:C	no	no	0.098	GAT	GAC	Asp	Asp	p.D7D	0.098	silent	unknown		NA	Transactivation	N-term/Transactivation		236.78		NA	NA									NA	NA	NA	0		0	0	0
55	7579892	2-exon	11026	7	T	G	T>G	c.21T>G	g.7579892A>C	A	C	NC_000017.9:g.7520617A>C	A:T>C:G	no	no	0.046	GAT	GAG	Asp	Glu	p.D7E	0.068	missense	unknown		NA	Transactivation	N-term/Transactivation		236.78	0	neutral	neutral	85.9	92	116.5	89.2	65	74.1	111.9	121.9	functional	NA	NA	2		0	0	0
56	7579891	2-exon	11027	8	C	A	C>A	c.22C>A	g.7579891G>T	G	T	NC_000017.9:g.7520616G>T	G:C>T:A	no	no	0.051	CCT	ACT	Pro	Thr	p.P8T	0.051	missense	unknown		NA	Transactivation	N-term/Transactivation		242.23	0	neutral	neutral	83.4	80.6	81.4	70.6	65	70.5	92.3	128.7	functional	NA	NA	2		0	0	0
57	7579891	2-exon	11027	8	C	G	C>G	c.22C>G	g.7579891G>C	G	C	NC_000017.9:g.7520616G>C	G:C>C:G	no	no	0.033	CCT	GCT	Pro	Ala	p.P8A	0.033	missense	unknown		NA	Transactivation	N-term/Transactivation		242.23	0	neutral	neutral	88.7	88.1	92.9	74.4	71.5	61.8	96.3	122.9	functional	NA	NA	2		0	0	0
58	7579891	2-exon	11027	8	C	T	C>T	c.22C>T	g.7579891G>A	G	A	NC_000017.9:g.7520616G>A	G:C>A:T	no	no	0.235	CCT	TCT	Pro	Ser	p.P8S	0.235	missense	unknown		NA	Transactivation	N-term/Transactivation		242.23	9.71	neutral	neutral	81.1	64.2	84.3	68.2	63.8	69.3	108.1	122.3	functional	NA	NA	2	44545	1	0	0
59	7579890	2-exon	11028	8	C	A	C>A	c.23C>A	g.7579890G>T	G	T	NC_000017.9:g.7520615G>T	G:C>T:A	no	no	0.008	CCT	CAT	Pro	His	p.P8H	0.008	missense	unknown		NA	Transactivation	N-term/Transactivation		242.23	29.13	neutral	neutral	102.4	105.8	135.5	91.2	71.4	81.5	129.7	142.4	functional	NA	NA	2		0	0	0
60	7579890	2-exon	11028	8	C	G	C>G	c.23C>G	g.7579890G>C	G	C	NC_000017.9:g.7520615G>C	G:C>C:G	no	no	0.022	CCT	CGT	Pro	Arg	p.P8R	0.022	missense	unknown		NA	Transactivation	N-term/Transactivation		242.23	33.45	neutral	neutral	106.5	125.7	145.7	96.9	77.5	81.4	145.5	170.6	functional	NA	NA	2		0	0	0
61	7579890	2-exon	11028	8	C	T	C>T	c.23C>T	g.7579890G>A	G	A	NC_000017.9:g.7520615G>A	G:C>A:T	no	no	0.067	CCT	CTT	Pro	Leu	p.P8L	0.067	missense	unknown		NA	Transactivation	N-term/Transactivation		242.23	0	neutral	neutral	99.3	141.9	112.7	104.7	70	81.3	123.4	142.5	functional	NA	NA	2		0	0	0
6428	7579889	2-exon	11029	8	T	NA	ins1	c.23_24ins1	g.7579889_7579890ins1	ins1		NC_000017.9:g.7520614_7520615ins1	ins	no	no		CCT	NA	Pro	NA	p.?		FS	unknown		NA	Transactivation	N-term/Transactivation		242.23		NA	NA									NA	NA	NA	4		1	0	0
62	7579889	2-exon	11029	8	T	A	T>A	c.24T>A	g.7579889A>T	A	T	NC_000017.9:g.7520614A>T	A:T>T:A	no	no	0.05	CCT	CCA	Pro	Pro	p.P8P	0.249	silent	unknown		NA	Transactivation	N-term/Transactivation		242.23		NA	NA									NA	NA	NA	0		0	0	0
63	7579889	2-exon	11029	8	T	C	T>C	c.24T>C	g.7579889A>G	A	G	NC_000017.9:g.7520614A>G	A:T>G:C	no	no	0.158	CCT	CCC	Pro	Pro	p.P8P	0.249	silent	unknown		NA	Transactivation	N-term/Transactivation		242.23		NA	NA									NA	NA	NA	0		0	0	0
64	7579889	2-exon	11029	8	T	G	T>G	c.24T>G	g.7579889A>C	A	C	NC_000017.9:g.7520614A>C	A:T>C:G	no	no	0.041	CCT	CCG	Pro	Pro	p.P8P	0.249	silent	unknown		NA	Transactivation	N-term/Transactivation		242.23		NA	NA									NA	NA	NA	0		0	0	0
65	7579888	2-exon	11030	9	A	C	A>C	c.25A>C	g.7579888T>G	T	G	NC_000017.9:g.7520613T>G	A:T>C:G	no	no	0.041	AGC	CGC	Ser	Arg	p.S9R	0.287	missense	unknown		Phosphorylation site	Transactivation	N-term/Transactivation		353.86	0	neutral	neutral	86.8	98.6	112.2	85.9	64.2	65.9	86	107.6	functional	NA	NA	2		0	0	0
66	7579888	2-exon	11030	9	A	G	A>G	c.25A>G	g.7579888T>C	T	C	NC_000017.9:g.7520613T>C	A:T>G:C	no	no	0.158	AGC	GGC	Ser	Gly	p.S9G	0.158	missense	unknown		Phosphorylation site	Transactivation	N-term/Transactivation		353.86	0	neutral	neutral	80.4	92.2	98.5	83.5	69.1	71	89.9	104.9	functional	NA	NA	2		0	0	0
67	7579888	2-exon	11030	9	A	T	A>T	c.25A>T	g.7579888T>A	T	A	NC_000017.9:g.7520613T>A	A:T>T:A	no	no	0.05	AGC	TGC	Ser	Cys	p.S9C	0.05	missense	unknown		Phosphorylation site	Transactivation	N-term/Transactivation		353.86	0	neutral	deleterious	88.1	109.9	100.4	72	64.6	63.8	82.4	111	functional	NA	NA	2		0	0	0
68	7579887	2-exon	11031	9	G	A	G>A	c.26G>A	g.7579887C>T	C	T	NC_000017.9:g.7520612C>T	G:C>A:T	no	no	0.104	AGC	AAC	Ser	Asn	p.S9N	0.104	missense	unknown		Phosphorylation site	Transactivation	N-term/Transactivation		353.86	0	neutral	neutral	18.2	54.1	37.2	21	16.1	10.8	21.4	29.3	partially functional	NA	NA	2		0	0	0
69	7579887	2-exon	11031	9	G	C	G>C	c.26G>C	g.7579887C>G	C	G	NC_000017.9:g.7520612C>G	G:C>C:G	no	no	0.046	AGC	ACC	Ser	Thr	p.S9T	0.046	missense	unknown		Phosphorylation site	Transactivation	N-term/Transactivation		353.86	0	neutral	neutral	105.3	147	162.1	99.5	78.4	80.8	110.4	145	functional	NA	NA	2		0	0	0
70	7579887	2-exon	11031	9	G	T	G>T	c.26G>T	g.7579887C>A	C	A	NC_000017.9:g.7520612C>A	G:C>T:A	no	no	0.027	AGC	ATC	Ser	Ile	p.S9I	0.027	missense	unknown		Phosphorylation site	Transactivation	N-term/Transactivation		353.86	0	neutral	deleterious	106.4	135.1	158.7	109.4	67.4	82.1	116.6	147.5	functional	NA	NA	2		0	0	0
71	7579886	2-exon	11032	9	C	A	C>A	c.27C>A	g.7579886G>T	G	T	NC_000017.9:g.7520611G>T	G:C>T:A	no	yes	0.125	AGC	AGA	Ser	Arg	p.S9R	0.287	missense	unknown		Phosphorylation site	Transactivation	N-term/Transactivation		353.86	0	neutral	neutral	86.8	98.6	112.2	85.9	64.2	65.9	86	107.6	functional	NA	NA	2		0	0	0
72	7579886	2-exon	11032	9	C	G	C>G	c.27C>G	g.7579886G>C	G	C	NC_000017.9:g.7520611G>C	G:C>C:G	no	yes	0.121	AGC	AGG	Ser	Arg	p.S9R	0.287	missense	unknown		Phosphorylation site	Transactivation	N-term/Transactivation		353.86	0	neutral	neutral	86.8	98.6	112.2	85.9	64.2	65.9	86	107.6	functional	NA	NA	2		0	0	0
73	7579886	2-exon	11032	9	C	T	C>T	c.27C>T	g.7579886G>A	G	A	NC_000017.9:g.7520611G>A	G:C>A:T at CpG	no	yes	1.28	AGC	AGT	Ser	Ser	p.S9S	1.28	silent	unknown		Phosphorylation site	Transactivation	N-term/Transactivation		353.86		NA	NA									NA	NA	NA	0		0	0	0
74	7579885	2-exon	11033	10	G	A	G>A	c.28G>A	g.7579885C>T	C	T	NC_000017.9:g.7520610C>T	G:C>A:T at CpG	no	yes	1.335	GTC	ATC	Val	Ile	p.V10I	1.335	missense	unknown		NA	Transactivation	N-term/Transactivation		235.27	0	neutral	neutral	123.6	144.6	151.2	103.6	82.6	84.1	144.8	169.5	functional	NA	NA	2	44546	1	0	0
75	7579885	2-exon	11033	10	G	C	G>C	c.28G>C	g.7579885C>G	C	G	NC_000017.9:g.7520610C>G	G:C>C:G	no	yes	0.123	GTC	CTC	Val	Leu	p.V10L	0.123	missense	unknown		NA	Transactivation	N-term/Transactivation		235.27	0	neutral	neutral	112.4	152.3	115.5	131.9	51.3	80.5	139.9	125.9	functional	NA	NA	2		0	0	0
76	7579885	2-exon	11033	10	G	T	G>T	c.28G>T	g.7579885C>A	C	A	NC_000017.9:g.7520610C>A	G:C>T:A	no	yes	0.13	GTC	TTC	Val	Phe	p.V10F	0.13	missense	unknown		NA	Transactivation	N-term/Transactivation		235.27	21.28	neutral	neutral	109.4	148.1	165.3	104.4	75	84.5	112.1	137	functional	NA	NA	2		0	0	0
77	7579884	2-exon	11034	10	T	A	T>A	c.29T>A	g.7579884A>T	A	T	NC_000017.9:g.7520609A>T	A:T>T:A	no	no	0.023	GTC	GAC	Val	Asp	p.V10D	0.023	missense	unknown		NA	Transactivation	N-term/Transactivation		235.27	114.9	unclassified	deleterious	67.9	49.9	63.5	71.9	66.9	69.9	87.7	98.5	partially functional	NA	NA	2		0	0	0
78	7579884	2-exon	11034	10	T	C	T>C	c.29T>C	g.7579884A>G	A	G	NC_000017.9:g.7520609A>G	A:T>G:C	no	no	0.12	GTC	GCC	Val	Ala	p.V10A	0.12	missense	unknown		NA	Transactivation	N-term/Transactivation		235.27	35.6	neutral	deleterious	89.3	118.3	117	88.3	68.4	72.1	99.6	116	functional	NA	NA	2		0	0	0
79	7579884	2-exon	11034	10	T	G	T>G	c.29T>G	g.7579884A>C	A	C	NC_000017.9:g.7520609A>C	A:T>C:G	no	no	0.029	GTC	GGC	Val	Gly	p.V10G	0.029	missense	unknown		NA	Transactivation	N-term/Transactivation		235.27	50.17	neutral	deleterious	96.9	101.6	127.2	95.5	80.5	67.3	104.3	118	functional	NA	NA	2		0	0	0
80	7579883	2-exon	11035	10	C	A	C>A	c.30C>A	g.7579883G>T	G	T	NC_000017.9:g.7520608G>T	G:C>T:A	no	yes	0.128	GTC	GTA	Val	Val	p.V10V	1.548	silent	unknown		NA	Transactivation	N-term/Transactivation		235.27		NA	NA									NA	NA	NA	0		0	0	0
81	7579883	2-exon	11035	10	C	G	C>G	c.30C>G	g.7579883G>C	G	C	NC_000017.9:g.7520608G>C	G:C>C:G	no	yes	0.112	GTC	GTG	Val	Val	p.V10V	1.548	silent	unknown		NA	Transactivation	N-term/Transactivation		235.27		NA	NA									NA	NA	NA	0		0	0	0
82	7579883	2-exon	11035	10	C	T	C>T	c.30C>T	g.7579883G>A	G	A	NC_000017.9:g.7520608G>A	G:C>A:T at CpG	no	yes	1.308	GTC	GTT	Val	Val	p.V10V	1.548	silent	unknown		NA	Transactivation	N-term/Transactivation		235.27		NA	NA									NA	NA	NA	0		1	0	0
83	7579882	2-exon	11036	11	G	A	G>A	c.31G>A	g.7579882C>T	C	T	NC_000017.9:g.7520607C>T	G:C>A:T at CpG	no	yes	1.308	GAG	AAG	Glu	Lys	p.E11K	1.308	missense	unknown		NA	Transactivation/NES	N-term/Transactivation/NES		222.81	39.9	neutral	deleterious	112	138.2	172.1	110.2	81	81.9	120.6	130.6	functional	NA	NA	2	44547	2	0	0
84	7579882	2-exon	11036	11	G	C	G>C	c.31G>C	g.7579882C>G	C	G	NC_000017.9:g.7520607C>G	G:C>C:G	no	yes	0.112	GAG	CAG	Glu	Gln	p.E11Q	0.112	missense	unknown		NA	Transactivation/NES	N-term/Transactivation/NES		222.81	29.2	neutral	neutral	111.4	146.8	182.9	112	67.3	79.9	145.8	168.9	functional	NA	NA	2	44548	10	1	4
85	7579882	2-exon	11036	11	G	T	G>T	c.31G>T	g.7579882C>A	C	A	NC_000017.9:g.7520607C>A	G:C>T:A	no	yes	0.128	GAG	TAG	Glu	STOP	p.E11*	0.128	nonsense	unknown		NA	Transactivation/NES	N-term/Transactivation/NES		222.81		NA	NA									NA	NA	NA	4		0	0	0
86	7579881	2-exon	11037	11	A	C	A>C	c.32A>C	g.7579881T>G	T	G	NC_000017.9:g.7520606T>G	A:T>C:G	no	no	0.038	GAG	GCG	Glu	Ala	p.E11A	0.038	missense	unknown		NA	Transactivation/NES	N-term/Transactivation/NES		222.81	67.97	unclassified	deleterious	104.2	157.3	163.6	112.5	78.3	78.6	137.9	157	functional	NA	NA	2		0	0	0
87	7579881	2-exon	11037	11	A	G	A>G	c.32A>G	g.7579881T>C	T	C	NC_000017.9:g.7520606T>C	A:T>G:C	no	no	0.106	GAG	GGG	Glu	Gly	p.E11G	0.106	missense	unknown		NA	Transactivation/NES	N-term/Transactivation/NES		222.81	53.41	neutral	deleterious	100.5	115.8	103.1	104.4	69.4	72	118.8	99.1	functional	NA	NA	2		0	0	0
88	7579881	2-exon	11037	11	A	T	A>T	c.32A>T	g.7579881T>A	T	A	NC_000017.9:g.7520606T>A	A:T>T:A	no	no	0.036	GAG	GTG	Glu	Val	p.E11V	0.036	missense	unknown		NA	Transactivation/NES	N-term/Transactivation/NES		222.81	103.6	unclassified	deleterious	114.3	184.8	168.4	125.4	85.3	90.7	120.3	128.3	functional	NA	NA	2		0	0	0
89	7579880	2-exon	11038	11	G	A	G>A	c.33G>A	g.7579880C>T	C	T	NC_000017.9:g.7520605C>T	G:C>A:T	no	no	0.104	GAG	GAA	Glu	Glu	p.E11E	0.104	silent	unknown		NA	Transactivation/NES	N-term/Transactivation/NES		222.81		NA	NA									NA	NA	NA	0		0	0	0
90	7579880	2-exon	11038	11	G	C	G>C	c.33G>C	g.7579880C>G	C	G	NC_000017.9:g.7520605C>G	G:C>C:G	no	no	0.046	GAG	GAC	Glu	Asp	p.E11D	0.073	missense	unknown		NA	Transactivation/NES	N-term/Transactivation/NES		222.81	0	neutral	neutral	130.5	147.9	163.1	129.1	85.8	101.6	141	143.7	functional	NA	NA	2		0	0	0
91	7579880	2-exon	11038	11	G	T	G>T	c.33G>T	g.7579880C>A	C	A	NC_000017.9:g.7520605C>A	G:C>T:A	no	no	0.027	GAG	GAT	Glu	Asp	p.E11D	0.073	missense	unknown		NA	Transactivation/NES	N-term/Transactivation/NES		222.81	0	neutral	neutral	130.5	147.9	163.1	129.1	85.8	101.6	141	143.7	functional	NA	NA	2		0	0	0
92	7579879	2-exon	11039	12	C	A	C>A	c.34C>A	g.7579879G>T	G	T	NC_000017.9:g.7520604G>T	G:C>T:A	no	no	0.048	CCC	ACC	Pro	Thr	p.P12T	0.048	missense	unknown		NA	Transactivation/NES	N-term/Transactivation/NES		240.02	9.71	neutral	neutral	43.2	39.4	42.5	50.9	56.2	57.2	74.4	107	partially functional	NA	NA	2		0	0	0
93	7579879	2-exon	11039	12	C	G	C>G	c.34C>G	g.7579879G>C	G	C	NC_000017.9:g.7520604G>C	G:C>C:G	no	no	0.042	CCC	GCC	Pro	Ala	p.P12A	0.042	missense	unknown		NA	Transactivation/NES	N-term/Transactivation/NES		240.02	1.62	neutral	neutral	108.4	141.5	123.3	118.6	93.6	78.5	118.7	122	functional	NA	NA	2		0	0	0
94	7579879	2-exon	11039	12	C	T	C>T	c.34C>T	g.7579879G>A	G	A	NC_000017.9:g.7520604G>A	G:C>A:T	no	no	0.208	CCC	TCC	Pro	Ser	p.P12S	0.208	missense	unknown		NA	Transactivation/NES	N-term/Transactivation/NES		240.02	19.42	neutral	neutral	19.5	29.3	19.4	18.7	32.4	31.6	48	101.4	partially functional	NA	NA	2		0	0	0
95	7579878	2-exon	11040	12	C	A	C>A	c.35C>A	g.7579878G>T	G	T	NC_000017.9:g.7520603G>T	G:C>T:A	no	no	0.029	CCC	CAC	Pro	His	p.P12H	0.029	missense	unknown		NA	Transactivation/NES	N-term/Transactivation/NES		240.02	38.84	neutral	deleterious	120.7	156.5	187.5	145	97.1	103.2	163.7	184.4	supertrans	NA	NA	2		0	0	0
96	7579878	2-exon	11040	12	C	G	C>G	c.35C>G	g.7579878G>C	G	C	NC_000017.9:g.7520603G>C	G:C>C:G	no	no	0.018	CCC	CGC	Pro	Arg	p.P12R	0.018	missense	unknown		NA	Transactivation/NES	N-term/Transactivation/NES		240.02	42.55	neutral	neutral	103.5	123.6	145.5	119.2	82.6	85.1	142.8	153.4	functional	NA	NA	2		0	0	0
97	7579878	2-exon	11040	12	C	T	C>T	c.35C>T	g.7579878G>A	G	A	NC_000017.9:g.7520603G>A	G:C>A:T	no	no	0.171	CCC	CTC	Pro	Leu	p.P12L	0.171	missense	unknown		NA	Transactivation/NES	N-term/Transactivation/NES		240.02	0	neutral	neutral	112.3	158.5	122.6	122.1	79.4	103.4	142.4	119.1	functional	NA	NA	2		0	0	0
99	7579877	2-exon	11041	12	C	A	C>A	c.36C>A	g.7579877G>T	G	T	NC_000017.9:g.7520602G>T	G:C>T:A	no	no	0.029	CCC	CCA	Pro	Pro	p.P12P	0.218	silent	unknown		NA	Transactivation/NES	N-term/Transactivation/NES		240.02		NA	NA									NA	NA	NA	0		0	0	0
100	7579877	2-exon	11041	12	C	G	C>G	c.36C>G	g.7579877G>C	G	C	NC_000017.9:g.7520602G>C	G:C>C:G	no	no	0.018	CCC	CCG	Pro	Pro	p.P12P	0.218	silent	unknown		NA	Transactivation/NES	N-term/Transactivation/NES		240.02		NA	NA									NA	NA	NA	0		0	0	0
101	7579877	2-exon	11041	12	C	T	C>T	c.36C>T	g.7579877G>A	G	A	NC_000017.9:g.7520602G>A	G:C>A:T	no	no	0.171	CCC	CCT	Pro	Pro	p.P12P	0.218	silent	unknown		NA	Transactivation/NES	N-term/Transactivation/NES		240.02		NA	NA									NA	NA	NA	0		0	0	0
98	7579877	2-exon	11041	12	C	NA	del352	c.36del352	g.7579554_7579877del352	del352		NC_000017.9:g.7520279_7520602del352	del	no	no		CCC	NA	Pro	NA	p.?		FS	unknown		NA	Transactivation/NES	N-term/Transactivation/NES		240.02		NA	NA									NA	NA	NA	4		1	0	0
102	7579876	2-exon	11042	13	C	A	C>A	c.37C>A	g.7579876G>T	G	T	NC_000017.9:g.7520601G>T	G:C>T:A	no	no	0.029	CCT	ACT	Pro	Thr	p.P13T	0.029	missense	unknown		NA	Transactivation/NES	N-term/Transactivation/NES		353.86	0	neutral	deleterious	124.9	164.6	150.8	148.1	95	104.5	150.7	157.5	supertrans	NA	NA	2		0	0	0
103	7579876	2-exon	11042	13	C	G	C>G	c.37C>G	g.7579876G>C	G	C	NC_000017.9:g.7520601G>C	G:C>C:G	no	no	0.018	CCT	GCT	Pro	Ala	p.P13A	0.018	missense	unknown		NA	Transactivation/NES	N-term/Transactivation/NES		353.86	0	neutral	deleterious	123	166.7	160.7	149.5	102.5	108.5	141.2	165.2	supertrans	NA	NA	2		0	0	0
104	7579876	2-exon	11042	13	C	T	C>T	c.37C>T	g.7579876G>A	G	A	NC_000017.9:g.7520601G>A	G:C>A:T	no	no	0.171	CCT	TCT	Pro	Ser	p.P13S	0.171	missense	unknown		NA	Transactivation/NES	N-term/Transactivation/NES		353.86	0	neutral	deleterious	113.8	80.4	94.3	101.6	95.9	97.9	173.8	188.2	functional	NA	NA	2		0	0	0
105	7579875	2-exon	11043	13	C	A	C>A	c.38C>A	g.7579875G>T	G	T	NC_000017.9:g.7520600G>T	G:C>T:A	no	no	0.008	CCT	CAT	Pro	His	p.P13H	0.008	missense	unknown		NA	Transactivation/NES	N-term/Transactivation/NES		353.86	0	neutral	deleterious	131	132	119.5	136.3	115.5	110.5	173.6	189.9	functional	NA	NA	2		0	0	0
106	7579875	2-exon	11043	13	C	G	C>G	c.38C>G	g.7579875G>C	G	C	NC_000017.9:g.7520600G>C	G:C>C:G	no	no	0.022	CCT	CGT	Pro	Arg	p.P13R	0.022	missense	unknown		NA	Transactivation/NES	N-term/Transactivation/NES		353.86	0	neutral	deleterious	114.7	132.3	109.9	132.4	107.7	95.8	139.7	176.5	functional	NA	NA	2		0	0	0
107	7579875	2-exon	11043	13	C	T	C>T	c.38C>T	g.7579875G>A	G	A	NC_000017.9:g.7520600G>A	G:C>A:T	no	no	0.067	CCT	CTT	Pro	Leu	p.P13L	0.067	missense	unknown		NA	Transactivation/NES	N-term/Transactivation/NES		353.86	0	neutral	deleterious	103.3	115.7	93	111.8	86.5	88	147	171.6	functional	NA	NA	2		0	0	0
108	7579874	2-exon	11044	13	T	A	T>A	c.39T>A	g.7579874A>T	A	T	NC_000017.9:g.7520599A>T	A:T>T:A	no	no	0.036	CCT	CCA	Pro	Pro	p.P13P	0.18	silent	unknown		NA	Transactivation/NES	N-term/Transactivation/NES		353.86		NA	NA									NA	NA	NA	0		0	0	0
109	7579874	2-exon	11044	13	T	C	T>C	c.39T>C	g.7579874A>G	A	G	NC_000017.9:g.7520599A>G	A:T>G:C	no	no	0.106	CCT	CCC	Pro	Pro	p.P13P	0.18	silent	unknown		NA	Transactivation/NES	N-term/Transactivation/NES		353.86		NA	NA									NA	NA	NA	0		0	0	0
110	7579874	2-exon	11044	13	T	G	T>G	c.39T>G	g.7579874A>C	A	C	NC_000017.9:g.7520599A>C	A:T>C:G	no	no	0.038	CCT	CCG	Pro	Pro	p.P13P	0.18	silent	unknown		NA	Transactivation/NES	N-term/Transactivation/NES		353.86		NA	NA									NA	NA	NA	0		0	0	0
111	7579873	2-exon	11045	14	C	A	C>A	c.40C>A	g.7579873G>T	G	T	NC_000017.9:g.7520598G>T	G:C>T:A	no	no	0.03	CTG	ATG	Leu	Met	p.L14M	0.03	missense	unknown		NA	Transactivation/NES	N-term/Transactivation/NES		234.72	12.95	neutral	deleterious	128.4	128	122.7	133.2	103.4	108.3	153.8	190.1	functional	NA	NA	2		0	0	0
112	7579873	2-exon	11045	14	C	G	C>G	c.40C>G	g.7579873G>C	G	C	NC_000017.9:g.7520598G>C	G:C>C:G	no	no	0.037	CTG	GTG	Leu	Val	p.L14V	0.037	missense	unknown		NA	Transactivation/NES	N-term/Transactivation/NES		234.72	16.18	neutral	deleterious	113.5	178.5	114.7	131.8	91.8	93.7	137	175.3	functional	NA	NA	2		0	0	0
113	7579873	2-exon	11045	14	C	T	C>T	c.40C>T	g.7579873G>A	G	A	NC_000017.9:g.7520598G>A	G:C>A:T	no	no	0.132	CTG	TTG	Leu	Leu	p.L14L	0.367	silent	unknown		NA	Transactivation/NES	N-term/Transactivation/NES		234.72		NA	NA									NA	NA	NA	0		0	0	0
114	7579872	2-exon	11046	14	T	A	T>A	c.41T>A	g.7579872A>T	A	T	NC_000017.9:g.7520597A>T	A:T>T:A	no	no	0.038	CTG	CAG	Leu	Gln	p.L14Q	0.038	missense	unknown		NA	Transactivation/NES	N-term/Transactivation/NES		234.72	90.63	unclassified	deleterious	115.4	122.6	111	124.1	104.7	101.6	134.7	155.4	functional	NA	NA	2		0	0	0
115	7579872	2-exon	11046	14	T	C	T>C	c.41T>C	g.7579872A>G	A	G	NC_000017.9:g.7520597A>G	A:T>G:C	no	no	0.156	CTG	CCG	Leu	Pro	p.L14P	0.156	missense	unknown		NA	Transactivation/NES	N-term/Transactivation/NES		234.72	50.17	neutral	deleterious	95.5	83.4	96.4	106.5	99	81.8	142.7	141.6	functional	NA	NA	2		0	0	0
116	7579872	2-exon	11046	14	T	G	T>G	c.41T>G	g.7579872A>C	A	C	NC_000017.9:g.7520597A>C	A:T>C:G	no	no	0.046	CTG	CGG	Leu	Arg	p.L14R	0.046	missense	unknown		NA	Transactivation/NES	N-term/Transactivation/NES		234.72	91.58	unclassified	deleterious	120.7	87.4	105.4	113.2	95.1	108.1	165	166.5	functional	NA	NA	2		0	0	0
117	7579871	2-exon	11047	14	G	A	G>A	c.42G>A	g.7579871C>T	C	T	NC_000017.9:g.7520596C>T	G:C>A:T	no	no	0.142	CTG	CTA	Leu	Leu	p.L14L	0.367	silent	unknown		NA	Transactivation/NES	N-term/Transactivation/NES		234.72		NA	NA									NA	NA	NA	0		0	0	0
118	7579871	2-exon	11047	14	G	C	G>C	c.42G>C	g.7579871C>G	C	G	NC_000017.9:g.7520596C>G	G:C>C:G	no	no	0.036	CTG	CTC	Leu	Leu	p.L14L	0.367	silent	unknown		NA	Transactivation/NES	N-term/Transactivation/NES		234.72		NA	NA									NA	NA	NA	0		0	0	0
119	7579871	2-exon	11047	14	G	T	G>T	c.42G>T	g.7579871C>A	C	A	NC_000017.9:g.7520596C>A	G:C>T:A	no	no	0.057	CTG	CTT	Leu	Leu	p.L14L	0.367	silent	unknown		NA	Transactivation/NES	N-term/Transactivation/NES		234.72		NA	NA									NA	NA	NA	0		0	0	0
120	7579870	2-exon	11048	15	A	C	A>C	c.43A>C	g.7579870T>G	T	G	NC_000017.9:g.7520595T>G	A:T>C:G	no	no	0.038	AGT	CGT	Ser	Arg	p.S15R	0.09	missense	unknown		Phosphorylation site	Transactivation/NES	N-term/Transactivation/NES		221.85	70.92	unclassified	deleterious	87.1	105.7	89.1	90.3	103.8	90.7	127.1	155.6	functional	NA	NA	2	44549	1	0	0
121	7579870	2-exon	11048	15	A	G	A>G	c.43A>G	g.7579870T>C	T	C	NC_000017.9:g.7520595T>C	A:T>G:C	no	no	0.106	AGT	GGT	Ser	Gly	p.S15G	0.106	missense	unknown		Phosphorylation site	Transactivation/NES	N-term/Transactivation/NES		221.85	3.24	neutral	neutral	120.3	176.3	110.4	114.1	108.1	112.6	148	180.3	functional	NA	NA	2		0	0	0
122	7579870	2-exon	11048	15	A	T	A>T	c.43A>T	g.7579870T>A	T	A	NC_000017.9:g.7520595T>A	A:T>T:A	no	no	0.036	AGT	TGT	Ser	Cys	p.S15C	0.036	missense	unknown		Phosphorylation site	Transactivation/NES	N-term/Transactivation/NES		221.85	59.89	neutral	deleterious	109.3	132.7	106.3	85.9	110.9	95.5	151.8	153.1	functional	NA	NA	2		0	0	0
123	7579869	2-exon	11049	15	G	A	G>A	c.44G>A	g.7579869C>T	C	T	NC_000017.9:g.7520594C>T	G:C>A:T	no	no	0.159	AGT	AAT	Ser	Asn	p.S15N	0.159	missense	unknown		Phosphorylation site	Transactivation/NES	N-term/Transactivation/NES		221.85	2.03	neutral	neutral	112.1	127.1	105.5	102.7	98.6	92.8	148.2	138.8	functional	NA	NA	2		0	0	0
124	7579869	2-exon	11049	15	G	C	G>C	c.44G>C	g.7579869C>G	C	G	NC_000017.9:g.7520594C>G	G:C>C:G	no	no	0.049	AGT	ACT	Ser	Thr	p.S15T	0.049	missense	unknown		Phosphorylation site	Transactivation/NES	N-term/Transactivation/NES		221.85	12.02	neutral	neutral	103.2	112.9	89.9	114	101.8	83.6	150.1	135.9	functional	NA	NA	2		0	0	0
125	7579869	2-exon	11049	15	G	T	G>T	c.44G>T	g.7579869C>A	C	A	NC_000017.9:g.7520594C>A	G:C>T:A	no	no	0.032	AGT	ATT	Ser	Ile	p.S15I	0.032	missense	unknown		Phosphorylation site	Transactivation/NES	N-term/Transactivation/NES		221.85	86.75	unclassified	deleterious	89.7	150.4	96.4	101.5	97.1	86.8	136.9	122	functional	NA	NA	2		0	0	0
126	7579868	2-exon	11050	15	T	A	T>A	c.45T>A	g.7579868A>T	A	T	NC_000017.9:g.7520593A>T	A:T>T:A	no	no	0.023	AGT	AGA	Ser	Arg	p.S15R	0.09	missense	unknown		Phosphorylation site	Transactivation/NES	N-term/Transactivation/NES		221.85	70.92	unclassified	deleterious	87.1	105.7	89.1	90.3	103.8	90.7	127.1	155.6	functional	NA	NA	2	44549	0	0	0
127	7579868	2-exon	11050	15	T	C	T>C	c.45T>C	g.7579868A>G	A	G	NC_000017.9:g.7520593A>G	A:T>G:C	no	no	0.12	AGT	AGC	Ser	Ser	p.S15S	0.12	silent	unknown		Phosphorylation site	Transactivation/NES	N-term/Transactivation/NES		221.85		NA	NA									NA	NA	NA	0		0	0	0
128	7579868	2-exon	11050	15	T	G	T>G	c.45T>G	g.7579868A>C	A	C	NC_000017.9:g.7520593A>C	A:T>C:G	no	no	0.029	AGT	AGG	Ser	Arg	p.S15R	0.09	missense	unknown		Phosphorylation site	Transactivation/NES	N-term/Transactivation/NES		221.85	70.92	unclassified	deleterious	87.1	105.7	89.1	90.3	103.8	90.7	127.1	155.6	functional	NA	NA	2	44549	0	0	0
129	7579867	2-exon	11051	16	C	A	C>A	c.46C>A	g.7579867G>T	G	T	NC_000017.9:g.7520592G>T	G:C>T:A	no	no	0.057	CAG	AAG	Gln	Lys	p.Q16K	0.057	missense	unknown		NA	Transactivation/NES	N-term/Transactivation/NES		78.78	45.11	neutral	neutral	126.4	120.4	119.3	117.3	89.7	90.2	133.7	115.9	functional	NA	NA	2		0	0	0
130	7579867	2-exon	11051	16	C	G	C>G	c.46C>G	g.7579867G>C	G	C	NC_000017.9:g.7520592G>C	G:C>C:G	no	no	0.036	CAG	GAG	Gln	Glu	p.Q16E	0.036	missense	unknown		NA	Transactivation/NES	N-term/Transactivation/NES		78.78	29.13	neutral	neutral	118.2	95	86.8	103.7	85.3	97	155.6	175.9	functional	NA	NA	2		0	0	0
131	7579867	2-exon	11051	16	C	T	C>T	c.46C>T	g.7579867G>A	G	A	NC_000017.9:g.7520592G>A	G:C>A:T	no	no	0.142	CAG	TAG	Gln	STOP	p.Q16*	0.142	nonsense	unknown		NA	Transactivation/NES	N-term/Transactivation/NES		78.78		NA	NA									NA	NA	NA	4		0	0	0
6743	7579867	2-exon	11051	16	C	NA	del1	c.46del1	g.7579867del1	del1		NC_000017.9:g.7520592del1	del	no	no		CAG	NA	Gln	NA	p.?		FS	unknown		NA	Transactivation/NES	N-term/Transactivation/NES		78.78		NA	NA									NA	NA	NA	4		1	0	0
132	7579866	2-exon	11052	16	A	C	A>C	c.47A>C	g.7579866T>G	T	G	NC_000017.9:g.7520591T>G	A:T>C:G	no	no	0.046	CAG	CCG	Gln	Pro	p.Q16P	0.046	missense	unknown		NA	Transactivation/NES	N-term/Transactivation/NES		78.78	24.03	neutral	neutral	91.1	46.8	41.6	53.3	93.7	87.8	125.1	148	functional	NA	NA	2		0	0	0
133	7579866	2-exon	11052	16	A	G	A>G	c.47A>G	g.7579866T>C	T	C	NC_000017.9:g.7520591T>C	A:T>G:C	no	no	0.156	CAG	CGG	Gln	Arg	p.Q16R	0.156	missense	unknown		NA	Transactivation/NES	N-term/Transactivation/NES		78.78	39.73	neutral	neutral	109.5	114.8	104.7	90.3	102.5	99.8	145.2	145.5	functional	NA	NA	2		0	0	0
134	7579866	2-exon	11052	16	A	T	A>T	c.47A>T	g.7579866T>A	T	A	NC_000017.9:g.7520591T>A	A:T>T:A	no	no	0.038	CAG	CTG	Gln	Leu	p.Q16L	0.038	missense	unknown		NA	Transactivation/NES	N-term/Transactivation/NES		78.78	81.59	unclassified	neutral	117.8	214.2	116.5	117.8	132.8	110.8	179.8	202.1	functional	NA	NA	2	44550	1	0	1
135	7579865	2-exon	11053	16	G	A	G>A	c.48G>A	g.7579865C>T	C	T	NC_000017.9:g.7520590C>T	G:C>A:T	no	no	0.067	CAG	CAA	Gln	Gln	p.Q16Q	0.067	silent	unknown		NA	Transactivation/NES	N-term/Transactivation/NES		78.78		NA	NA									NA	NA	NA	0		0	0	0
136	7579865	2-exon	11053	16	G	C	G>C	c.48G>C	g.7579865C>G	C	G	NC_000017.9:g.7520590C>G	G:C>C:G	no	no	0.022	CAG	CAC	Gln	His	p.Q16H	0.03	missense	unknown		NA	Transactivation/NES	N-term/Transactivation/NES		78.78	14.28	neutral	deleterious	108.3	142.3	112.6	97.9	92.4	63.8	89	111.2	functional	NA	NA	2		0	0	0
137	7579865	2-exon	11053	16	G	T	G>T	c.48G>T	g.7579865C>A	C	A	NC_000017.9:g.7520590C>A	G:C>T:A	no	no	0.008	CAG	CAT	Gln	His	p.Q16H	0.03	missense	unknown		NA	Transactivation/NES	N-term/Transactivation/NES		78.78	14.28	neutral	deleterious	108.3	142.3	112.6	97.9	92.4	63.8	89	111.2	functional	NA	NA	2		0	0	0
6042	7579864	2-exon	11054	17	G	NA	del3	c.49_51del3	g.7579862_7579864del3	del3		NC_000017.9:g.7520587_7520589del3	del	no	no		GAA	NA	Glu	NA	p.?		other	unknown		NA	Transactivation/NES	N-term/Transactivation/NES		29.27		NA	NA									NA	NA	NA	3		1	0	1
138	7579864	2-exon	11054	17	G	A	G>A	c.49G>A	g.7579864C>T	C	T	NC_000017.9:g.7520589C>T	G:C>A:T	no	no	0.235	GAA	AAA	Glu	Lys	p.E17K	0.235	missense	unknown		NA	Transactivation/NES	N-term/Transactivation/NES		29.27	51.63	deleterious	deleterious	92	84.8	85.3	78.9	87.1	71.2	135.3	129.9	functional	NA	NA	2		1	0	1
139	7579864	2-exon	11054	17	G	C	G>C	c.49G>C	g.7579864C>G	C	G	NC_000017.9:g.7520589C>G	G:C>C:G	no	no	0.033	GAA	CAA	Glu	Gln	p.E17Q	0.033	missense	unknown		NA	Transactivation/NES	N-term/Transactivation/NES		29.27	0	neutral	neutral	78.2	99.9	91.4	91.8	81.2	73	137.8	127.7	functional	NA	NA	2		0	0	0
140	7579864	2-exon	11054	17	G	T	G>T	c.49G>T	g.7579864C>A	C	A	NC_000017.9:g.7520589C>A	G:C>T:A	no	no	0.051	GAA	TAA	Glu	STOP	p.E17*	0.051	nonsense	unknown		NA	Transactivation/NES	N-term/Transactivation/NES		29.27		NA	NA									NA	NA	NA	4		0	0	0
141	7579863	2-exon	11055	17	A	C	A>C	c.50A>C	g.7579863T>G	T	G	NC_000017.9:g.7520588T>G	A:T>C:G	no	no	0.029	GAA	GCA	Glu	Ala	p.E17A	0.029	missense	unknown		NA	Transactivation/NES	N-term/Transactivation/NES		29.27	89.55	deleterious	deleterious	92.8	127.1	108.8	107.8	81.2	82.4	132.3	122.4	functional	NA	NA	2		0	0	0
142	7579863	2-exon	11055	17	A	G	A>G	c.50A>G	g.7579863T>C	T	C	NC_000017.9:g.7520588T>C	A:T>G:C	no	no	0.055	GAA	GGA	Glu	Gly	p.E17G	0.055	missense	unknown		NA	Transactivation/NES	N-term/Transactivation/NES		29.27	85.24	deleterious	deleterious	102	80.9	95.3	91.8	85.5	83.4	133.9	135.3	functional	NA	NA	2		0	0	0
143	7579863	2-exon	11055	17	A	T	A>T	c.50A>T	g.7579863T>A	T	A	NC_000017.9:g.7520588T>A	A:T>T:A	no	no	0.014	GAA	GTA	Glu	Val	p.E17V	0.014	missense	unknown		NA	Transactivation/NES	N-term/Transactivation/NES		29.27	96.32	deleterious	deleterious	116.9	175.9	115.5	101.8	113.7	103.6	147.1	174.3	functional	NA	NA	2		0	0	0
144	7579862	2-exon	11056	17	A	C	A>C	c.51A>C	g.7579862T>G	T	G	NC_000017.9:g.7520587T>G	A:T>C:G	no	no	0.031	GAA	GAC	Glu	Asp	p.E17D	0.052	missense	unknown		NA	Transactivation/NES	N-term/Transactivation/NES		29.27	44.6	deleterious	neutral	81.9	58	65.5	64.6	99.3	82.7	116.8	122.9	functional	NA	NA	2	44551	0	0	0
145	7579862	2-exon	11056	17	A	G	A>G	c.51A>G	g.7579862T>C	T	C	NC_000017.9:g.7520587T>C	A:T>G:C	no	no	0.096	GAA	GAG	Glu	Glu	p.E17E	0.096	silent	unknown		NA	Transactivation/NES	N-term/Transactivation/NES		29.27		NA	NA									NA	NA	NA	0		0	0	0
146	7579862	2-exon	11056	17	A	T	A>T	c.51A>T	g.7579862T>A	T	A	NC_000017.9:g.7520587T>A	A:T>T:A	no	no	0.021	GAA	GAT	Glu	Asp	p.E17D	0.052	missense	unknown		NA	Transactivation/NES	N-term/Transactivation/NES		29.27	44.6	deleterious	neutral	81.9	58	65.5	64.6	99.3	82.7	116.8	122.9	functional	NA	NA	2	44551	1	0	1
147	7579861	2-exon	11057	18	A	C	A>C	c.52A>C	g.7579861T>G	T	G	NC_000017.9:g.7520586T>G	A:T>C:G	no	no	0.031	ACA	CCA	Thr	Pro	p.T18P	0.031	missense	unknown		Phosphorylation site	Transactivation/NES	N-term/Transactivation/NES		123.74	28.88	neutral	neutral	94.4	101.8	81.3	83.8	92.7	83.9	123.1	122.7	functional	NA	NA	2		0	0	0
148	7579861	2-exon	11057	18	A	G	A>G	c.52A>G	g.7579861T>C	T	C	NC_000017.9:g.7520586T>C	A:T>G:C	no	no	0.161	ACA	GCA	Thr	Ala	p.T18A	0.161	missense	unknown		Phosphorylation site	Transactivation/NES	N-term/Transactivation/NES		123.74	30.4	neutral	neutral	108.2	110.3	100.8	87.8	94.1	85	140.1	136.8	functional	NA	NA	2		0	0	0
149	7579861	2-exon	11057	18	A	T	A>T	c.52A>T	g.7579861T>A	T	A	NC_000017.9:g.7520586T>A	A:T>T:A	no	no	0.03	ACA	TCA	Thr	Ser	p.T18S	0.03	missense	unknown		Phosphorylation site	Transactivation/NES	N-term/Transactivation/NES		123.74	45.19	neutral	neutral	93.7	76.8	72	74.7	85.2	71.5	131.3	121.4	functional	NA	NA	2		0	0	0
150	7579860	2-exon	11058	18	C	A	C>A	c.53C>A	g.7579860G>T	G	T	NC_000017.9:g.7520585G>T	G:C>T:A	no	no	0.059	ACA	AAA	Thr	Lys	p.T18K	0.059	missense	unknown		Phosphorylation site	Transactivation/NES	N-term/Transactivation/NES		123.74	34.45	neutral	neutral	80	103.3	76.6	84.2	78.1	76.8	133.9	125.8	functional	NA	NA	2		0	0	0
151	7579860	2-exon	11058	18	C	G	C>G	c.53C>G	g.7579860G>C	G	C	NC_000017.9:g.7520585G>C	G:C>C:G	no	no	0.047	ACA	AGA	Thr	Arg	p.T18R	0.047	missense	unknown		Phosphorylation site	Transactivation/NES	N-term/Transactivation/NES		123.74	39.51	neutral	neutral	89.5	79	84.7	91.4	79.1	75.5	124.6	124.8	functional	NA	NA	2		0	0	0
152	7579860	2-exon	11058	18	C	T	C>T	c.53C>T	g.7579860G>A	G	A	NC_000017.9:g.7520585G>A	G:C>A:T	no	no	0.169	ACA	ATA	Thr	Ile	p.T18I	0.169	missense	unknown		Phosphorylation site	Transactivation/NES	N-term/Transactivation/NES		123.74	28.68	neutral	neutral	122.6	136.4	101.7	87.6	97.4	92.7	136.7	153.4	functional	NA	NA	2		0	0	0
153	7579859	2-exon	11059	18	A	C	A>C	c.54A>C	g.7579859T>G	T	G	NC_000017.9:g.7520584T>G	A:T>C:G	no	no	0.055	ACA	ACC	Thr	Thr	p.T18T	0.227	silent	unknown		Phosphorylation site	Transactivation/NES	N-term/Transactivation/NES		123.74		NA	NA									NA	NA	NA	0		0	0	0
154	7579859	2-exon	11059	18	A	G	A>G	c.54A>G	g.7579859T>C	T	C	NC_000017.9:g.7520584T>C	A:T>G:C	no	no	0.148	ACA	ACG	Thr	Thr	p.T18T	0.227	silent	unknown		Phosphorylation site	Transactivation/NES	N-term/Transactivation/NES		123.74		NA	NA									NA	NA	NA	0		0	0	0
155	7579859	2-exon	11059	18	A	T	A>T	c.54A>T	g.7579859T>A	T	A	NC_000017.9:g.7520584T>A	A:T>T:A	no	no	0.024	ACA	ACT	Thr	Thr	p.T18T	0.227	silent	unknown		Phosphorylation site	Transactivation/NES	N-term/Transactivation/NES		123.74		NA	NA									NA	NA	NA	0		1	0	0
6043	7579859	2-exon	11059	18	A	NA	del7	c.54_60del7	g.7579853_7579859del7	del7		NC_000017.9:g.7520578_7520584del7	del	no	no		ACA	NA	Thr	NA	p.?		FS	unknown		Phosphorylation site	Transactivation/NES	N-term/Transactivation/NES		123.74		NA	NA									NA	NA	NA	4		1	0	1
6647	7579858	2-exon	11060	19	T	NA	del4	c.55_58del4	g.7579855_7579858del4	del4		NC_000017.9:g.7520580_7520583del4	del	no	no		TTT	NA	Phe	NA	p.?		FS	unknown		Transactivation	Transactivation/NES	N-term/Transactivation/NES		0		NA	NA									NA	NA	NA	4		1	0	0
156	7579858	2-exon	11060	19	T	A	T>A	c.55T>A	g.7579858A>T	A	T	NC_000017.9:g.7520583A>T	A:T>T:A	no	no	0.029	TTT	ATT	Phe	Ile	p.F19I	0.029	missense	unknown		Transactivation	Transactivation/NES	N-term/Transactivation/NES		0	21.28	deleterious	deleterious	136.7	102	99.6	86.5	102.9	70.5	116.9	134.6	functional	NA	NA	2		0	0	0
157	7579858	2-exon	11060	19	T	C	T>C	c.55T>C	g.7579858A>G	A	G	NC_000017.9:g.7520583A>G	A:T>G:C	no	no	0.138	TTT	CTT	Phe	Leu	p.F19L	0.19	missense	unknown		Transactivation	Transactivation/NES	N-term/Transactivation/NES		0	21.82	deleterious	deleterious	117.4	78	82.4	91.2	90.6	85.4	135.6	139.6	functional	NA	NA	2		0	0	0
158	7579858	2-exon	11060	19	T	G	T>G	c.55T>G	g.7579858A>C	A	C	NC_000017.9:g.7520583A>C	A:T>C:G	no	no	0.048	TTT	GTT	Phe	Val	p.F19V	0.048	missense	unknown		Transactivation	Transactivation/NES	N-term/Transactivation/NES		0	48.95	deleterious	deleterious	101.3	46.4	51.3	62.7	81.1	75.9	123	108.4	functional	NA	NA	2		0	0	0
159	7579857	2-exon	11061	19	T	A	T>A	c.56T>A	g.7579857A>T	A	T	NC_000017.9:g.7520582A>T	A:T>T:A	no	no	0.021	TTT	TAT	Phe	Tyr	p.F19Y	0.021	missense	unknown		Transactivation	Transactivation/NES	N-term/Transactivation/NES		0	21.61	deleterious	deleterious	102.8	63.1	67.5	69.7	82.8	69.1	123.4	124.1	functional	NA	NA	2		0	0	0
160	7579857	2-exon	11061	19	T	C	T>C	c.56T>C	g.7579857A>G	A	G	NC_000017.9:g.7520582A>G	A:T>G:C	no	no	0.096	TTT	TCT	Phe	Ser	p.F19S	0.096	missense	unknown		Transactivation	Transactivation/NES	N-term/Transactivation/NES		0	154.81	deleterious	deleterious	69.1	37.2	36	52.9	79.9	64.2	103.2	104.6	partially functional	NA	NA	2		0	0	0
161	7579857	2-exon	11061	19	T	G	T>G	c.56T>G	g.7579857A>C	A	C	NC_000017.9:g.7520582A>C	A:T>C:G	no	no	0.031	TTT	TGT	Phe	Cys	p.F19C	0.031	missense	unknown		Transactivation	Transactivation/NES	N-term/Transactivation/NES		0	204.39	deleterious	deleterious	78.2	42.7	43	65.9	76.2	67.9	112.6	115.4	partially functional	NA	NA	2		0	0	0
162	7579856	2-exon	11062	19	T	A	T>A	c.57T>A	g.7579856A>T	A	T	NC_000017.9:g.7520581A>T	A:T>T:A	no	no	0.021	TTT	TTA	Phe	Leu	p.F19L	0.19	missense	unknown		Transactivation	Transactivation/NES	N-term/Transactivation/NES		0	21.82	deleterious	deleterious	117.4	78	82.4	91.2	90.6	85.4	135.6	139.6	functional	NA	NA	2		0	0	0
163	7579856	2-exon	11062	19	T	C	T>C	c.57T>C	g.7579856A>G	A	G	NC_000017.9:g.7520581A>G	A:T>G:C	no	no	0.096	TTT	TTC	Phe	Phe	p.F19F	0.096	silent	unknown		Transactivation	Transactivation/NES	N-term/Transactivation/NES		0		NA	NA									NA	NA	NA	0		0	0	0
164	7579856	2-exon	11062	19	T	G	T>G	c.57T>G	g.7579856A>C	A	C	NC_000017.9:g.7520581A>C	A:T>C:G	no	no	0.031	TTT	TTG	Phe	Leu	p.F19L	0.19	missense	unknown		Transactivation	Transactivation/NES	N-term/Transactivation/NES		0	21.82	deleterious	deleterious	117.4	78	82.4	91.2	90.6	85.4	135.6	139.6	functional	NA	NA	2		0	0	0
165	7579855	2-exon	11063	20	T	A	T>A	c.58T>A	g.7579855A>T	A	T	NC_000017.9:g.7520580A>T	A:T>T:A	no	no	0.014	TCA	ACA	Ser	Thr	p.S20T	0.014	missense	unknown		Phosphorylation site	Transactivation/NES	N-term/Transactivation/NES		162.91	0	neutral	neutral	100.8	106.8	98	104.7	85.3	85.2	124.6	154.2	functional	NA	NA	2		0	0	0
166	7579855	2-exon	11063	20	T	C	T>C	c.58T>C	g.7579855A>G	A	G	NC_000017.9:g.7520580A>G	A:T>G:C	no	no	0.055	TCA	CCA	Ser	Pro	p.S20P	0.055	missense	unknown		Phosphorylation site	Transactivation/NES	N-term/Transactivation/NES		162.91	0	neutral	neutral	126.8	107.3	91.5	82.8	93	88.1	128.5	148	functional	NA	NA	2		0	0	0
167	7579855	2-exon	11063	20	T	G	T>G	c.58T>G	g.7579855A>C	A	C	NC_000017.9:g.7520580A>C	A:T>C:G	no	no	0.029	TCA	GCA	Ser	Ala	p.S20A	0.029	missense	unknown		Phosphorylation site	Transactivation/NES	N-term/Transactivation/NES		162.91	0	neutral	neutral	147.3	131.2	108.9	96.9	98.9	102.6	137.7	166.5	functional	NA	NA	2		0	0	0
168	7579854	2-exon	11064	20	C	A	C>A	c.59C>A	g.7579854G>T	G	T	NC_000017.9:g.7520579G>T	G:C>T:A	no	no	0.057	TCA	TAA	Ser	STOP	p.S20*	0.093	nonsense	unknown		Phosphorylation site	Transactivation/NES	N-term/Transactivation/NES		162.91		NA	NA									NA	NA	NA	4		0	0	0
169	7579854	2-exon	11064	20	C	G	C>G	c.59C>G	g.7579854G>C	G	C	NC_000017.9:g.7520579G>C	G:C>C:G	no	no	0.036	TCA	TGA	Ser	STOP	p.S20*	0.093	nonsense	unknown		Phosphorylation site	Transactivation/NES	N-term/Transactivation/NES		162.91		NA	NA									NA	NA	NA	4		0	0	0
170	7579854	2-exon	11064	20	C	T	C>T	c.59C>T	g.7579854G>A	G	A	NC_000017.9:g.7520579G>A	G:C>A:T	no	no	0.142	TCA	TTA	Ser	Leu	p.S20L	0.142	missense	unknown		Phosphorylation site	Transactivation/NES	N-term/Transactivation/NES		162.91	14.3	neutral	neutral	114.4	73.8	71.8	83.7	78.3	68.1	110.5	132.7	functional	NA	NA	2		0	0	0
171	7579853	2-exon	11065	20	A	C	A>C	c.60A>C	g.7579853T>G	T	G	NC_000017.9:g.7520578T>G	A:T>C:G	no	no	0.046	TCA	TCC	Ser	Ser	p.S20S	0.24	silent	unknown		Phosphorylation site	Transactivation/NES	N-term/Transactivation/NES		162.91		NA	NA									NA	NA	NA	0		0	0	0
172	7579853	2-exon	11065	20	A	G	A>G	c.60A>G	g.7579853T>C	T	C	NC_000017.9:g.7520578T>C	A:T>G:C	no	no	0.156	TCA	TCG	Ser	Ser	p.S20S	0.24	silent	unknown		Phosphorylation site	Transactivation/NES	N-term/Transactivation/NES		162.91		NA	NA									NA	NA	NA	0		0	0	0
173	7579853	2-exon	11065	20	A	T	A>T	c.60A>T	g.7579853T>A	T	A	NC_000017.9:g.7520578T>A	A:T>T:A	no	no	0.038	TCA	TCT	Ser	Ser	p.S20S	0.24	silent	unknown		Phosphorylation site	Transactivation/NES	N-term/Transactivation/NES		162.91		NA	NA									NA	NA	NA	0		0	0	0
174	7579852	2-exon	11066	21	G	A	G>A	c.61G>A	g.7579852C>T	C	T	NC_000017.9:g.7520577C>T	G:C>A:T	no	no	0.132	GAC	AAC	Asp	Asn	p.D21N	0.132	missense	unknown		NA	Transactivation/NES	N-term/Transactivation/NES		200.89	0	neutral	neutral	93.5	56.5	73.3	72	96.9	75.4	127.5	111.8	functional	NA	NA	2		0	0	0
175	7579852	2-exon	11066	21	G	C	G>C	c.61G>C	g.7579852C>G	C	G	NC_000017.9:g.7520577C>G	G:C>C:G	no	no	0.037	GAC	CAC	Asp	His	p.D21H	0.037	missense	unknown		NA	Transactivation/NES	N-term/Transactivation/NES		200.89	17.15	neutral	neutral	92.1	85.7	72.4	73.1	90.4	72.9	130.1	119	functional	NA	NA	2		0	0	0
176	7579852	2-exon	11066	21	G	T	G>T	c.61G>T	g.7579852C>A	C	A	NC_000017.9:g.7520577C>A	G:C>T:A	no	no	0.03	GAC	TAC	Asp	Tyr	p.D21Y	0.03	missense	unknown		NA	Transactivation/NES	N-term/Transactivation/NES		200.89	65.26	unclassified	neutral	90.9	105.9	96.4	92.1	93	67.8	119.3	120	functional	NA	NA	2		0	0	0
177	7579851	2-exon	11067	21	A	C	A>C	c.62A>C	g.7579851T>G	T	G	NC_000017.9:g.7520576T>G	A:T>C:G	no	no	0.029	GAC	GCC	Asp	Ala	p.D21A	0.029	missense	unknown		NA	Transactivation/NES	N-term/Transactivation/NES		200.89	50.82	neutral	neutral	85.5	109.4	90.4	90.7	80.7	71	113.6	117	functional	NA	NA	2		0	0	0
178	7579851	2-exon	11067	21	A	G	A>G	c.62A>G	g.7579851T>C	T	C	NC_000017.9:g.7520576T>C	A:T>G:C	no	no	0.12	GAC	GGC	Asp	Gly	p.D21G	0.12	missense	unknown		NA	Transactivation/NES	N-term/Transactivation/NES		200.89	0	neutral	neutral	89.2	78.9	84.6	88.1	83.6	68.3	111.5	126.9	functional	NA	NA	2		0	0	0
179	7579851	2-exon	11067	21	A	T	A>T	c.62A>T	g.7579851T>A	T	A	NC_000017.9:g.7520576T>A	A:T>T:A	no	no	0.023	GAC	GTC	Asp	Val	p.D21V	0.023	missense	unknown		NA	Transactivation/NES	N-term/Transactivation/NES		200.89	50.86	neutral	neutral	93.5	80	68.8	81.5	62.4	74	113.4	120.5	functional	NA	NA	2		0	0	0
180	7579850	2-exon	11068	21	C	A	C>A	c.63C>A	g.7579850G>T	G	T	NC_000017.9:g.7520575G>T	G:C>T:A	no	no	0.053	GAC	GAA	Asp	Glu	p.D21E	0.098	missense	unknown		NA	Transactivation/NES	N-term/Transactivation/NES		200.89	0	neutral	neutral	111.3	122.2	89.8	86.9	78.6	86.6	124.7	144.1	functional	NA	NA	2		0	0	0
181	7579850	2-exon	11068	21	C	G	C>G	c.63C>G	g.7579850G>C	G	C	NC_000017.9:g.7520575G>C	G:C>C:G	no	no	0.045	GAC	GAG	Asp	Glu	p.D21E	0.098	missense	unknown		NA	Transactivation/NES	N-term/Transactivation/NES		200.89	0	neutral	neutral	111.3	122.2	89.8	86.9	78.6	86.6	124.7	144.1	functional	NA	NA	2		0	0	0
182	7579850	2-exon	11068	21	C	T	C>T	c.63C>T	g.7579850G>A	G	A	NC_000017.9:g.7520575G>A	G:C>A:T	no	no	0.263	GAC	GAT	Asp	Asp	p.D21D	0.263	silent	unknown	1800369	NA	Transactivation/NES	N-term/Transactivation/NES		200.89		NA	NA									NA	NA	NA	0		0	2	0
183	7579849	2-exon	11069	22	C	A	C>A	c.64C>A	g.7579849G>T	G	T	NC_000017.9:g.7520574G>T	G:C>T:A	no	no	0.008	CTA	ATA	Leu	Ile	p.L22I	0.008	missense	unknown		Transactivation	Transactivation/NES	N-term/Transactivation/NES		0	4.86	deleterious	deleterious	108.5	89.8	71.7	82.1	86.5	76.6	134.1	126.6	functional	NA	NA	2		0	0	0
184	7579849	2-exon	11069	22	C	G	C>G	c.64C>G	g.7579849G>C	G	C	NC_000017.9:g.7520574G>C	G:C>C:G	no	no	0.022	CTA	GTA	Leu	Val	p.L22V	0.022	missense	unknown		Transactivation	Transactivation/NES	N-term/Transactivation/NES		0	30.92	deleterious	deleterious	86.7	45.3	52.6	68.4	77.1	57.7	109.9	101	partially functional	NA	NA	2		0	0	0
185	7579849	2-exon	11069	22	C	T	C>T	c.64C>T	g.7579849G>A	G	A	NC_000017.9:g.7520574G>A	G:C>A:T	no	no	0.067	CTA	TTA	Leu	Leu	p.L22L	0.303	silent	unknown		Transactivation	Transactivation/NES	N-term/Transactivation/NES		0		NA	NA									NA	NA	NA	0		0	0	0
186	7579848	2-exon	11070	22	T	A	T>A	c.65T>A	g.7579848A>T	A	T	NC_000017.9:g.7520573A>T	A:T>T:A	no	no	0.05	CTA	CAA	Leu	Gln	p.L22Q	0.05	missense	unknown		Transactivation	Transactivation/NES	N-term/Transactivation/NES		0	112.44	deleterious	deleterious	67.1	31.3	24	41.3	61.3	52.1	87	87.2	partially functional	NA	NA	2		0	0	0
187	7579848	2-exon	11070	22	T	C	T>C	c.65T>C	g.7579848A>G	A	G	NC_000017.9:g.7520573A>G	A:T>G:C	no	no	0.158	CTA	CCA	Leu	Pro	p.L22P	0.158	missense	unknown		Transactivation	Transactivation/NES	N-term/Transactivation/NES		0	97.78	deleterious	deleterious	67.3	31.6	30	47.5	59.9	51.6	90.2	92.5	partially functional	NA	NA	2		0	0	0
188	7579848	2-exon	11070	22	T	G	T>G	c.65T>G	g.7579848A>C	A	C	NC_000017.9:g.7520573A>C	A:T>C:G	no	no	0.041	CTA	CGA	Leu	Arg	p.L22R	0.041	missense	unknown		Transactivation	Transactivation/NES	N-term/Transactivation/NES		0	101.88	deleterious	deleterious	56.2	26.7	22.9	33.4	48.9	42.4	79.1	80.3	partially functional	NA	NA	2		0	0	0
189	7579847	2-exon	11071	22	A	C	A>C	c.66A>C	g.7579847T>G	T	G	NC_000017.9:g.7520572T>G	A:T>C:G	no	no	0.05	CTA	CTC	Leu	Leu	p.L22L	0.303	silent	unknown		Transactivation	Transactivation/NES	N-term/Transactivation/NES		0		NA	NA									NA	NA	NA	0		0	0	0
190	7579847	2-exon	11071	22	A	G	A>G	c.66A>G	g.7579847T>C	T	C	NC_000017.9:g.7520572T>C	A:T>G:C	no	no	0.15	CTA	CTG	Leu	Leu	p.L22L	0.303	silent	unknown		Transactivation	Transactivation/NES	N-term/Transactivation/NES		0		NA	NA									NA	NA	NA	0		1	0	0
191	7579847	2-exon	11071	22	A	T	A>T	c.66A>T	g.7579847T>A	T	A	NC_000017.9:g.7520572T>A	A:T>T:A	no	no	0.036	CTA	CTT	Leu	Leu	p.L22L	0.303	silent	unknown		Transactivation	Transactivation/NES	N-term/Transactivation/NES		0		NA	NA									NA	NA	NA	0		0	0	0
192	7579846	2-exon	11072	23	T	A	T>A	c.67T>A	g.7579846A>T	A	T	NC_000017.9:g.7520571A>T	A:T>T:A	no	no	0.024	TGG	AGG	Trp	Arg	p.W23R	0.172	missense	unknown		Transactivation	Transactivation/NES	N-term/Transactivation/NES		0	101.29	deleterious	deleterious	67.9	30.2	33.1	45.4	62.3	49.5	78.3	96.4	partially functional	NA	NA	2		0	0	0
193	7579846	2-exon	11072	23	T	C	T>C	c.67T>C	g.7579846A>G	A	G	NC_000017.9:g.7520571A>G	A:T>G:C	no	no	0.148	TGG	CGG	Trp	Arg	p.W23R	0.172	missense	unknown		Transactivation	Transactivation/NES	N-term/Transactivation/NES		0	101.29	deleterious	deleterious	67.9	30.2	33.1	45.4	62.3	49.5	78.3	96.4	partially functional	NA	NA	2		0	0	0
194	7579846	2-exon	11072	23	T	G	T>G	c.67T>G	g.7579846A>C	A	C	NC_000017.9:g.7520571A>C	A:T>C:G	no	no	0.055	TGG	GGG	Trp	Gly	p.W23G	0.055	missense	unknown		Transactivation	Transactivation/NES	N-term/Transactivation/NES		0	183.79	deleterious	deleterious	80	29.1	25.2	33.6	52.2	62.9	89.1	106.7	partially functional	NA	NA	2		0	0	0
195	7579845	2-exon	11073	23	G	A	G>A	c.68G>A	g.7579845C>T	C	T	NC_000017.9:g.7520570C>T	G:C>A:T	no	no	0.077	TGG	TAG	Trp	STOP	p.W23*	0.312	nonsense	unknown		Transactivation	Transactivation/NES	N-term/Transactivation/NES		0		NA	NA									NA	NA	NA	4		0	0	0
196	7579845	2-exon	11073	23	G	C	G>C	c.68G>C	g.7579845C>G	C	G	NC_000017.9:g.7520570C>G	G:C>C:G	no	no	0.021	TGG	TCG	Trp	Ser	p.W23S	0.021	missense	unknown		Transactivation	Transactivation/NES	N-term/Transactivation/NES		0	176.58	deleterious	deleterious	87.6	33.4	34.3	47.5	73.1	71.5	92.1	115.6	partially functional	NA	NA	2		0	0	0
197	7579845	2-exon	11073	23	G	T	G>T	c.68G>T	g.7579845C>A	C	A	NC_000017.9:g.7520570C>A	G:C>T:A	no	no	0.035	TGG	TTG	Trp	Leu	p.W23L	0.035	missense	unknown		Transactivation	Transactivation/NES	N-term/Transactivation/NES		0	60.98	deleterious	deleterious	123.8	87.7	84.6	83.4	84.1	82.6	115.8	123.7	functional	NA	NA	2		0	0	0
199	7579844	2-exon	11074	23	G	A	G>A	c.69G>A	g.7579844C>T	C	T	NC_000017.9:g.7520569C>T	G:C>A:T	no	no	0.235	TGG	TGA	Trp	STOP	p.W23*	0.312	nonsense	unknown		Transactivation	Transactivation/NES	N-term/Transactivation/NES		0		NA	NA									NA	NA	NA	4		0	0	0
200	7579844	2-exon	11074	23	G	C	G>C	c.69G>C	g.7579844C>G	C	G	NC_000017.9:g.7520569C>G	G:C>C:G	no	no	0.033	TGG	TGC	Trp	Cys	p.W23C	0.084	missense	unknown		Transactivation	Transactivation/NES	N-term/Transactivation/NES		0	214.36	deleterious	deleterious	84.2	34.2	37.4	47.3	68.7	69.4	109.2	145.4	partially functional	NA	NA	2		0	0	0
201	7579844	2-exon	11074	23	G	T	G>T	c.69G>T	g.7579844C>A	C	A	NC_000017.9:g.7520569C>A	G:C>T:A	no	no	0.051	TGG	TGT	Trp	Cys	p.W23C	0.084	missense	unknown		Transactivation	Transactivation/NES	N-term/Transactivation/NES		0	214.36	deleterious	deleterious	84.2	34.2	37.4	47.3	68.7	69.4	109.2	145.4	partially functional	NA	NA	2		0	0	0
202	7579843	2-exon	11075	24	A	C	A>C	c.70A>C	g.7579843T>G	T	G	NC_000017.9:g.7520568T>G	A:T>C:G	no	no	0.029	AAA	CAA	Lys	Gln	p.K24Q	0.029	missense	unknown		NA	Transactivation/NES	N-term/Transactivation/NES		241.85	0	neutral	neutral	98.9	101.4	91.2	87.9	82.9	81.6	121.8	137.6	functional	NA	NA	2		0	0	0
203	7579843	2-exon	11075	24	A	G	A>G	c.70A>G	g.7579843T>C	T	C	NC_000017.9:g.7520568T>C	A:T>G:C	no	no	0.055	AAA	GAA	Lys	Glu	p.K24E	0.055	missense	unknown		NA	Transactivation/NES	N-term/Transactivation/NES		241.85	11.33	neutral	neutral	65	47	51.9	55.8	67.9	56.6	101.8	108.6	partially functional	NA	NA	2		0	0	0
204	7579843	2-exon	11075	24	A	T	A>T	c.70A>T	g.7579843T>A	T	A	NC_000017.9:g.7520568T>A	A:T>T:A	no	no	0.014	AAA	TAA	Lys	STOP	p.K24*	0.014	nonsense	unknown		NA	Transactivation/NES	N-term/Transactivation/NES		241.85		NA	NA									NA	NA	NA	4		0	0	0
205	7579842	2-exon	11076	24	A	C	A>C	c.71A>C	g.7579842T>G	T	G	NC_000017.9:g.7520567T>G	A:T>C:G	no	no	0.031	AAA	ACA	Lys	Thr	p.K24T	0.031	missense	unknown		NA	Transactivation/NES	N-term/Transactivation/NES		241.85	9.71	neutral	neutral	64.6	66.8	62.8	74.3	70.4	65.2	108.9	129.8	partially functional	NA	NA	2		0	0	0
206	7579842	2-exon	11076	24	A	G	A>G	c.71A>G	g.7579842T>C	T	C	NC_000017.9:g.7520567T>C	A:T>G:C	no	no	0.096	AAA	AGA	Lys	Arg	p.K24R	0.096	missense	unknown		NA	Transactivation/NES	N-term/Transactivation/NES		241.85	5.07	neutral	neutral	86.3	90	82.9	86.2	79.4	60.6	99.6	127.2	functional	NA	NA	2		0	0	0
207	7579842	2-exon	11076	24	A	T	A>T	c.71A>T	g.7579842T>A	T	A	NC_000017.9:g.7520567T>A	A:T>T:A	no	no	0.021	AAA	ATA	Lys	Ile	p.K24I	0.021	missense	unknown		NA	Transactivation/NES	N-term/Transactivation/NES		241.85	64.73	unclassified	neutral	54.7	32.3	23.5	33.4	26.8	35	37.5	51.8	partially functional	NA	NA	2		0	0	0
208	7579841	2-exon	11077	24	A	C	A>C	c.72A>C	g.7579841T>G	T	G	NC_000017.9:g.7520566T>G	A:T>C:G	no	no	0.031	AAA	AAC	Lys	Asn	p.K24N	0.061	missense	unknown		NA	Transactivation/NES	N-term/Transactivation/NES		241.85	0	neutral	neutral	123.8	102	85.2	88.6	78.5	99.4	126.3	169.9	functional	NA	NA	2	44552	0	0	0
209	7579841	2-exon	11077	24	A	G	A>G	c.72A>G	g.7579841T>C	T	C	NC_000017.9:g.7520566T>C	A:T>G:C	no	no	0.161	AAA	AAG	Lys	Lys	p.K24K	0.161	silent	unknown		NA	Transactivation/NES	N-term/Transactivation/NES		241.85		NA	NA									NA	NA	NA	0		0	0	0
210	7579841	2-exon	11077	24	A	T	A>T	c.72A>T	g.7579841T>A	T	A	NC_000017.9:g.7520566T>A	A:T>T:A	no	no	0.03	AAA	AAT	Lys	Asn	p.K24N	0.061	missense	unknown		NA	Transactivation/NES	N-term/Transactivation/NES		241.85	0	neutral	neutral	123.8	102	85.2	88.6	78.5	99.4	126.3	169.9	functional	NA	NA	2	44552	1	0	1
6765	7579841	2-exon	11077	24	A	NA	del1	c.72del1					del	no	no		AAA	NA	Lys	NA	p.?		FS	no		NA	Transactivation/NES	N-term/Transactivation/NES		241.85		NA	NA									NA	NA	NA	4		0	1	0
212	7579840	2-exon	11078	25	C	A	C>A	c.73C>A	g.7579840G>T	G	T	NC_000017.9:g.7520565G>T	G:C>T:A	no	no	0.032	CTA	ATA	Leu	Ile	p.L25I	0.032	missense	unknown		NA	Transactivation	N-term/Transactivation		235.07	0	neutral	neutral	95.5	86.3	75	75.7	76.1	77.5	125.2	114	functional	NA	NA	2		0	0	0
213	7579840	2-exon	11078	25	C	G	C>G	c.73C>G	g.7579840G>C	G	C	NC_000017.9:g.7520565G>C	G:C>C:G	no	no	0.049	CTA	GTA	Leu	Val	p.L25V	0.049	missense	unknown		NA	Transactivation	N-term/Transactivation		235.07	3.24	neutral	deleterious	89.4	48.3	49	60.7	60.9	61.5	99.7	107.9	partially functional	NA	NA	2		0	0	0
214	7579840	2-exon	11078	25	C	T	C>T	c.73C>T	g.7579840G>A	G	A	NC_000017.9:g.7520565G>A	G:C>A:T	no	no	0.159	CTA	TTA	Leu	Leu	p.L25L	0.331	silent	unknown		NA	Transactivation	N-term/Transactivation		235.07		NA	NA									NA	NA	NA	0		0	0	0
215	7579839	2-exon	11079	25	T	A	T>A	c.74T>A	g.7579839A>T	A	T	NC_000017.9:g.7520564A>T	A:T>T:A	no	no	0.038	CTA	CAA	Leu	Gln	p.L25Q	0.038	missense	unknown		NA	Transactivation	N-term/Transactivation		235.07	77.68	unclassified	deleterious	75.5	39.5	37.7	51	65.9	61.7	105.6	96.9	partially functional	NA	NA	2		0	0	0
216	7579839	2-exon	11079	25	T	C	T>C	c.74T>C	g.7579839A>G	A	G	NC_000017.9:g.7520564A>G	A:T>G:C	no	no	0.156	CTA	CCA	Leu	Pro	p.L25P	0.156	missense	unknown		NA	Transactivation	N-term/Transactivation		235.07	37.22	neutral	deleterious	82.3	46	46.6	59.7	64.7	69.7	104.9	109	partially functional	NA	NA	2		0	0	0
217	7579839	2-exon	11079	25	T	G	T>G	c.74T>G	g.7579839A>C	A	C	NC_000017.9:g.7520564A>C	A:T>C:G	no	no	0.046	CTA	CGA	Leu	Arg	p.L25R	0.046	missense	unknown		NA	Transactivation	N-term/Transactivation		235.07	78.79	unclassified	deleterious	84.6	48.3	50	62.6	72	66.5	101.9	114	partially functional	NA	NA	2		0	0	0
5698	7579838	2-intron	11080	0	G	A	G>A	c.74+1G>A	g.7579838C>T	C	T	NC_000017.9:g.7520563C>T	G:C>A:T	consensus SD	no		NA	NA	NA	NA	p.?		splice	unknown		NA	NA	NA				NA	NA									NA	NA	NA	4		1	0	1
5699	7579838	2-intron	11080	0	G	C	G>C	c.74+1G>C	g.7579838C>G	C	G	NC_000017.9:g.7520563C>G	G:C>C:G	consensus SD	no		NA	NA	NA	NA	p.?		splice	unknown		NA	NA	NA				NA	NA									NA	NA	NA	4		0	0	0
5124	7579838	2-intron	11080	0	G	T	G>T	c.74+1G>T	g.7579838C>A	C	A	NC_000017.9:g.7520563C>A	G:C>T:A	consensus SD	no		NA	NA	NA	NA	p.?		splice	unknown		NA	NA	NA				NA	NA									NA	NA	NA	4		0	0	0
5125	7579837	2-intron	11081	0	T	NA	del167	c.74+2_96+29del167	g.7579671_7579837del167	del167		NC_000017.9:g.7520396_7520562del167	del	consensus SD	no		NA	NA	NA	NA	p.?		splice	unknown		NA	NA	NA				NA	NA									NA	NA	NA	4		0	3	0
5700	7579837	2-intron	11081	0	T	A	T>A	c.74+2T>A	g.7579837A>T	A	T	NC_000017.9:g.7520562A>T	A:T>T:A	consensus SD	no		NA	NA	NA	NA	p.?		splice	unknown		NA	NA	NA				NA	NA									NA	NA	NA	4		0	0	0
5701	7579837	2-intron	11081	0	T	C	T>C	c.74+2T>C	g.7579837A>G	A	G	NC_000017.9:g.7520562A>G	A:T>G:C	consensus SD	no		NA	NA	NA	NA	p.?		splice	unknown		NA	NA	NA				NA	NA									NA	NA	NA	4		1	0	1
5702	7579837	2-intron	11081	0	T	G	T>G	c.74+2T>G	g.7579837A>C	A	C	NC_000017.9:g.7520562A>C	A:T>C:G	consensus SD	no		NA	NA	NA	NA	p.?		splice	unknown		NA	NA	NA				NA	NA									NA	NA	NA	4		0	0	0
5832	7579836	2-intron	11082	0	G	A	G>A	c.74+3G>A	g.7579836C>T	C	T	NC_000017.9:g.7520561C>T	G:C>A:T	no	no		NA	NA	NA	NA	p.?		intronic	unknown		NA	NA	NA				NA	NA									NA	NA	NA	0		1	0	0
5804	7579827	2-intron	11091	0	C	T	C>T	c.74+12C>T	g.7579827G>A	G	A	NC_000017.9:g.7520552G>A	G:C>A:T	no	no		NA	NA	NA	NA	p.?		intronic	unknown		NA	NA	NA				NA	NA									NA	NA	NA	0		1	0	0
6300	7579812	2-intron	11106	0	C	NA	del1	c.74+27del1	g.7579812del1	del1		NC_000017.9:g.7520537del1	del	no	no		NA	NA	NA	NA	p.?		intronic	unknown	34067591	NA	NA	NA				NA	NA									NA	NA	NA	0		0	0	0
5885	7579811	2-intron	11107	0	C	NA	ins1	c.74+27_74+28ins1	g.7579811_7579812ins1	ins1		NC_000017.9:g.7520536_7520537ins1	ins	no	no		NA	NA	NA	NA	p.?		intronic	unknown		NA	NA	NA				NA	NA									NA	NA	NA	0		0	0	0
6301	7579810	2-intron	11108	0	C	NA	del1	c.74+29del1	g.7579810del1	del1		NC_000017.9:g.7520535del1	del	no	no		NA	NA	NA	NA	p.?		intronic	unknown	2307495	NA	NA	NA				NA	NA									NA	NA	NA	0		0	0	0
5861	7579801	2-intron	11117	0	C/G	G	C>G	c.74+38C>G	g.7579801G>C	G	C	NC_000017.9:g.7520526G>C	G:C>C:G	no	no		NA	NA	NA	NA	p.?		intronic	validated	1642785	NA	NA	NA				NA	NA									NA	NA	NA	0		0	0	0
5886	7579753	2-intron	11165	0	C	NA	del1	c.75-32del1	g.7579753del1	del1		NC_000017.9:g.7520478del1	del	no	no		NA	NA	NA	NA	p.?		intronic	unknown	2307496	NA	NA	NA				NA	NA									NA	NA	NA	0		0	0	0
5703	7579723	2-intron	11195	0	A	C	A>C	c.75-2A>C	g.7579723T>G	T	G	NC_000017.9:g.7520448T>G	A:T>C:G	consensus SA	no		NA	NA	NA	NA	p.?		splice	unknown		NA	NA	NA				NA	NA									NA	NA	NA	4		0	0	0
5704	7579723	2-intron	11195	0	A	G	A>G	c.75-2A>G	g.7579723T>C	T	C	NC_000017.9:g.7520448T>C	A:T>G:C	consensus SA	no		NA	NA	NA	NA	p.?		splice	unknown		NA	NA	NA				NA	NA									NA	NA	NA	4		0	0	0
5705	7579723	2-intron	11195	0	A	T	A>T	c.75-2A>T	g.7579723T>A	T	A	NC_000017.9:g.7520448T>A	A:T>T:A	consensus SA	no		NA	NA	NA	NA	p.?		splice	unknown		NA	NA	NA				NA	NA									NA	NA	NA	4		1	0	0
5706	7579722	2-intron	11196	0	G	A	G>A	c.75-1G>A	g.7579722C>T	C	T	NC_000017.9:g.7520447C>T	G:C>A:T	consensus SA	no		NA	NA	NA	NA	p.?		splice	unknown		NA	NA	NA				NA	NA									NA	NA	NA	4		0	0	0
5707	7579722	2-intron	11196	0	G	C	G>C	c.75-1G>C	g.7579722C>G	C	G	NC_000017.9:g.7520447C>G	G:C>C:G	consensus SA	no		NA	NA	NA	NA	p.?		splice	unknown		NA	NA	NA				NA	NA									NA	NA	NA	4		0	0	0
5708	7579722	2-intron	11196	0	G	T	G>T	c.75-1G>T	g.7579722C>A	C	A	NC_000017.9:g.7520447C>A	G:C>T:A	consensus SA	no		NA	NA	NA	NA	p.?		splice	unknown		NA	NA	NA				NA	NA									NA	NA	NA	4		0	0	0
218	7579721	3-exon	11197	25	A	C	A>C	c.75A>C	g.7579721T>G	T	G	NC_000017.9:g.7520446T>G	A:T>C:G	no	no	0.029	CTA	CTC	Leu	Leu	p.L25L	0.331	silent	unknown		NA	Transactivation	N-term/Transactivation		235.07		NA	NA									NA	NA	NA	0		0	0	0
219	7579721	3-exon	11197	25	A	G	A>G	c.75A>G	g.7579721T>C	T	C	NC_000017.9:g.7520446T>C	A:T>G:C	no	no	0.12	CTA	CTG	Leu	Leu	p.L25L	0.331	silent	unknown		NA	Transactivation	N-term/Transactivation		235.07		NA	NA									NA	NA	NA	0		0	0	0
220	7579721	3-exon	11197	25	A	T	A>T	c.75A>T	g.7579721T>A	T	A	NC_000017.9:g.7520446T>A	A:T>T:A	no	no	0.023	CTA	CTT	Leu	Leu	p.L25L	0.331	silent	unknown		NA	Transactivation	N-term/Transactivation		235.07		NA	NA									NA	NA	NA	0		0	0	0
6180	7579721	3-exon	11197	25	A	NA	del22	c.75_96del22	g.7579700_7579721del22	del22		NC_000017.9:g.7520425_7520446del22	del	no	no		CTA	NA	Leu	NA	p.?		FS	unknown		NA	Transactivation	N-term/Transactivation		235.07		NA	NA									NA	NA	NA	4		2	0	0
5672	7579721	3-exon	11197	25	A	NA	del6insCTTTT	c.75_80del6insCTTTT	g.7579716_7579721delinsAAAAG	del		NC_000017.9:g.7520441_7520446delinsAAAAG	complex	no	no		CTA	NA	Leu	NA	p.?		splice	unknown		NA	Transactivation	N-term/Transactivation		235.07		NA	NA									NA	NA	NA	4		1	0	0
223	7579720	3-exon	11198	26	C	A	C>A	c.76C>A	g.7579720G>T	G	T	NC_000017.9:g.7520445G>T	G:C>T:A	no	no	0.032	CTT	ATT	Leu	Ile	p.L26I	0.032	missense	unknown		NA	Transactivation	N-term/Transactivation		234.72	4.86	neutral	deleterious	99.3	88.5	92.7	90.9	75.7	70.5	113.6	130.2	functional	NA	NA	2		0	0	0
224	7579720	3-exon	11198	26	C	G	C>G	c.76C>G	g.7579720G>C	G	C	NC_000017.9:g.7520445G>C	G:C>C:G	no	no	0.049	CTT	GTT	Leu	Val	p.L26V	0.049	missense	unknown		NA	Transactivation	N-term/Transactivation		234.72	16.18	neutral	deleterious	107	65.2	62.6	81	66.2	89.1	105.3	129.3	functional	NA	NA	2		0	0	0
225	7579720	3-exon	11198	26	C	T	C>T	c.76C>T	g.7579720G>A	G	A	NC_000017.9:g.7520445G>A	G:C>A:T	no	no	0.159	CTT	TTT	Leu	Phe	p.L26F	0.159	missense	unknown		NA	Transactivation	N-term/Transactivation		234.72	21.82	neutral	deleterious	149	100.6	104.8	88.1	99.1	87.7	106	140.6	functional	NA	NA	2		0	0	0
221	7579720	3-exon	11198	26	C	NA	del1	c.76del1	g.7579720del1	del1		NC_000017.9:g.7520445del1	del	no	no		CTT	NA	Leu	NA	p.?		FS	unknown		NA	Transactivation	N-term/Transactivation		234.72		NA	NA									NA	NA	NA	4		1	0	0
226	7579719	3-exon	11199	26	T	A	T>A	c.77T>A	g.7579719A>T	A	T	NC_000017.9:g.7520444A>T	A:T>T:A	no	no	0.043	CTT	CAT	Leu	His	p.L26H	0.043	missense	unknown		NA	Transactivation	N-term/Transactivation		234.72	89.01	unclassified	deleterious	84.2	39.5	54.1	49.7	74	67	88.4	99	partially functional	NA	NA	2		0	0	0
227	7579719	3-exon	11199	26	T	C	T>C	c.77T>C	g.7579719A>G	A	G	NC_000017.9:g.7520444A>G	A:T>G:C	no	no	0.146	CTT	CCT	Leu	Pro	p.L26P	0.146	missense	unknown		NA	Transactivation	N-term/Transactivation		234.72	50.17	neutral	deleterious	99.6	45.6	55.4	66.5	76.3	72.3	103.5	113.6	partially functional	NA	NA	2		0	0	0
228	7579719	3-exon	11199	26	T	G	T>G	c.77T>G	g.7579719A>C	A	C	NC_000017.9:g.7520444A>C	A:T>C:G	no	no	0.039	CTT	CGT	Leu	Arg	p.L26R	0.039	missense	unknown		NA	Transactivation	N-term/Transactivation		234.72	91.58	unclassified	deleterious	48.8	81.1	71.8	61.9	63.6	56	96.1	91.3	partially functional	NA	NA	2		0	0	0
229	7579718	3-exon	11200	26	T	A	T>A	c.78T>A	g.7579718A>T	A	T	NC_000017.9:g.7520443A>T	A:T>T:A	no	no	0.014	CTT	CTA	Leu	Leu	p.L26L	0.098	silent	unknown		NA	Transactivation	N-term/Transactivation		234.72		NA	NA									NA	NA	NA	0		0	0	0
230	7579718	3-exon	11200	26	T	C	T>C	c.78T>C	g.7579718A>G	A	G	NC_000017.9:g.7520443A>G	A:T>G:C	no	no	0.055	CTT	CTC	Leu	Leu	p.L26L	0.098	silent	unknown		NA	Transactivation	N-term/Transactivation		234.72		NA	NA									NA	NA	NA	0		0	0	0
231	7579718	3-exon	11200	26	T	G	T>G	c.78T>G	g.7579718A>C	A	C	NC_000017.9:g.7520443A>C	A:T>C:G	no	no	0.029	CTT	CTG	Leu	Leu	p.L26L	0.098	silent	unknown		NA	Transactivation	N-term/Transactivation		234.72		NA	NA									NA	NA	NA	0		0	0	0
233	7579717	3-exon	11201	27	C	A	C>A	c.79C>A	g.7579717G>T	G	T	NC_000017.9:g.7520442G>T	G:C>T:A	no	no	0.051	CCT	ACT	Pro	Thr	p.P27T	0.051	missense	unknown		NA	Transactivation	N-term/Transactivation		208.63	30.46	neutral	deleterious	112.9	167.4	103.7	122.3	75.2	105	154.8	160.6	functional	NA	NA	2		0	0	0
234	7579717	3-exon	11201	27	C	G	C>G	c.79C>G	g.7579717G>C	G	C	NC_000017.9:g.7520442G>C	G:C>C:G	no	no	0.033	CCT	GCT	Pro	Ala	p.P27A	0.033	missense	unknown		NA	Transactivation	N-term/Transactivation		208.63	1.62	neutral	deleterious	97.4	177.9	106.2	115.8	74.4	96.7	100.7	176.6	functional	NA	NA	2		0	0	0
235	7579717	3-exon	11201	27	C	T	C>T	c.79C>T	g.7579717G>A	G	A	NC_000017.9:g.7520442G>A	G:C>A:T	no	no	0.235	CCT	TCT	Pro	Ser	p.P27S	0.235	missense	unknown		NA	Transactivation	N-term/Transactivation		208.63	19.42	neutral	deleterious	91.6	182.8	116.1	111.1	77	89.1	100.5	139.2	functional	NA	NA	2		0	0	0
232	7579717	3-exon	11201	27	C	NA	del1	c.79del1	g.7579717del1	del1		NC_000017.9:g.7520442del1	del	no	no		CCT	NA	Pro	NA	p.?		FS	unknown		NA	Transactivation	N-term/Transactivation		208.63		NA	NA									NA	NA	NA	4		2	0	0
236	7579716	3-exon	11202	27	C	A	C>A	c.80C>A	g.7579716G>T	G	T	NC_000017.9:g.7520441G>T	G:C>T:A	no	no	0.008	CCT	CAT	Pro	His	p.P27H	0.008	missense	unknown		NA	Transactivation	N-term/Transactivation		208.63	75.15	unclassified	deleterious	73.9	24.9	15.8	14.2	9.1	10.3	16.6	19.3	non-functional	NA	NA	2		0	0	0
237	7579716	3-exon	11202	27	C	G	C>G	c.80C>G	g.7579716G>C	G	C	NC_000017.9:g.7520441G>C	G:C>C:G	no	no	0.022	CCT	CGT	Pro	Arg	p.P27R	0.022	missense	unknown		NA	Transactivation	N-term/Transactivation		208.63	101.15	unclassified	deleterious	123.9	144.7	102.6	100.5	68.7	92.9	104.6	138.2	functional	NA	NA	2		0	0	0
238	7579716	3-exon	11202	27	C	T	C>T	c.80C>T	g.7579716G>A	G	A	NC_000017.9:g.7520441G>A	G:C>A:T	no	no	0.067	CCT	CTT	Pro	Leu	p.P27L	0.067	missense	unknown		NA	Transactivation	N-term/Transactivation		208.63	94.04	unclassified	deleterious	69.3	33.9	16.7	16.6	14.8	10.3	14.7	19.4	non-functional	NA	NA	2		1	0	1
6588	7579716	3-exon	11202	27	C	NA	del1	c.80del1	g.7579716del1	del1		NC_000017.9:g.7520441del1	del	no	no		CCT	NA	Pro	NA	p.?		FS	unknown		NA	Transactivation	N-term/Transactivation		208.63		NA	NA									NA	NA	NA	4		1	0	0
242	7579715	3-exon	11203	27	T	NA	del7insAG	c.81_87del7insAG	g.7579709_7579715delinsCT	del		NC_000017.9:g.7520434_7520440delinsCT	complex	no	no		CCT	NA	Pro	NA	p.?		FS	unknown		NA	Transactivation	N-term/Transactivation		208.63		NA	NA									NA	NA	NA	4		1	0	0
239	7579715	3-exon	11203	27	T	A	T>A	c.81T>A	g.7579715A>T	A	T	NC_000017.9:g.7520440A>T	A:T>T:A	no	no	0.038	CCT	CCA	Pro	Pro	p.P27P	0.24	silent	unknown		NA	Transactivation	N-term/Transactivation		208.63		NA	NA									NA	NA	NA	0		0	0	0
240	7579715	3-exon	11203	27	T	C	T>C	c.81T>C	g.7579715A>G	A	G	NC_000017.9:g.7520440A>G	A:T>G:C	no	no	0.156	CCT	CCC	Pro	Pro	p.P27P	0.24	silent	unknown		NA	Transactivation	N-term/Transactivation		208.63		NA	NA									NA	NA	NA	0		0	0	0
241	7579715	3-exon	11203	27	T	G	T>G	c.81T>G	g.7579715A>C	A	C	NC_000017.9:g.7520440A>C	A:T>C:G	no	no	0.046	CCT	CCG	Pro	Pro	p.P27P	0.24	silent	unknown		NA	Transactivation	N-term/Transactivation		208.63		NA	NA									NA	NA	NA	0		0	0	0
6172	7579714	3-exon	11204	28	G	NA	del3insCA	c.82_84del3insCA	g.7579712_7579714delinsTG	del		NC_000017.9:g.7520437_7520439delinsTG	complex	no	no		GAA	NA	Glu	NA	p.?		FS	unknown		NA	Transactivation	N-term/Transactivation		353.86		NA	NA									NA	NA	NA	4		1	0	1
243	7579714	3-exon	11204	28	G	A	G>A	c.82G>A	g.7579714C>T	C	T	NC_000017.9:g.7520439C>T	G:C>A:T	no	no	0.142	GAA	AAA	Glu	Lys	p.E28K	0.142	missense	unknown		NA	Transactivation	N-term/Transactivation		353.86	0	neutral	neutral	127.5	102.1	103.7	99.8	68.9	89	124.2	131.6	functional	NA	NA	2		0	0	0
244	7579714	3-exon	11204	28	G	C	G>C	c.82G>C	g.7579714C>G	C	G	NC_000017.9:g.7520439C>G	G:C>C:G	no	no	0.036	GAA	CAA	Glu	Gln	p.E28Q	0.036	missense	unknown		NA	Transactivation	N-term/Transactivation		353.86	0	neutral	neutral	126.1	114.3	114.7	93.4	78	86	133.3	127.9	functional	NA	NA	2		0	0	0
245	7579714	3-exon	11204	28	G	T	G>T	c.82G>T	g.7579714C>A	C	A	NC_000017.9:g.7520439C>A	G:C>T:A	no	no	0.057	GAA	TAA	Glu	STOP	p.E28*	0.057	nonsense	unknown		NA	Transactivation	N-term/Transactivation		353.86		NA	NA									NA	NA	NA	4		0	0	0
246	7579713	3-exon	11205	28	A	C	A>C	c.83A>C	g.7579713T>G	T	G	NC_000017.9:g.7520438T>G	A:T>C:G	no	no	0.029	GAA	GCA	Glu	Ala	p.E28A	0.029	missense	unknown		NA	Transactivation	N-term/Transactivation		353.86	0	neutral	neutral	114.6	120	112.8	92.6	58.7	101.8	141.4	139.3	functional	NA	NA	2	44553	1	0	0
247	7579713	3-exon	11205	28	A	G	A>G	c.83A>G	g.7579713T>C	T	C	NC_000017.9:g.7520438T>C	A:T>G:C	no	no	0.055	GAA	GGA	Glu	Gly	p.E28G	0.055	missense	unknown		NA	Transactivation	N-term/Transactivation		353.86	0	neutral	neutral	106.9	96.6	95.2	77.3	83	104.5	128	113.5	functional	NA	NA	2		0	0	0
248	7579713	3-exon	11205	28	A	T	A>T	c.83A>T	g.7579713T>A	T	A	NC_000017.9:g.7520438T>A	A:T>T:A	no	no	0.014	GAA	GTA	Glu	Val	p.E28V	0.014	missense	unknown		NA	Transactivation	N-term/Transactivation		353.86	0	neutral	neutral	95.6	115.8	113.6	109.7	68.9	76.4	97.8	135.7	functional	NA	NA	2		0	0	0
249	7579712	3-exon	11206	28	A	C	A>C	c.84A>C	g.7579712T>G	T	G	NC_000017.9:g.7520437T>G	A:T>C:G	no	no	0.031	GAA	GAC	Glu	Asp	p.E28D	0.052	missense	unknown		NA	Transactivation	N-term/Transactivation		353.86	0	neutral	neutral	168.5	120.9	129.1	103.7	92.7	118.9	136.9	168.6	functional	NA	NA	2		0	0	0
250	7579712	3-exon	11206	28	A	G	A>G	c.84A>G	g.7579712T>C	T	C	NC_000017.9:g.7520437T>C	A:T>G:C	no	no	0.096	GAA	GAG	Glu	Glu	p.E28E	0.096	silent	unknown		NA	Transactivation	N-term/Transactivation		353.86		NA	NA									NA	NA	NA	0		1	0	0
251	7579712	3-exon	11206	28	A	T	A>T	c.84A>T	g.7579712T>A	T	A	NC_000017.9:g.7520437T>A	A:T>T:A	no	no	0.021	GAA	GAT	Glu	Asp	p.E28D	0.052	missense	unknown		NA	Transactivation	N-term/Transactivation		353.86	0	neutral	neutral	168.5	120.9	129.1	103.7	92.7	118.9	136.9	168.6	functional	NA	NA	2		0	0	0
253	7579711	3-exon	11207	29	A	C	A>C	c.85A>C	g.7579711T>G	T	G	NC_000017.9:g.7520436T>G	A:T>C:G	no	no	0.031	AAC	CAC	Asn	His	p.N29H	0.031	missense	unknown		NA	Transactivation	N-term/Transactivation		353.86	0	neutral	neutral	144.9	91	108.5	105.5	83.3	97.3	109	143.4	functional	NA	NA	2		0	0	0
254	7579711	3-exon	11207	29	A	G	A>G	c.85A>G	g.7579711T>C	T	C	NC_000017.9:g.7520436T>C	A:T>G:C	no	no	0.096	AAC	GAC	Asn	Asp	p.N29D	0.096	missense	unknown		NA	Transactivation	N-term/Transactivation		353.86	0	neutral	neutral	126.7	91.5	109.5	109.2	88.8	95	99.3	159.8	functional	NA	NA	2		0	0	0
255	7579711	3-exon	11207	29	A	T	A>T	c.85A>T	g.7579711T>A	T	A	NC_000017.9:g.7520436T>A	A:T>T:A	no	no	0.021	AAC	TAC	Asn	Tyr	p.N29Y	0.021	missense	unknown		NA	Transactivation	N-term/Transactivation		353.86	0	neutral	deleterious	119.2	131.3	103.3	97.7	77.7	90.1	104.6	123.5	functional	NA	NA	2		0	0	0
256	7579710	3-exon	11208	29	A	C	A>C	c.86A>C	g.7579710T>G	T	G	NC_000017.9:g.7520435T>G	A:T>C:G	no	no	0.031	AAC	ACC	Asn	Thr	p.N29T	0.031	missense	unknown		NA	Transactivation	N-term/Transactivation		353.86	0	neutral	neutral	123.8	102.3	137.3	108.7	89	89.5	126.9	156.9	functional	NA	NA	2		0	0	0
257	7579710	3-exon	11208	29	A	G	A>G	c.86A>G	g.7579710T>C	T	C	NC_000017.9:g.7520435T>C	A:T>G:C	no	no	0.161	AAC	AGC	Asn	Ser	p.N29S	0.161	missense	unknown		NA	Transactivation	N-term/Transactivation		353.86	0	neutral	neutral	118.4	91.2	108.6	99.6	74.3	92.8	106.1	145.4	functional	NA	NA	2		0	0	0
258	7579710	3-exon	11208	29	A	T	A>T	c.86A>T	g.7579710T>A	T	A	NC_000017.9:g.7520435T>A	A:T>T:A	no	no	0.03	AAC	ATC	Asn	Ile	p.N29I	0.03	missense	unknown		NA	Transactivation	N-term/Transactivation		353.86	0	neutral	deleterious	122.1	151.2	120.5	106.1	72.4	95.8	94.8	160.5	functional	NA	NA	2		0	0	0
259	7579709	3-exon	11209	29	C	A	C>A	c.87C>A	g.7579709G>T	G	T	NC_000017.9:g.7520434G>T	G:C>T:A	no	no	0.059	AAC	AAA	Asn	Lys	p.N29K	0.047	missense	unknown		NA	Transactivation	N-term/Transactivation		353.86	0	neutral	neutral	118.1	110.6	124.1	102.4	70.9	86.6	98.8	158.4	functional	NA	NA	2		0	0	0
260	7579709	3-exon	11209	29	C	G	C>G	c.87C>G	g.7579709G>C	G	C	NC_000017.9:g.7520434G>C	G:C>C:G	no	no	0.047	AAC	AAG	Asn	Lys	p.N29K	0.047	missense	unknown		NA	Transactivation	N-term/Transactivation		353.86	0	neutral	neutral	118.1	110.6	124.1	102.4	70.9	86.6	98.8	158.4	functional	NA	NA	2		0	0	0
261	7579709	3-exon	11209	29	C	T	C>T	c.87C>T	g.7579709G>A	G	A	NC_000017.9:g.7520434G>A	G:C>A:T	no	no	0.169	AAC	AAT	Asn	Asn	p.N29N	0.169	silent	unknown		NA	Transactivation	N-term/Transactivation		353.86		NA	NA									NA	NA	NA	0		0	0	0
262	7579709	3-exon	11209	29	C	NA	CA>GG	c.87_88CA>GG	g.7579708_7579709TG>CC	G	CC	NC_000017.9:g.7520433_7520434TG>CC	tandem	no	no		AAC	AAG-GAC	Asn	Lys-Asp	[p.N29K;N30D]		missense	unknown		NA	Transactivation	N-term/Transactivation		353.86		NA	NA									NA	NA	NA	2	47158	1	0	0
263	7579708	3-exon	11210	30	A	C	A>C	c.88A>C	g.7579708T>G	T	G	NC_000017.9:g.7520433T>G	A:T>C:G	no	no	0.038	AAC	CAC	Asn	His	p.N30H	0.038	missense	unknown		NA	Transactivation	N-term/Transactivation		353.86	0	neutral	deleterious	111.5	71.7	72.4	75.1	90.9	69.1	123.2	126.1	functional	NA	NA	2		0	0	0
264	7579708	3-exon	11210	30	A	G	A>G	c.88A>G	g.7579708T>C	T	C	NC_000017.9:g.7520433T>C	A:T>G:C	no	no	0.105	AAC	GAC	Asn	Asp	p.N30D	0.105	missense	unknown		NA	Transactivation	N-term/Transactivation		353.86	0	neutral	neutral	98.7	43.2	56.1	61.1	84.1	74.7	127.9	135.4	functional	NA	NA	2		0	0	0
265	7579708	3-exon	11210	30	A	T	A>T	c.88A>T	g.7579708T>A	T	A	NC_000017.9:g.7520433T>A	A:T>T:A	no	no	0.016	AAC	TAC	Asn	Tyr	p.N30Y	0.016	missense	unknown		NA	Transactivation	N-term/Transactivation		353.86	0	neutral	deleterious	94	119.3	89.1	77	72.1	64.7	146.9	127	functional	NA	NA	2		0	0	0
266	7579707	3-exon	11211	30	A	C	A>C	c.89A>C	g.7579707T>G	T	G	NC_000017.9:g.7520432T>G	A:T>C:G	no	no	0.031	AAC	ACC	Asn	Thr	p.N30T	0.031	missense	unknown		NA	Transactivation	N-term/Transactivation		353.86	0	neutral	deleterious	111	93	113.9	99.1	93.3	75.6	155.8	130.9	functional	NA	NA	2		0	0	0
267	7579707	3-exon	11211	30	A	G	A>G	c.89A>G	g.7579707T>C	T	C	NC_000017.9:g.7520432T>C	A:T>G:C	no	no	0.161	AAC	AGC	Asn	Ser	p.N30S	0.161	missense	unknown		NA	Transactivation	N-term/Transactivation		353.86	0	neutral	neutral	97.2	73.4	101	88.2	84	58.7	144.5	103.5	functional	NA	NA	2		1	0	1
268	7579707	3-exon	11211	30	A	T	A>T	c.89A>T	g.7579707T>A	T	A	NC_000017.9:g.7520432T>A	A:T>T:A	no	no	0.03	AAC	ATC	Asn	Ile	p.N30I	0.03	missense	unknown		NA	Transactivation	N-term/Transactivation		353.86	0	neutral	deleterious	115	130.2	121.7	103.4	91.5	77.8	169.7	119.7	functional	NA	NA	2		0	0	0
6773	7579707	3-exon	11211	30	A	NA	ins4	c.89_90ins4					ins	no	no		AAC	NA	Asn	NA	p.?		FS	no		NA	Transactivation	N-term/Transactivation		353.86		NA	NA									NA	NA	NA	4		1	0	0
269	7579706	3-exon	11212	30	C	A	C>A	c.90C>A	g.7579706G>T	G	T	NC_000017.9:g.7520431G>T	G:C>T:A	no	yes	0.13	AAC	AAA	Asn	Lys	p.N30K	0.123	missense	unknown		NA	Transactivation	N-term/Transactivation		353.86	0	neutral	neutral	102.3	76.7	93.6	79.2	95.4	66.9	140.4	97.8	functional	NA	NA	2		0	0	0
270	7579706	3-exon	11212	30	C	G	C>G	c.90C>G	g.7579706G>C	G	C	NC_000017.9:g.7520431G>C	G:C>C:G	no	yes	0.123	AAC	AAG	Asn	Lys	p.N30K	0.123	missense	unknown		NA	Transactivation	N-term/Transactivation		353.86	0	neutral	neutral	102.3	76.7	93.6	79.2	95.4	66.9	140.4	97.8	functional	NA	NA	2		0	0	0
271	7579706	3-exon	11212	30	C	T	C>T	c.90C>T	g.7579706G>A	G	A	NC_000017.9:g.7520431G>A	G:C>A:T at CpG	no	yes	1.335	AAC	AAT	Asn	Asn	p.N30N	1.335	silent	unknown		NA	Transactivation	N-term/Transactivation		353.86		NA	NA									NA	NA	NA	0		0	0	0
272	7579705	3-exon	11213	31	G/A	A	G>A	c.91G>A	g.7579705C>T	C	T	NC_000017.9:g.7520430C>T	G:C>A:T at CpG	no	yes	1.335	GTT	ATT	Val	Ile	p.V31I	1.335	missense	validated		NA	Transactivation	N-term/Transactivation		353.86	0	neutral	neutral	103.7	113.5	104	129.2	90.6	75.6	170.4	130.1	functional	NA	NA	2	44554	5	5	1
273	7579705	3-exon	11213	31	G/A	C	G>C	c.91G>C	g.7579705C>G	C	G	NC_000017.9:g.7520430C>G	G:C>C:G	no	yes	0.123	GTT	CTT	Val	Leu	p.V31L	0.123	missense	unknown		NA	Transactivation	N-term/Transactivation		353.86	0	neutral	neutral	129.4	78.9	86.8	93.3	97.3	77.7	140.8	169.2	functional	NA	NA	2		0	0	0
274	7579705	3-exon	11213	31	G/A	T	G>T	c.91G>T	g.7579705C>A	C	A	NC_000017.9:g.7520430C>A	G:C>T:A	no	yes	0.13	GTT	TTT	Val	Phe	p.V31F	0.13	missense	unknown		NA	Transactivation	N-term/Transactivation		353.86	0	neutral	deleterious	113.6	59.4	71.1	53.5	57.2	42.9	97.8	92.2	partially functional	NA	NA	2		0	0	0
275	7579704	3-exon	11214	31	T	A	T>A	c.92T>A	g.7579704A>T	A	T	NC_000017.9:g.7520429A>T	A:T>T:A	no	no	0.03	GTT	GAT	Val	Asp	p.V31D	0.03	missense	unknown		NA	Transactivation	N-term/Transactivation		353.86	0	neutral	deleterious	83.8	45.2	61.2	70.8	72	64.9	126.2	120.2	partially functional	NA	NA	2		0	0	0
276	7579704	3-exon	11214	31	T	C	T>C	c.92T>C	g.7579704A>G	A	G	NC_000017.9:g.7520429A>G	A:T>G:C	no	no	0.161	GTT	GCT	Val	Ala	p.V31A	0.161	missense	unknown		NA	Transactivation	N-term/Transactivation		353.86	0	neutral	deleterious	95.9	62.1	90.2	84	83.1	70	154.9	143.6	functional	NA	NA	2		0	0	0
277	7579704	3-exon	11214	31	T	G	T>G	c.92T>G	g.7579704A>C	A	C	NC_000017.9:g.7520429A>C	A:T>C:G	no	no	0.031	GTT	GGT	Val	Gly	p.V31G	0.031	missense	unknown		NA	Transactivation	N-term/Transactivation		353.86	0	neutral	deleterious	84.6	70	95.9	78.6	67.6	57	130	109.5	functional	NA	NA	2		0	0	0
278	7579703	3-exon	11215	31	T	A	T>A	c.93T>A	g.7579703A>T	A	T	NC_000017.9:g.7520428A>T	A:T>T:A	no	no	0.014	GTT	GTA	Val	Val	p.V31V	0.098	silent	unknown		NA	Transactivation	N-term/Transactivation		353.86		NA	NA									NA	NA	NA	0		0	0	0
279	7579703	3-exon	11215	31	T	C	T>C	c.93T>C	g.7579703A>G	A	G	NC_000017.9:g.7520428A>G	A:T>G:C	no	no	0.055	GTT	GTC	Val	Val	p.V31V	0.098	silent	unknown		NA	Transactivation	N-term/Transactivation		353.86		NA	NA									NA	NA	NA	0		0	0	0
280	7579703	3-exon	11215	31	T	G	T>G	c.93T>G	g.7579703A>C	A	C	NC_000017.9:g.7520428A>C	A:T>C:G	no	no	0.029	GTT	GTG	Val	Val	p.V31V	0.098	silent	unknown		NA	Transactivation	N-term/Transactivation		353.86		NA	NA									NA	NA	NA	0		0	0	0
281	7579702	3-exon	11216	32	C	A	C>A	c.94C>A	g.7579702G>T	G	T	NC_000017.9:g.7520427G>T	G:C>T:A	no	no	0.03	CTG	ATG	Leu	Met	p.L32M	0.03	missense	unknown		NA	Transactivation	N-term/Transactivation		353.86	0	neutral	deleterious	98	74.7	89.2	93.3	93	68.6	150.5	117.9	functional	NA	NA	2		0	0	0
282	7579702	3-exon	11216	32	C	G	C>G	c.94C>G	g.7579702G>C	G	C	NC_000017.9:g.7520427G>C	G:C>C:G	no	no	0.037	CTG	GTG	Leu	Val	p.L32V	0.037	missense	unknown		NA	Transactivation	N-term/Transactivation		353.86	0	neutral	deleterious	82.4	55.8	87.2	81.3	83.2	65.4	127.7	115.3	functional	NA	NA	2		0	0	0
283	7579702	3-exon	11216	32	C	T	C>T	c.94C>T	g.7579702G>A	G	A	NC_000017.9:g.7520427G>A	G:C>A:T	no	no	0.132	CTG	TTG	Leu	Leu	p.L32L	0.265	silent	unknown		NA	Transactivation	N-term/Transactivation		353.86		NA	NA									NA	NA	NA	0		0	0	0
6408	7579702	3-exon	11216	32	C	NA	del1	c.94del1	g.7579702del1	del1		NC_000017.9:g.7520427del1	del	no	no		CTG	NA	Leu	NA	p.?		FS	unknown		NA	Transactivation	N-term/Transactivation		353.86		NA	NA									NA	NA	NA	4		0	0	0
284	7579701	3-exon	11217	32	T	A	T>A	c.95T>A	g.7579701A>T	A	T	NC_000017.9:g.7520426A>T	A:T>T:A	no	no	0.038	CTG	CAG	Leu	Gln	p.L32Q	0.038	missense	unknown		NA	Transactivation	N-term/Transactivation		353.86	0	neutral	deleterious	83.8	56.5	83.3	78.9	79.8	63.8	133.9	97.1	functional	NA	NA	2		0	0	0
285	7579701	3-exon	11217	32	T	C	T>C	c.95T>C	g.7579701A>G	A	G	NC_000017.9:g.7520426A>G	A:T>G:C	no	no	0.156	CTG	CCG	Leu	Pro	p.L32P	0.156	missense	unknown		NA	Transactivation	N-term/Transactivation		353.86	0	neutral	deleterious	104.5	43.4	55.1	80	94.6	75.7	139.7	145.6	functional	NA	NA	2		0	0	0
286	7579701	3-exon	11217	32	T	G	T>G	c.95T>G	g.7579701A>C	A	C	NC_000017.9:g.7520426A>C	A:T>C:G	no	no	0.046	CTG	CGG	Leu	Arg	p.L32R	0.046	missense	unknown		NA	Transactivation	N-term/Transactivation		353.86	0	neutral	deleterious	99.5	63.4	75.2	82.2	80.9	58.2	125.7	125.8	functional	NA	NA	2		0	0	0
287	7579700	3-exon	11218	32	G	A	G>A	c.96G>A	g.7579700C>T	C	T	NC_000017.9:g.7520425C>T	G:C>A:T	no	no	0.077	CTG	CTA	Leu	Leu	p.L32L	0.265	silent	unknown		NA	Transactivation	N-term/Transactivation		353.86		NA	NA									NA	NA	NA	0		0	0	0
288	7579700	3-exon	11218	32	G	C	G>C	c.96G>C	g.7579700C>G	C	G	NC_000017.9:g.7520425C>G	G:C>C:G	no	no	0.021	CTG	CTC	Leu	Leu	p.L32L	0.265	silent	unknown		NA	Transactivation	N-term/Transactivation		353.86		NA	NA									NA	NA	NA	0		0	0	0
289	7579700	3-exon	11218	32	G	T	G>T	c.96G>T	g.7579700C>A	C	A	NC_000017.9:g.7520425C>A	G:C>T:A	no	no	0.035	CTG	CTT	Leu	Leu	p.L32L	0.265	silent	unknown		NA	Transactivation	N-term/Transactivation		353.86		NA	NA									NA	NA	NA	0		0	0	0
5709	7579699	3-intron	11219	0	G	A	G>A	c.96+1G>A	g.7579699C>T	C	T	NC_000017.9:g.7520424C>T	G:C>A:T	consensus SD	no		NA	NA	NA	NA	p.?		splice	unknown		NA	NA	NA				NA	NA									NA	NA	NA	4		3	0	0
5710	7579699	3-intron	11219	0	G	C	G>C	c.96+1G>C	g.7579699C>G	C	G	NC_000017.9:g.7520424C>G	G:C>C:G	consensus SD	no		NA	NA	NA	NA	p.?		splice	unknown		NA	NA	NA				NA	NA									NA	NA	NA	4		0	0	0
5711	7579699	3-intron	11219	0	G	T	G>T	c.96+1G>T	g.7579699C>A	C	A	NC_000017.9:g.7520424C>A	G:C>T:A	consensus SD	no		NA	NA	NA	NA	p.?		splice	unknown		NA	NA	NA				NA	NA									NA	NA	NA	4		1	0	0
5712	7579698	3-intron	11220	0	T	A	T>A	c.96+2T>A	g.7579698A>T	A	T	NC_000017.9:g.7520423A>T	A:T>T:A	consensus SD	no		NA	NA	NA	NA	p.?		splice	unknown		NA	NA	NA				NA	NA									NA	NA	NA	4		0	0	0
5713	7579698	3-intron	11220	0	T	C	T>C	c.96+2T>C	g.7579698A>G	A	G	NC_000017.9:g.7520423A>G	A:T>G:C	consensus SD	no		NA	NA	NA	NA	p.?		splice	unknown		NA	NA	NA				NA	NA									NA	NA	NA	4		0	0	0
5714	7579698	3-intron	11220	0	T	G	T>G	c.96+2T>G	g.7579698A>C	A	C	NC_000017.9:g.7520423A>C	A:T>C:G	consensus SD	no		NA	NA	NA	NA	p.?		splice	unknown		NA	NA	NA				NA	NA									NA	NA	NA	4		0	0	0
5862	7579659	3-intron	11259	0	A/-	NA	del16	c.96+41_96+56del16	g.7579644_7579659del16	del16		NC_000017.9:g.7520369_7520384del16	del	no	no		NA	NA	NA	NA	p.?		intronic	validated	17878362	NA	NA	NA				NA	NA									NA	NA	NA	0		0	0	0
5850	7579633	3-intron	11285	0	C	NA	del76	c.97-43_129del76	g.7579558_7579633del76	del76		NC_000017.9:g.7520283_7520358del76	del	no	no		NA	NA	NA	NA	p.?		splice	unknown		NA	NA	NA				NA	NA									NA	NA	NA	4		1	0	0
5177	7579620	3-intron	11298	0	C	A	C>A	c.97-30C>A	g.7579620G>T	G	T	NC_000017.9:g.7520345G>T	G:C>T:A	no	no		NA	NA	NA	NA	p.?		intronic	unknown		NA	NA	NA				NA	NA									NA	NA	NA	0		1	0	0
5178	7579619	3-intron	11299	0	C/A	A	C>A	c.97-29C>A	g.7579619G>T	G	T	NC_000017.9:g.7520344G>T	G:C>T:A	no	no		NA	NA	NA	NA	p.?		intronic	validated	17883323	NA	NA	NA				NA	NA									NA	NA	NA	0		0	0	0
6673	7579618	3-intron	11300	0	T	NA	T>A	c.97-28T>A	g.7579618A>T	A	T	NC_000017.9:g.7520343A>T	A:T>T:A	no	no		NA	NA	NA	NA	p.?		intronic	unknown		NA	NA	NA				NA	NA									NA	NA	NA	0		0	1	0
6229	7579601	3-intron	11317	0	C	NA	C>G	c.97-11C>G	g.7579601G>C	G	C	NC_000017.9:g.7520326G>C	G:C>C:G	no	no		NA	NA	NA	NA	p.?		splice	no		NA	NA	NA				NA	NA									NA	NA	NA	4		0	6	0
5831	7579601	3-intron	11317	0	C	T	C>T	c.97-11C>T	g.7579601G>A	G	A	NC_000017.9:g.7520326G>A	G:C>A:T	no	no		NA	NA	NA	NA	p.?		intronic	unknown		NA	NA	NA				NA	NA									NA	NA	NA	0		1	0	0
5887	7579596	3-intron	11322	0	C/T	T	C>T	c.97-6C>T	g.7579596G>A	G	A	NC_000017.9:g.7520321G>A	G:C>A:T	no	no		NA	NA	NA	NA	p.?		intronic	validated	35117667	NA	NA	NA				NA	NA									NA	NA	NA	0		0	0	0
6436	7579594	3-intron	11324	0	A	G	A>G	c.97-4A>G	g.7579594T>C	T	C	NC_000017.9:g.7520319T>C	A:T>G:C	no	no		NA	NA	NA	NA	p.?		intronic	unknown		NA	NA	NA				NA	NA									NA	NA	NA	0		2	0	0
5715	7579592	3-intron	11326	0	A	C	A>C	c.97-2A>C	g.7579592T>G	T	G	NC_000017.9:g.7520317T>G	A:T>C:G	consensus SA	no		NA	NA	NA	NA	p.?		splice	unknown		NA	NA	NA				NA	NA									NA	NA	NA	4		0	0	0
5716	7579592	3-intron	11326	0	A	G	A>G	c.97-2A>G	g.7579592T>C	T	C	NC_000017.9:g.7520317T>C	A:T>G:C	consensus SA	no		NA	NA	NA	NA	p.?		splice	unknown		NA	NA	NA				NA	NA									NA	NA	NA	4		4	0	0
5717	7579592	3-intron	11326	0	A	T	A>T	c.97-2A>T	g.7579592T>A	T	A	NC_000017.9:g.7520317T>A	A:T>T:A	consensus SA	no		NA	NA	NA	NA	p.?		splice	unknown		NA	NA	NA				NA	NA									NA	NA	NA	4		8	0	0
5126	7579591	3-intron	11327	0	G	NA	del19	c.97-1_114del19	g.7579573_7579591del19	del19		NC_000017.9:g.7520298_7520316del19	del	consensus SA	no		NA	NA	NA	NA	p.?		splice	unknown		NA	NA	NA				NA	NA									NA	NA	NA	4		1	0	0
5127	7579591	3-intron	11327	0	G	A	G>A	c.97-1G>A	g.7579591C>T	C	T	NC_000017.9:g.7520316C>T	G:C>A:T	consensus SA	no		NA	NA	NA	NA	p.?		splice	unknown		NA	NA	NA				NA	NA									NA	NA	NA	4		4	2	0
5719	7579591	3-intron	11327	0	G	C	G>C	c.97-1G>C	g.7579591C>G	C	G	NC_000017.9:g.7520316C>G	G:C>C:G	consensus SA	no		NA	NA	NA	NA	p.?		splice	unknown		NA	NA	NA				NA	NA									NA	NA	NA	4		2	0	2
5720	7579591	3-intron	11327	0	G	T	G>T	c.97-1G>T	g.7579591C>A	C	A	NC_000017.9:g.7520316C>A	G:C>T:A	consensus SA	no		NA	NA	NA	NA	p.?		splice	unknown		NA	NA	NA				NA	NA									NA	NA	NA	4		0	0	0
291	7579590	4-exon	11328	33	T	NA	del1	c.97del1	g.7579590del1	del1		NC_000017.9:g.7520315del1	del	no	no		TCC	NA	Ser	NA	p.?		FS	unknown		Phosphorylation site	Transactivation	N-term/Transactivation		353.86		NA	NA									NA	NA	NA	4		1	0	0
292	7579590	4-exon	11328	33	T	NA	del278	c.97_374del278	g.7579313_7579590del278	del278		NC_000017.9:g.7520038_7520315del278	del	no	no		TCC	NA	Ser	NA	p.?		FS	unknown		Phosphorylation site	Transactivation	N-term/Transactivation		353.86		NA	NA									NA	NA	NA	4		1	0	0
290	7579590	4-exon	11328	33	T	NA	ins1	c.96_97ins1	g.7579590_7579700ins1	ins1		NC_000017.9:g.7520315_7520316ins1	ins	no	no		TCC	NA	Ser	NA	p.?		FS	unknown		Phosphorylation site	Transactivation	N-term/Transactivation		353.86		NA	NA									NA	NA	NA	4		6	0	4
293	7579590	4-exon	11328	33	T	A	T>A	c.97T>A	g.7579590A>T	A	T	NC_000017.9:g.7520315A>T	A:T>T:A	no	no	0.023	TCC	ACC	Ser	Thr	p.S33T	0.023	missense	unknown		Phosphorylation site	Transactivation	N-term/Transactivation		353.86	0	neutral	neutral	80.6	50	80	76.6	74.4	47.9	120	99.4	functional	NA	NA	2	44555	2	0	0
294	7579590	4-exon	11328	33	T	C	T>C	c.97T>C	g.7579590A>G	A	G	NC_000017.9:g.7520315A>G	A:T>G:C	no	no	0.12	TCC	CCC	Ser	Pro	p.S33P	0.12	missense	unknown		Phosphorylation site	Transactivation	N-term/Transactivation		353.86	0	neutral	neutral	127.7	135.2	113.2	94.6	85.6	68.7	159.8	116.9	functional	NA	NA	2		0	0	0
295	7579590	4-exon	11328	33	T	G	T>G	c.97T>G	g.7579590A>C	A	C	NC_000017.9:g.7520315A>C	A:T>C:G	no	no	0.029	TCC	GCC	Ser	Ala	p.S33A	0.029	missense	unknown		Phosphorylation site	Transactivation	N-term/Transactivation		353.86	0	neutral	neutral	68.9	38.4	32.7	28.9	34.7	23.6	72.6	27.5	partially functional	NA	NA	2		0	0	0
296	7579589	4-exon	11329	33	C	A	C>A	c.98C>A	g.7579589G>T	G	T	NC_000017.9:g.7520314G>T	G:C>T:A	no	no	0.051	TCC	TAC	Ser	Tyr	p.S33Y	0.051	missense	unknown		Phosphorylation site	Transactivation	N-term/Transactivation		353.86	0	neutral	neutral	106.9	118.1	90	83.4	70.8	59.2	147.6	119.7	functional	NA	NA	2		0	0	0
297	7579589	4-exon	11329	33	C	G	C>G	c.98C>G	g.7579589G>C	G	C	NC_000017.9:g.7520314G>C	G:C>C:G	no	no	0.033	TCC	TGC	Ser	Cys	p.S33C	0.033	missense	unknown		Phosphorylation site	Transactivation	N-term/Transactivation		353.86	0	neutral	neutral	115.7	125.4	114.8	79.9	58.8	49.9	95.9	65.1	functional	NA	NA	2		0	0	0
298	7579589	4-exon	11329	33	C	T	C>T	c.98C>T	g.7579589G>A	G	A	NC_000017.9:g.7520314G>A	G:C>A:T	no	no	0.235	TCC	TTC	Ser	Phe	p.S33F	0.235	missense	unknown		Phosphorylation site	Transactivation	N-term/Transactivation		353.86	0	neutral	neutral	96.5	145	142.2	117.4	100	84.8	174.4	124.1	functional	NA	NA	2		1	0	0
299	7579588	4-exon	11330	33	C	A	C>A	c.99C>A	g.7579588G>T	G	T	NC_000017.9:g.7520313G>T	G:C>T:A	no	no	0.029	TCC	TCA	Ser	Ser	p.S33S	0.218	silent	unknown		Phosphorylation site	Transactivation	N-term/Transactivation		353.86		NA	NA									NA	NA	NA	0		0	0	0
300	7579588	4-exon	11330	33	C	G	C>G	c.99C>G	g.7579588G>C	G	C	NC_000017.9:g.7520313G>C	G:C>C:G	no	no	0.018	TCC	TCG	Ser	Ser	p.S33S	0.218	silent	unknown		Phosphorylation site	Transactivation	N-term/Transactivation		353.86		NA	NA									NA	NA	NA	0		0	0	0
301	7579588	4-exon	11330	33	C	T	C>T	c.99C>T	g.7579588G>A	G	A	NC_000017.9:g.7520313G>A	G:C>A:T	no	no	0.171	TCC	TCT	Ser	Ser	p.S33S	0.218	silent	unknown		Phosphorylation site	Transactivation	N-term/Transactivation		353.86		NA	NA									NA	NA	NA	0		0	0	0
302	7579587	4-exon	11331	34	C	A	C>A	c.100C>A	g.7579587G>T	G	T	NC_000017.9:g.7520312G>T	G:C>T:A	no	no	0.029	CCC/CCA	ACC	Pro	Thr	p.P34T	0.029	missense	unknown		NA	Transactivation	N-term/Transactivation		353.86	0	neutral	neutral	151	139.5	101.6	98.9	66	81.8	169.9	147.1	functional	NA	NA	2		0	0	0
303	7579587	4-exon	11331	34	C	G	C>G	c.100C>G	g.7579587G>C	G	C	NC_000017.9:g.7520312G>C	G:C>C:G	no	no	0.018	CCC/CCA	GCC	Pro	Ala	p.P34A	0.018	missense	unknown		NA	Transactivation	N-term/Transactivation		353.86	0	neutral	neutral	129.3	122.4	119.4	114	92.7	65.8	147.7	129.2	functional	NA	NA	2		0	0	0
304	7579587	4-exon	11331	34	C	T	C>T	c.100C>T	g.7579587G>A	G	A	NC_000017.9:g.7520312G>A	G:C>A:T	no	no	0.171	CCC/CCA	TCC	Pro	Ser	p.P34S	0.171	missense	unknown		NA	Transactivation	N-term/Transactivation		353.86	0	neutral	neutral	40.2	13.2	11.4	6	7.4	3.2	9.1	10.3	non-functional	NA	NA	2		0	0	0
305	7579586	4-exon	11332	34	C	A	C>A	c.101C>A	g.7579586G>T	G	T	NC_000017.9:g.7520311G>T	G:C>T:A	no	no	0.029	CCC/CCA	CAC	Pro	His	p.P34H	0.029	missense	unknown		NA	Transactivation	N-term/Transactivation		353.86	0	neutral	neutral	106.8	112.3	103.7	88.8	72.3	67.8	151.4	107.4	functional	NA	NA	2		0	0	0
306	7579586	4-exon	11332	34	C	G	C>G	c.101C>G	g.7579586G>C	G	C	NC_000017.9:g.7520311G>C	G:C>C:G	no	no	0.018	CCC/CCA	CGC	Pro	Arg	p.P34R	0.018	missense	unknown		NA	Transactivation	N-term/Transactivation		353.86	0	neutral	neutral	92.4	106	110.3	82.8	76.3	63.2	144	107.3	functional	NA	NA	2		0	0	0
307	7579586	4-exon	11332	34	C	T	C>T	c.101C>T	g.7579586G>A	G	A	NC_000017.9:g.7520311G>A	G:C>A:T	no	no	0.171	CCC/CCA	CTC	Pro	Leu	p.P34L	0.171	missense	unknown		NA	Transactivation	N-term/Transactivation		353.86	0	neutral	neutral	49.3	16.7	11.9	6.9	10	6.1	13.1	14.2	non-functional	NA	NA	2	44556	2	0	0
308	7579585	4-exon	11333	34	C/A	A	C>A	c.102C>A	g.7579585G>T	G	T	NC_000017.9:g.7520310G>T	G:C>T:A	no	no	0.008	CCC/CCA	CCA	Pro	Pro	p.P34P	0.097	silent	unknown	11575998	NA	Transactivation	N-term/Transactivation		353.86		NA	NA									NA	NA	NA	0		0	0	0
309	7579585	4-exon	11333	34	C/A	G	C>G	c.102C>G	g.7579585G>C	G	C	NC_000017.9:g.7520310G>C	G:C>C:G	no	no	0.022	CCC/CCA	CCG	Pro	Pro	p.P34P	0.097	silent	unknown		NA	Transactivation	N-term/Transactivation		353.86		NA	NA									NA	NA	NA	0		0	0	0
310	7579585	4-exon	11333	34	C/A	T	C>T	c.102C>T	g.7579585G>A	G	A	NC_000017.9:g.7520310G>A	G:C>A:T	no	no	0.067	CCC/CCA	CCT	Pro	Pro	p.P34P	0.097	silent	unknown		NA	Transactivation	N-term/Transactivation		353.86		NA	NA									NA	NA	NA	0		0	0	0
6543	7579585	4-exon	11333	34	C/A	NA	del1	c.102del1	g.7579585del1	del1		NC_000017.9:g.7520310del1	del	no	no		CCC/CCA	NA	Pro	NA	p.?		FS	unknown		NA	Transactivation	N-term/Transactivation		353.86		NA	NA									NA	NA	NA	4		2	0	1
312	7579584	4-exon	11334	35	T	NA	del1	c.103del1	g.7579584del1	del1		NC_000017.9:g.7520309del1	del	no	no		TTG	NA	Leu	NA	p.?		FS	unknown		NA	Transactivation	N-term/Transactivation		353.86		NA	NA									NA	NA	NA	4		1	0	0
311	7579584	4-exon	11334	35	T	NA	ins1	c.102_103ins1	g.7579584_7579585ins1	ins1		NC_000017.9:g.7520309_7520310ins1	ins	no	no		TTG	NA	Leu	NA	p.?		FS	unknown		NA	Transactivation	N-term/Transactivation		353.86		NA	NA									NA	NA	NA	4		3	0	3
313	7579584	4-exon	11334	35	T	A	T>A	c.103T>A	g.7579584A>T	A	T	NC_000017.9:g.7520309A>T	A:T>T:A	no	no	0.043	TTG	ATG	Leu	Met	p.L35M	0.043	missense	unknown		NA	Transactivation	N-term/Transactivation		353.86	0	neutral	neutral	88.6	75.6	90.5	83.9	83	72.8	143.4	112.2	functional	NA	NA	2		0	0	0
314	7579584	4-exon	11334	35	T	C	T>C	c.103T>C	g.7579584A>G	A	G	NC_000017.9:g.7520309A>G	A:T>G:C	no	no	0.146	TTG	CTG	Leu	Leu	p.L35L	0.26	silent	unknown		NA	Transactivation	N-term/Transactivation		353.86		NA	NA									NA	NA	NA	0		0	0	0
315	7579584	4-exon	11334	35	T	G	T>G	c.103T>G	g.7579584A>C	A	C	NC_000017.9:g.7520309A>C	A:T>C:G	no	no	0.039	TTG	GTG	Leu	Val	p.L35V	0.039	missense	unknown		NA	Transactivation	N-term/Transactivation		353.86	0	neutral	neutral	65.4	37.5	54.6	57.5	73.5	62.9	111.4	94	partially functional	NA	NA	2		0	0	0
316	7579583	4-exon	11335	35	T	A	T>A	c.104T>A	g.7579583A>T	A	T	NC_000017.9:g.7520308A>T	A:T>T:A	no	no	0.016	TTG	TAG	Leu	STOP	p.L35*	0.016	nonsense	unknown		NA	Transactivation	N-term/Transactivation		353.86		NA	NA									NA	NA	NA	4		0	0	0
317	7579583	4-exon	11335	35	T	C	T>C	c.104T>C	g.7579583A>G	A	G	NC_000017.9:g.7520308A>G	A:T>G:C	no	no	0.105	TTG	TCG	Leu	Ser	p.L35S	0.105	missense	unknown		NA	Transactivation	N-term/Transactivation		353.86	0	neutral	neutral	60	21	22.4	28.1	56.8	46.8	85.8	111.4	partially functional	NA	NA	2		0	0	0
318	7579583	4-exon	11335	35	T	G	T>G	c.104T>G	g.7579583A>C	A	C	NC_000017.9:g.7520308A>C	A:T>C:G	no	no	0.038	TTG	TGG	Leu	Trp	p.L35W	0.038	missense	unknown		NA	Transactivation	N-term/Transactivation		353.86	0	neutral	deleterious	135.9	112.9	92.2	93.6	97.5	76.3	143.1	136.7	functional	NA	NA	2		0	0	0
319	7579582	4-exon	11336	35	G	A	G>A	c.105G>A	g.7579582C>T	C	T	NC_000017.9:g.7520307C>T	G:C>A:T	no	no	0.114	TTG	TTA	Leu	Leu	p.L35L	0.26	silent	unknown		NA	Transactivation	N-term/Transactivation		353.86		NA	NA									NA	NA	NA	0		0	0	0
320	7579582	4-exon	11336	35	G	C	G>C	c.105G>C	g.7579582C>G	C	G	NC_000017.9:g.7520307C>G	G:C>C:G	no	no	0.045	TTG	TTC	Leu	Phe	p.L35F	0.099	missense	unknown		NA	Transactivation	N-term/Transactivation		353.86	0	neutral	neutral	118.1	96.7	104.2	84.9	86.4	73.6	153.8	137.6	functional	NA	NA	2	5852	1	0	0
321	7579582	4-exon	11336	35	G	T	G>T	c.105G>T	g.7579582C>A	C	A	NC_000017.9:g.7520307C>A	G:C>T:A	no	no	0.054	TTG	TTT	Leu	Phe	p.L35F	0.099	missense	unknown	121912661	NA	Transactivation	N-term/Transactivation		353.86	0	neutral	neutral	118.1	96.7	104.2	84.9	86.4	73.6	153.8	137.6	functional	NA	NA	2	5852	2	0	0
6483	7579582	4-exon	11336	35	G	NA	ins1	c.104_105ins1	g.7579582_7579583ins1	ins1		NC_000017.9:g.7520307_7520308ins1	ins	no	no		TTG	NA	Leu	NA	p.?		FS	unknown		NA	Transactivation	N-term/Transactivation		353.86		NA	NA									NA	NA	NA	4		2	0	2
322	7579581	4-exon	11337	36	C	A	C>A	c.106C>A	g.7579581G>T	G	T	NC_000017.9:g.7520306G>T	G:C>T:A	no	no	0.048	CCG/CCA	ACG	Pro	Thr	p.P36T	0.048	missense	unknown		NA	Transactivation	N-term/Transactivation		353.86	0	neutral	neutral	114.2	65.2	78.9	70.2	81.2	67.1	136.6	118.5	functional	NA	NA	2		0	0	0
323	7579581	4-exon	11337	36	C	G	C>G	c.106C>G	g.7579581G>C	G	C	NC_000017.9:g.7520306G>C	G:C>C:G	no	no	0.042	CCG/CCA	GCG	Pro	Ala	p.P36A	0.042	missense	unknown		NA	Transactivation	N-term/Transactivation		353.86	0	neutral	neutral	83.9	50.3	66.3	59.7	72.8	58	116.6	105.3	partially functional	NA	NA	2		0	0	0
324	7579581	4-exon	11337	36	C	T	C>T	c.106C>T	g.7579581G>A	G	A	NC_000017.9:g.7520306G>A	G:C>A:T	no	no	0.208	CCG/CCA	TCG	Pro	Ser	p.P36S	0.208	missense	unknown		NA	Transactivation	N-term/Transactivation		353.86	0	neutral	neutral	81.5	47.8	58.8	61.3	72.5	63.7	134	115	partially functional	NA	NA	2		0	0	0
325	7579580	4-exon	11338	36	C	A	C>A	c.107C>A	g.7579580G>T	G	T	NC_000017.9:g.7520305G>T	G:C>T:A	no	yes	0.106	CCG/CCA	CAG	Pro	Gln	p.P36Q	0.106	missense	unknown		NA	Transactivation	N-term/Transactivation		353.86	0	neutral	neutral	125.3	75	83.7	67.6	61.6	58.3	118.3	90.4	functional	NA	NA	2		0	0	0
6411	7579580	4-exon	11338	36	C	A	C>A	c.107C>A	g.7579580G>T	G	T	NC_000017.9:g.7520305G>T	G:C>T:A	no	yes		CCG/CCA	CAA	Pro	Gln	p.P36Q	0.106	missense	unknown		NA	Transactivation	N-term/Transactivation		353.86	0	neutral	neutral	125.3	75	83.7	67.6	61.6	58.3	118.3	90.4	functional	NA	NA	2		1	0	0
326	7579580	4-exon	11338	36	C	G	C>G	c.107C>G	g.7579580G>C	G	C	NC_000017.9:g.7520305G>C	G:C>C:G	no	yes	0.097	CCG/CCA	CGG	Pro	Arg	p.P36R	0.097	missense	unknown		NA	Transactivation	N-term/Transactivation		353.86	0	neutral	neutral	88.2	109.3	116.6	99.3	87	74.2	140.7	105.5	functional	NA	NA	2		0	0	0
327	7579580	4-exon	11338	36	C	T	C>T	c.107C>T	g.7579580G>A	G	A	NC_000017.9:g.7520305G>A	G:C>A:T at CpG	no	yes	1.243	CCG/CCA	CTG	Pro	Leu	p.P36L	1.243	missense	unknown		NA	Transactivation	N-term/Transactivation		353.86	0	neutral	neutral	34	16.1	13.5	10	20.1	15.2	29.4	55.1	non-functional	NA	NA	2	44557	1	0	0
6670	7579580	4-exon	11338	36	C	NA	del1	c.107del1	g.7579580del1	del1		NC_000017.9:g.7520305del1	del	no	yes		CCG/CCA	NA	Pro	NA	p.?		FS	unknown		NA	Transactivation	N-term/Transactivation		353.86		NA	NA									NA	NA	NA	4		1	0	1
6450	7579579	4-exon	11339	36	G/A	NA	del1	c.108del1	g.7579579del1	del1		NC_000017.9:g.7520304del1	del	no	yes		CCG/CCA	NA	Pro	NA	p.?		FS	unknown		NA	Transactivation	N-term/Transactivation		353.86		NA	NA									NA	NA	NA	4		0	0	0
328	7579579	4-exon	11339	36	G/A	A	G>A	c.108G>A	g.7579579C>T	C	T	NC_000017.9:g.7520304C>T	G:C>A:T at CpG	no	yes	1.335	CCG/CCA	CCA	Pro	Pro	p.P36P	1.588	silent	validated	1800370	NA	Transactivation	N-term/Transactivation		353.86		NA	NA									NA	NA	NA	0		2	0	1
329	7579579	4-exon	11339	36	G/A	C	G>C	c.108G>C	g.7579579C>G	C	G	NC_000017.9:g.7520304C>G	G:C>C:G	no	yes	0.123	CCG/CCA	CCC	Pro	Pro	p.P36P	1.588	silent	unknown		NA	Transactivation	N-term/Transactivation		353.86		NA	NA									NA	NA	NA	0		0	0	0
330	7579579	4-exon	11339	36	G/A	T	G>T	c.108G>T	g.7579579C>A	C	A	NC_000017.9:g.7520304C>A	G:C>T:A	no	yes	0.13	CCG/CCA	CCT	Pro	Pro	p.P36P	1.588	silent	unknown		NA	Transactivation	N-term/Transactivation		353.86		NA	NA									NA	NA	NA	0		1	0	0
331	7579578	4-exon	11340	37	T	NA	del1	c.109del1	g.7579578del1	del1		NC_000017.9:g.7520303del1	del	no	no		TCC	NA	Ser	NA	p.?		FS	unknown		Phosphorylation site	Transactivation	N-term/Transactivation		353.86		NA	NA									NA	NA	NA	4		2	0	0
6184	7579578	4-exon	11340	37	T	NA	del22	c.109_130del22	g.7579557_7579578del22	del22		NC_000017.9:g.7520282_7520303del22	del	no	no		TCC	NA	Ser	NA	p.?		FS	unknown		Phosphorylation site	Transactivation	N-term/Transactivation		353.86		NA	NA									NA	NA	NA	4		1	0	0
332	7579578	4-exon	11340	37	T	A	T>A	c.109T>A	g.7579578A>T	A	T	NC_000017.9:g.7520303A>T	A:T>T:A	no	no	0.023	TCC	ACC	Ser	Thr	p.S37T	0.023	missense	unknown		Phosphorylation site	Transactivation	N-term/Transactivation		353.86	0	neutral	neutral	82.4	31.8	49.4	66	76	65.7	122.5	128.6	partially functional	NA	NA	2	44559	1	0	0
333	7579578	4-exon	11340	37	T	C	T>C	c.109T>C	g.7579578A>G	A	G	NC_000017.9:g.7520303A>G	A:T>G:C	no	no	0.12	TCC	CCC	Ser	Pro	p.S37P	0.12	missense	unknown		Phosphorylation site	Transactivation	N-term/Transactivation		353.86	0	neutral	neutral	108.9	90.4	110.5	88.5	90.1	75.4	156.1	137.2	functional	NA	NA	2	44558	1	0	1
334	7579578	4-exon	11340	37	T	G	T>G	c.109T>G	g.7579578A>C	A	C	NC_000017.9:g.7520303A>C	A:T>C:G	no	no	0.029	TCC	GCC	Ser	Ala	p.S37A	0.029	missense	unknown		Phosphorylation site	Transactivation	N-term/Transactivation		353.86	0	neutral	neutral	94	83.7	97.3	76.8	89.2	67.4	140.1	132.5	functional	NA	NA	2		0	0	0
335	7579577	4-exon	11341	37	C	A	C>A	c.110C>A	g.7579577G>T	G	T	NC_000017.9:g.7520302G>T	G:C>T:A	no	no	0.051	TCC	TAC	Ser	Tyr	p.S37Y	0.051	missense	unknown		Phosphorylation site	Transactivation	N-term/Transactivation		353.86	0	neutral	neutral	80.2	72.1	80	60.4	79.3	72.1	133	128.7	functional	NA	NA	2		0	0	0
336	7579577	4-exon	11341	37	C	G	C>G	c.110C>G	g.7579577G>C	G	C	NC_000017.9:g.7520302G>C	G:C>C:G	no	no	0.033	TCC	TGC	Ser	Cys	p.S37C	0.033	missense	unknown		Phosphorylation site	Transactivation	N-term/Transactivation		353.86	0	neutral	neutral	65.2	40.7	57.6	52.5	75.2	58.5	130.2	116.2	partially functional	NA	NA	2		0	0	0
337	7579577	4-exon	11341	37	C	T	C>T	c.110C>T	g.7579577G>A	G	A	NC_000017.9:g.7520302G>A	G:C>A:T	no	no	0.235	TCC	TTC	Ser	Phe	p.S37F	0.235	missense	unknown		Phosphorylation site	Transactivation	N-term/Transactivation		353.86	0	neutral	neutral	85.3	103.5	107.4	101.6	82.4	78.2	158.1	136.6	functional	NA	NA	2		0	0	0
338	7579576	4-exon	11342	37	C	A	C>A	c.111C>A	g.7579576G>T	G	T	NC_000017.9:g.7520301G>T	G:C>T:A	no	no	0.029	TCC	TCA	Ser	Ser	p.S37S	0.218	silent	unknown		Phosphorylation site	Transactivation	N-term/Transactivation		353.86		NA	NA									NA	NA	NA	0		0	0	0
339	7579576	4-exon	11342	37	C	G	C>G	c.111C>G	g.7579576G>C	G	C	NC_000017.9:g.7520301G>C	G:C>C:G	no	no	0.018	TCC	TCG	Ser	Ser	p.S37S	0.218	silent	unknown		Phosphorylation site	Transactivation	N-term/Transactivation		353.86		NA	NA									NA	NA	NA	0		0	0	0
340	7579576	4-exon	11342	37	C	T	C>T	c.111C>T	g.7579576G>A	G	A	NC_000017.9:g.7520301G>A	G:C>A:T	no	no	0.171	TCC	TCT	Ser	Ser	p.S37S	0.218	silent	unknown		Phosphorylation site	Transactivation	N-term/Transactivation		353.86		NA	NA									NA	NA	NA	0		0	0	0
341	7579575	4-exon	11343	38	C	A	C>A	c.112C>A	g.7579575G>T	G	T	NC_000017.9:g.7520300G>T	G:C>T:A	no	no	0.035	CAA	AAA	Gln	Lys	p.Q38K	0.035	missense	unknown		NA	Transactivation	N-term/Transactivation		271.19	0	neutral	neutral	75.6	65.5	85.8	86.7	89.3	71.9	135.3	128.8	functional	NA	NA	2		0	0	0
342	7579575	4-exon	11343	38	C	G	C>G	c.112C>G	g.7579575G>C	G	C	NC_000017.9:g.7520300G>C	G:C>C:G	no	no	0.021	CAA	GAA	Gln	Glu	p.Q38E	0.021	missense	unknown		NA	Transactivation	N-term/Transactivation		271.19	0	neutral	neutral	100.1	49.6	61.5	78.7	77.5	73.6	141.3	123.2	functional	NA	NA	2		0	0	0
343	7579575	4-exon	11343	38	C	T	C>T	c.112C>T	g.7579575G>A	G	A	NC_000017.9:g.7520300G>A	G:C>A:T	no	no	0.077	CAA	TAA	Gln	STOP	p.Q38*	0.077	nonsense	unknown		NA	Transactivation	N-term/Transactivation		271.19		NA	NA									NA	NA	NA	4		3	1	0
344	7579574	4-exon	11344	38	A	C	A>C	c.113A>C	g.7579574T>G	T	G	NC_000017.9:g.7520299T>G	A:T>C:G	no	no	0.038	CAA	CCA	Gln	Pro	p.Q38P	0.038	missense	unknown		NA	Transactivation	N-term/Transactivation		271.19	0	neutral	neutral	74.8	30.4	35.3	46.3	66.3	57.4	105.1	103.4	partially functional	NA	NA	2		0	0	0
345	7579574	4-exon	11344	38	A	G	A>G	c.113A>G	g.7579574T>C	T	C	NC_000017.9:g.7520299T>C	A:T>G:C	no	no	0.105	CAA	CGA	Gln	Arg	p.Q38R	0.105	missense	unknown		NA	Transactivation	N-term/Transactivation		271.19	0	neutral	neutral	98.3	63.3	81.8	76.9	84.2	64.2	143.2	109.9	functional	NA	NA	2		0	0	0
346	7579574	4-exon	11344	38	A	T	A>T	c.113A>T	g.7579574T>A	T	A	NC_000017.9:g.7520299T>A	A:T>T:A	no	no	0.016	CAA	CTA	Gln	Leu	p.Q38L	0.016	missense	unknown		NA	Transactivation	N-term/Transactivation		271.19	21.04	neutral	neutral	95.7	79.8	91.8	81.4	89.7	72.7	153.5	130.3	functional	NA	NA	2		1	0	0
348	7579573	4-exon	11345	38	A	C	A>C	c.114A>C	g.7579573T>G	T	G	NC_000017.9:g.7520298T>G	A:T>C:G	criptic SA	no	0.039	CAA	CAC	Gln	His	p.Q38H	0.082	missense	unknown		NA	Transactivation	N-term/Transactivation		271.19	0	neutral	neutral	108.2	88.5	86.8	74.8	82	66.2	143.8	126.9	functional	NA	NA	2		0	0	0
349	7579573	4-exon	11345	38	A	G	A>G	c.114A>G	g.7579573T>C	T	C	NC_000017.9:g.7520298T>C	A:T>G:C	criptic SA	no	0.146	CAA	CAG	Gln	Gln	p.Q38Q	0.146	silent	unknown		NA	Transactivation	N-term/Transactivation		271.19		NA	NA									NA	NA	NA	0		0	0	0
350	7579573	4-exon	11345	38	A	T	A>T	c.114A>T	g.7579573T>A	T	A	NC_000017.9:g.7520298T>A	A:T>T:A	criptic SA	no	0.043	CAA	CAT	Gln	His	p.Q38H	0.082	missense	unknown		NA	Transactivation	N-term/Transactivation		271.19	0	neutral	neutral	108.2	88.5	86.8	74.8	82	66.2	143.8	126.9	functional	NA	NA	2		0	0	0
347	7579573	4-exon	11345	38	A	NA	del1	c.114del1	g.7579573del1	del1		NC_000017.9:g.7520298del1	del	criptic SA	no		CAA	NA	Gln	NA	p.?		FS	unknown		NA	Transactivation	N-term/Transactivation		271.19		NA	NA									NA	NA	NA	4		1	0	0
351	7579572	4-exon	11346	39	G	A	G>A	c.115G>A	g.7579572C>T	C	T	NC_000017.9:g.7520297C>T	G:C>A:T	criptic SA	no	0.104	GCA	ACA	Ala	Thr	p.A39T	0.104	missense	unknown		NA	Transactivation	N-term/Transactivation		221.66	6.08	neutral	neutral	101.3	78.6	93.8	95.6	85.4	73.1	165.5	117.1	functional	NA	NA	2		0	0	0
352	7579572	4-exon	11346	39	G	C	G>C	c.115G>C	g.7579572C>G	C	G	NC_000017.9:g.7520297C>G	G:C>C:G	criptic SA	no	0.046	GCA	CCA	Ala	Pro	p.A39P	0.046	missense	unknown		NA	Transactivation	N-term/Transactivation		221.66	0	neutral	neutral	70.3	49	50.8	38.9	37.3	33.1	70.4	44.4	partially functional	NA	NA	2	44560	1	0	0
353	7579572	4-exon	11346	39	G	T	G>T	c.115G>T	g.7579572C>A	C	A	NC_000017.9:g.7520297C>A	G:C>T:A	criptic SA	no	0.027	GCA	TCA	Ala	Ser	p.A39S	0.027	missense	unknown		NA	Transactivation	N-term/Transactivation		221.66	0	neutral	neutral	90.6	88.2	85	97	92.8	71.2	138.8	117.5	functional	NA	NA	2		0	0	0
354	7579571	4-exon	11347	39	C	A	C>A	c.116C>A	g.7579571G>T	G	T	NC_000017.9:g.7520296G>T	G:C>T:A	no	no	0.054	GCA	GAA	Ala	Glu	p.A39E	0.054	missense	unknown		NA	Transactivation	N-term/Transactivation		221.66	57.64	neutral	neutral	98.2	50.3	67.6	74.7	78.7	76.8	136.7	128.8	functional	NA	NA	2		0	0	0
355	7579571	4-exon	11347	39	C	G	C>G	c.116C>G	g.7579571G>C	G	C	NC_000017.9:g.7520296G>C	G:C>C:G	no	no	0.045	GCA	GGA	Ala	Gly	p.A39G	0.045	missense	unknown		NA	Transactivation	N-term/Transactivation		221.66	0	neutral	neutral	137.9	102.8	134	113.1	90.5	79.6	158	147.1	functional	NA	NA	2		0	0	0
356	7579571	4-exon	11347	39	C	T	C>T	c.116C>T	g.7579571G>A	G	A	NC_000017.9:g.7520296G>A	G:C>A:T	no	no	0.114	GCA	GTA	Ala	Val	p.A39V	0.114	missense	unknown		NA	Transactivation	N-term/Transactivation		221.66	30.4	neutral	neutral	108.2	112.6	117.7	88.4	91.8	81.4	176.3	142.2	functional	NA	NA	2	44561	1	0	0
357	7579570	4-exon	11348	39	A	C	A>C	c.117A>C	g.7579570T>G	T	G	NC_000017.9:g.7520295T>G	A:T>C:G	no	no	0.038	GCA	GCC	Ala	Ala	p.A39A	0.159	silent	unknown		NA	Transactivation	N-term/Transactivation		221.66		NA	NA									NA	NA	NA	0		0	0	0
358	7579570	4-exon	11348	39	A	G	A>G	c.117A>G	g.7579570T>C	T	C	NC_000017.9:g.7520295T>C	A:T>G:C	no	no	0.105	GCA	GCG	Ala	Ala	p.A39A	0.159	silent	unknown		NA	Transactivation	N-term/Transactivation		221.66		NA	NA									NA	NA	NA	0		0	0	0
359	7579570	4-exon	11348	39	A	T	A>T	c.117A>T	g.7579570T>A	T	A	NC_000017.9:g.7520295T>A	A:T>T:A	no	no	0.016	GCA	GCT	Ala	Ala	p.A39A	0.159	silent	unknown		NA	Transactivation	N-term/Transactivation		221.66		NA	NA									NA	NA	NA	0		0	0	0
361	7579569	4-exon	11349	40	A	C	A>C	c.118A>C	g.7579569T>G	T	G	NC_000017.9:g.7520294T>G	A:T>C:G	no	no	0.048	ATG	CTG	Met	Leu	p.M40L	0.077	missense	unknown		NA	Transactivation	N-term/Transactivation		138.34	0	neutral	neutral	94.6	85.7	100.3	78.4	85.6	66.4	137.6	123.9	functional	NA	NA	2		0	0	0
362	7579569	4-exon	11349	40	A	G	A>G	c.118A>G	g.7579569T>C	T	C	NC_000017.9:g.7520294T>C	A:T>G:C	no	no	0.138	ATG	GTG	Met	Val	p.M40V	0.138	missense	unknown		NA	Transactivation	N-term/Transactivation		138.34	0	neutral	neutral	117.5	90.9	105.5	80.5	86.7	81.9	158.4	126.8	functional	NA	NA	2		0	0	0
363	7579569	4-exon	11349	40	A	T	A>T	c.118A>T	g.7579569T>A	T	A	NC_000017.9:g.7520294T>A	A:T>T:A	no	no	0.029	ATG	TTG	Met	Leu	p.M40L	0.077	missense	unknown		NA	Transactivation	N-term/Transactivation		138.34	0	neutral	neutral	94.6	85.7	100.3	78.4	85.6	66.4	137.6	123.9	functional	NA	NA	2		1	0	0
360	7579569	4-exon	11349	40	A	NA	ins1	c.117_118ins1	g.7579569_7579570ins1	ins1		NC_000017.9:g.7520294_7520295ins1	ins	no	no		ATG	NA	Met	NA	p.?		FS	unknown		NA	Transactivation	N-term/Transactivation		138.34		NA	NA									NA	NA	NA	4		2	0	0
364	7579568	4-exon	11350	40	T	A	T>A	c.119T>A	g.7579568A>T	A	T	NC_000017.9:g.7520293A>T	A:T>T:A	no	no	0.024	ATG	AAG	Met	Lys	p.M40K	0.024	missense	unknown		NA	Transactivation	N-term/Transactivation		138.34	8.11	neutral	neutral	123.8	49.2	130.2	79.6	75.8	51.1	107.3	68.3	functional	NA	NA	2		0	0	0
365	7579568	4-exon	11350	40	T	C	T>C	c.119T>C	g.7579568A>G	A	G	NC_000017.9:g.7520293A>G	A:T>G:C	no	no	0.148	ATG	ACG	Met	Thr	p.M40T	0.148	missense	unknown		NA	Transactivation	N-term/Transactivation		138.34	22.29	neutral	neutral	81.9	38.7	60.3	68.5	82	70.1	134.6	113.1	functional	NA	NA	2		0	0	0
366	7579568	4-exon	11350	40	T	G	T>G	c.119T>G	g.7579568A>C	A	C	NC_000017.9:g.7520293A>C	A:T>C:G	no	no	0.055	ATG	AGG	Met	Arg	p.M40R	0.055	missense	unknown		NA	Transactivation	N-term/Transactivation		138.34	13.17	neutral	neutral	91.5	73.8	107.1	89.2	81.7	64.5	123.6	106.4	functional	NA	NA	2		0	0	0
367	7579567	4-exon	11351	40	G	A	G>A	c.120G>A	g.7579567C>T	C	T	NC_000017.9:g.7520292C>T	G:C>A:T	no	no	0.077	ATG	ATA	Met	Ile	p.M40I	0.133	missense	unknown		NA	Transactivation	N-term/Transactivation		138.34	0	neutral	neutral	132.5	102.4	110.5	99	94.5	84.3	182.1	141.2	functional	NA	NA	2		0	0	0
368	7579567	4-exon	11351	40	G	C	G>C	c.120G>C	g.7579567C>G	C	G	NC_000017.9:g.7520292C>G	G:C>C:G	no	no	0.021	ATG	ATC	Met	Ile	p.M40I	0.133	missense	unknown		NA	Transactivation	N-term/Transactivation		138.34	0	neutral	neutral	132.5	102.4	110.5	99	94.5	84.3	182.1	141.2	functional	NA	NA	2		0	0	0
369	7579567	4-exon	11351	40	G	T	G>T	c.120G>T	g.7579567C>A	C	A	NC_000017.9:g.7520292C>A	G:C>T:A	no	no	0.035	ATG	ATT	Met	Ile	p.M40I	0.133	missense	unknown		NA	Transactivation	N-term/Transactivation		138.34	0	neutral	neutral	132.5	102.4	110.5	99	94.5	84.3	182.1	141.2	functional	NA	NA	2		0	0	0
370	7579566	4-exon	11352	41	G	NA	del1	c.121del1	g.7579566del1	del1		NC_000017.9:g.7520291del1	del	no	no		GAT	NA	Asp	NA	p.?		FS	unknown		NA	Transactivation	N-term/Transactivation		105.7		NA	NA									NA	NA	NA	4		4	0	1
6561	7579566	4-exon	11352	41	G	NA	del4	c.121_124del4	g.7579563_7579566del4	del4		NC_000017.9:g.7520288_7520291del4	del	no	no		GAT	NA	Asp	NA	p.?		FS	unknown		NA	Transactivation	N-term/Transactivation		105.7		NA	NA									NA	NA	NA	4		1	0	0
371	7579566	4-exon	11352	41	G	A	G>A	c.121G>A	g.7579566C>T	C	T	NC_000017.9:g.7520291C>T	G:C>A:T	no	no	0.235	GAT	AAT	Asp	Asn	p.D41N	0.235	missense	unknown		NA	Transactivation	N-term/Transactivation		105.7	0	neutral	neutral	120.5	62.1	89.3	99.7	100.4	76.8	146.3	134.8	functional	NA	NA	2		1	0	0
372	7579566	4-exon	11352	41	G	C	G>C	c.121G>C	g.7579566C>G	C	G	NC_000017.9:g.7520291C>G	G:C>C:G	no	no	0.033	GAT	CAT	Asp	His	p.D41H	0.033	missense	unknown		NA	Transactivation	N-term/Transactivation		105.7	1.62	neutral	deleterious	96.2	52.1	78.2	69.8	85.8	66	134.5	118	functional	NA	NA	2		0	0	0
373	7579566	4-exon	11352	41	G	T	G>T	c.121G>T	g.7579566C>A	C	A	NC_000017.9:g.7520291C>A	G:C>T:A	no	no	0.051	GAT	TAT	Asp	Tyr	p.D41Y	0.051	missense	unknown		NA	Transactivation	N-term/Transactivation		105.7	72.24	unclassified	deleterious	133.2	93.6	95.1	67.6	49.6	56.7	101	79.8	functional	NA	NA	2		0	0	0
374	7579565	4-exon	11353	41	A	C	A>C	c.122A>C	g.7579565T>G	T	G	NC_000017.9:g.7520290T>G	A:T>C:G	no	no	0.046	GAT	GCT	Asp	Ala	p.D41A	0.046	missense	unknown		NA	Transactivation	N-term/Transactivation		105.7	50.65	neutral	neutral	66	22.5	37.1	38	70.2	55.5	108.2	100.8	partially functional	NA	NA	2		0	0	0
375	7579565	4-exon	11353	41	A	G	A>G	c.122A>G	g.7579565T>C	T	C	NC_000017.9:g.7520290T>C	A:T>G:C	no	no	0.098	GAT	GGT	Asp	Gly	p.D41G	0.098	missense	unknown		NA	Transactivation	N-term/Transactivation		105.7	57.09	neutral	neutral	100.3	54.5	80.1	79.8	86.1	77.1	165.6	115.8	functional	NA	NA	2		0	0	0
376	7579565	4-exon	11353	41	A	T	A>T	c.122A>T	g.7579565T>A	T	A	NC_000017.9:g.7520290T>A	A:T>T:A	no	no	0.022	GAT	GTT	Asp	Val	p.D41V	0.022	missense	unknown		NA	Transactivation	N-term/Transactivation		105.7	77.82	unclassified	neutral	102.2	102.4	114.7	117	96.5	93.9	211.4	140.7	functional	NA	NA	2		0	0	0
377	7579564	4-exon	11354	41	T	A	T>A	c.123T>A	g.7579564A>T	A	T	NC_000017.9:g.7520289A>T	A:T>T:A	no	no	0.024	GAT	GAA	Asp	Glu	p.D41E	0.079	missense	unknown		NA	Transactivation	N-term/Transactivation		105.7	0	neutral	neutral	61.6	28.6	40.4	33.9	51.1	39.7	66.2	59.7	partially functional	NA	NA	2		0	0	0
378	7579564	4-exon	11354	41	T	C	T>C	c.123T>C	g.7579564A>G	A	G	NC_000017.9:g.7520289A>G	A:T>G:C	no	no	0.148	GAT	GAC	Asp	Asp	p.D41D	0.148	silent	unknown		NA	Transactivation	N-term/Transactivation		105.7		NA	NA									NA	NA	NA	0		0	0	0
379	7579564	4-exon	11354	41	T	G	T>G	c.123T>G	g.7579564A>C	A	C	NC_000017.9:g.7520289A>C	A:T>C:G	no	no	0.055	GAT	GAG	Asp	Glu	p.D41E	0.079	missense	unknown		NA	Transactivation	N-term/Transactivation		105.7	0	neutral	neutral	61.6	28.6	40.4	33.9	51.1	39.7	66.2	59.7	partially functional	NA	NA	2		0	0	0
380	7579563	4-exon	11355	42	G	A	G>A	c.124G>A	g.7579563C>T	C	T	NC_000017.9:g.7520288C>T	G:C>A:T	no	no	0.142	GAT	AAT	Asp	Asn	p.D42N	0.142	missense	unknown		NA	Transactivation	N-term/Transactivation		90.41	0	neutral	neutral	100.3	65.8	102.4	94.6	75.4	64.5	113.3	100.5	functional	NA	NA	2		0	0	0
381	7579563	4-exon	11355	42	G	C	G>C	c.124G>C	g.7579563C>G	C	G	NC_000017.9:g.7520288C>G	G:C>C:G	no	no	0.036	GAT	CAT	Asp	His	p.D42H	0.036	missense	unknown		NA	Transactivation	N-term/Transactivation		90.41	14.28	neutral	neutral	133.6	96.6	146.4	85.3	66	61.9	119	90.6	functional	NA	NA	2		0	0	0
382	7579563	4-exon	11355	42	G	T	G>T	c.124G>T	g.7579563C>A	C	A	NC_000017.9:g.7520288C>A	G:C>T:A	no	no	0.057	GAT	TAT	Asp	Tyr	p.D42Y	0.057	missense	unknown		NA	Transactivation	N-term/Transactivation		90.41	73.52	unclassified	deleterious	56.9	16.4	24.9	14.8	12.9	9.4	19.4	14.7	non-functional	NA	NA	2	44562	1	0	0
383	7579562	4-exon	11356	42	A	C	A>C	c.125A>C	g.7579562T>G	T	G	NC_000017.9:g.7520287T>G	A:T>C:G	no	no	0.046	GAT	GCT	Asp	Ala	p.D42A	0.046	missense	unknown		NA	Transactivation	N-term/Transactivation		90.41	54.64	neutral	neutral	88.1	70.7	92.8	75	91.7	82.3	167.9	126	functional	NA	NA	2		0	0	0
384	7579562	4-exon	11356	42	A	G	A>G	c.125A>G	g.7579562T>C	T	C	NC_000017.9:g.7520287T>C	A:T>G:C	no	no	0.098	GAT	GGT	Asp	Gly	p.D42G	0.098	missense	unknown		NA	Transactivation	N-term/Transactivation		90.41	51.67	neutral	neutral	98.2	95.5	115.1	94.4	87.6	82.3	171.6	127.7	functional	NA	NA	2		0	0	0
385	7579562	4-exon	11356	42	A	T	A>T	c.125A>T	g.7579562T>A	T	A	NC_000017.9:g.7520287T>A	A:T>T:A	no	no	0.022	GAT	GTT	Asp	Val	p.D42V	0.022	missense	unknown		NA	Transactivation	N-term/Transactivation		90.41	65.47	unclassified	neutral	98.9	99.9	103.5	94.6	88.6	96.9	180.8	137.7	functional	NA	NA	2		0	0	0
6453	7579562	4-exon	11356	42	A	NA	del8	c.125_132del8	g.7579555_7579562del8	del8		NC_000017.9:g.7520280_7520287del8	del	no	no		GAT	NA	Asp	NA	p.?		FS	unknown		NA	Transactivation	N-term/Transactivation		90.41		NA	NA									NA	NA	NA	4		0	0	0
386	7579561	4-exon	11357	42	T	A	T>A	c.126T>A	g.7579561A>T	A	T	NC_000017.9:g.7520286A>T	A:T>T:A	no	no	0.029	GAT	GAA	Asp	Glu	p.D42E	0.077	missense	unknown		NA	Transactivation	N-term/Transactivation		90.41	0	neutral	neutral	75.7	70.5	79.1	83.8	83.4	80.6	150.4	110.5	functional	NA	NA	2		0	0	0
387	7579561	4-exon	11357	42	T	C	T>C	c.126T>C	g.7579561A>G	A	G	NC_000017.9:g.7520286A>G	A:T>G:C	no	no	0.138	GAT	GAC	Asp	Asp	p.D42D	0.138	silent	unknown		NA	Transactivation	N-term/Transactivation		90.41		NA	NA									NA	NA	NA	0		0	0	0
388	7579561	4-exon	11357	42	T	G	T>G	c.126T>G	g.7579561A>C	A	C	NC_000017.9:g.7520286A>C	A:T>C:G	no	no	0.048	GAT	GAG	Asp	Glu	p.D42E	0.077	missense	unknown		NA	Transactivation	N-term/Transactivation		90.41	0	neutral	neutral	75.7	70.5	79.1	83.8	83.4	80.6	150.4	110.5	functional	NA	NA	2		0	0	0
6624	7579560	4-exon	11358	43	T	NA	del5	c.127_131del5	g.7579556_7579560del5	del5		NC_000017.9:g.7520281_7520285del5	del	no	no		TTG	NA	Leu	NA	p.?		FS	unknown		NA	Transactivation	N-term/Transactivation		30.92		NA	NA									NA	NA	NA	4		1	0	0
6454	7579560	4-exon	11358	43	T	NA	del8	c.127_134del8	g.7579553_7579560del8	del8		NC_000017.9:g.7520278_7520285del8	del	no	no		TTG	NA	Leu	NA	p.?		FS	unknown		NA	Transactivation	N-term/Transactivation		30.92		NA	NA									NA	NA	NA	4		0	0	0
389	7579560	4-exon	11358	43	T	A	T>A	c.127T>A	g.7579560A>T	A	T	NC_000017.9:g.7520285A>T	A:T>T:A	no	no	0.021	TTG	ATG	Leu	Met	p.L43M	0.021	missense	unknown		NA	Transactivation	N-term/Transactivation		30.92	0	neutral	deleterious	86.8	85	109.7	94.3	92.5	83.1	156.1	128.7	functional	NA	NA	2		0	0	0
390	7579560	4-exon	11358	43	T	C	T>C	c.127T>C	g.7579560A>G	A	G	NC_000017.9:g.7520285A>G	A:T>G:C	no	no	0.096	TTG	CTG	Leu	Leu	p.L43L	0.238	silent	unknown		NA	Transactivation	N-term/Transactivation		30.92		NA	NA									NA	NA	NA	0		0	0	0
391	7579560	4-exon	11358	43	T	G	T>G	c.127T>G	g.7579560A>C	A	C	NC_000017.9:g.7520285A>C	A:T>C:G	no	no	0.031	TTG	GTG	Leu	Val	p.L43V	0.031	missense	unknown		NA	Transactivation	N-term/Transactivation		30.92	0	neutral	neutral	163.8	79.2	134.5	83	89.2	69.9	137.6	120.3	functional	NA	NA	2		0	0	0
392	7579559	4-exon	11359	43	T	A	T>A	c.128T>A	g.7579559A>T	A	T	NC_000017.9:g.7520284A>T	A:T>T:A	no	no	0.016	TTG	TAG	Leu	STOP	p.L43*	0.016	nonsense	unknown		NA	Transactivation	N-term/Transactivation		30.92		NA	NA									NA	NA	NA	4		3	0	0
393	7579559	4-exon	11359	43	T	C	T>C	c.128T>C	g.7579559A>G	A	G	NC_000017.9:g.7520284A>G	A:T>G:C	no	no	0.105	TTG	TCG	Leu	Ser	p.L43S	0.105	missense	unknown		NA	Transactivation	N-term/Transactivation		30.92	123.47	deleterious	deleterious	123.7	57.7	88.5	87	91.7	81.3	146.6	119.7	functional	NA	NA	2	5853	1	0	0
394	7579559	4-exon	11359	43	T	G	T>G	c.128T>G	g.7579559A>C	A	C	NC_000017.9:g.7520284A>C	A:T>C:G	no	no	0.038	TTG	TGG	Leu	Trp	p.L43W	0.038	missense	unknown		NA	Transactivation	N-term/Transactivation		30.92	60.44	deleterious	deleterious	136	155.3	128.7	125.2	99	111.7	196.9	164.4	functional	NA	NA	2		0	0	0
6519	7579558	4-exon	11360	43	G	NA	del1	c.129del1	g.7579558del1	del1		NC_000017.9:g.7520283del1	del	no	no		TTG	NA	Leu	NA	p.?		FS	unknown		NA	Transactivation	N-term/Transactivation		30.92		NA	NA									NA	NA	NA	4		1	0	0
395	7579558	4-exon	11360	43	G	A	G>A	c.129G>A	g.7579558C>T	C	T	NC_000017.9:g.7520283C>T	G:C>A:T	no	no	0.142	TTG	TTA	Leu	Leu	p.L43L	0.238	silent	unknown		NA	Transactivation	N-term/Transactivation		30.92		NA	NA									NA	NA	NA	0		0	0	0
396	7579558	4-exon	11360	43	G	C	G>C	c.129G>C	g.7579558C>G	C	G	NC_000017.9:g.7520283C>G	G:C>C:G	no	no	0.036	TTG	TTC	Leu	Phe	p.L43F	0.093	missense	unknown		NA	Transactivation	N-term/Transactivation		30.92	21.28	deleterious	deleterious	115.8	122.6	122.2	114	96.4	98.5	190.5	151.7	functional	NA	NA	2		0	0	0
397	7579558	4-exon	11360	43	G	T	G>T	c.129G>T	g.7579558C>A	C	A	NC_000017.9:g.7520283C>A	G:C>T:A	no	no	0.057	TTG	TTT	Leu	Phe	p.L43F	0.093	missense	unknown		NA	Transactivation	N-term/Transactivation		30.92	21.28	deleterious	deleterious	115.8	122.6	122.2	114	96.4	98.5	190.5	151.7	functional	NA	NA	2		0	0	0
399	7579557	4-exon	11361	44	A	C	A>C	c.130A>C	g.7579557T>G	T	G	NC_000017.9:g.7520282T>G	A:T>C:G	no	no	0.046	ATG	CTG	Met	Leu	p.M44L	0.068	missense	unknown		NA	Transactivation	N-term/Transactivation		126.99	0	neutral	neutral	100.6	49.3	72	59.1	81.1	67.3	134.9	111.8	functional	NA	NA	2		0	0	0
400	7579557	4-exon	11361	44	A	G	A>G	c.130A>G	g.7579557T>C	T	C	NC_000017.9:g.7520282T>C	A:T>G:C	no	no	0.098	ATG	GTG	Met	Val	p.M44V	0.098	missense	unknown		NA	Transactivation	N-term/Transactivation		126.99	0	neutral	neutral	91.8	44.6	69.9	67	84.8	81.1	148.7	130.2	functional	NA	NA	2	44565	1	0	0
401	7579557	4-exon	11361	44	A	T	A>T	c.130A>T	g.7579557T>A	T	A	NC_000017.9:g.7520282T>A	A:T>T:A	no	no	0.022	ATG	TTG	Met	Leu	p.M44L	0.068	missense	unknown		NA	Transactivation	N-term/Transactivation		126.99	0	neutral	neutral	100.6	49.3	72	59.1	81.1	67.3	134.9	111.8	functional	NA	NA	2		0	0	0
398	7579557	4-exon	11361	44	A	NA	del1	c.130del1	g.7579557del1	del1		NC_000017.9:g.7520282del1	del	no	no		ATG	NA	Met	NA	p.?		FS	unknown		NA	Transactivation	N-term/Transactivation		126.99		NA	NA									NA	NA	NA	4		1	0	0
6336	7579557	4-exon	11361	44	A	NA	del4	c.130_133del4	g.7579554_7579557del4	del4		NC_000017.9:g.7520279_7520282del4	del	no	no		ATG	NA	Met	NA	p.?		FS	unknown		NA	Transactivation	N-term/Transactivation		126.99		NA	NA									NA	NA	NA	4		1	0	0
402	7579556	4-exon	11362	44	T	A	T>A	c.131T>A	g.7579556A>T	A	T	NC_000017.9:g.7520281A>T	A:T>T:A	no	no	0.024	ATG	AAG	Met	Lys	p.M44K	0.024	missense	unknown		NA	Transactivation	N-term/Transactivation		126.99	43.7	neutral	neutral	62.1	20.2	34.7	43.6	64	58.5	121.5	106.7	partially functional	NA	NA	2		0	0	0
403	7579556	4-exon	11362	44	T	C	T>C	c.131T>C	g.7579556A>G	A	G	NC_000017.9:g.7520281A>G	A:T>G:C	no	no	0.148	ATG	ACG	Met	Thr	p.M44T	0.148	missense	unknown		NA	Transactivation	N-term/Transactivation		126.99	0	neutral	neutral	51.1	15.7	22.6	28.8	58.9	63.3	109.4	103.5	partially functional	NA	NA	2	44564	1	0	0
404	7579556	4-exon	11362	44	T	G	T>G	c.131T>G	g.7579556A>C	A	C	NC_000017.9:g.7520281A>C	A:T>C:G	no	no	0.055	ATG	AGG	Met	Arg	p.M44R	0.055	missense	unknown		NA	Transactivation	N-term/Transactivation		126.99	30.75	neutral	neutral	89	26.7	48.8	49.2	91.1	78.6	120.9	142.2	functional	NA	NA	2		0	0	0
405	7579555	4-exon	11363	44	G	A	G>A	c.132G>A	g.7579555C>T	C	T	NC_000017.9:g.7520280C>T	G:C>A:T	no	no	0.114	ATG	ATA	Met	Ile	p.M44I	0.213	missense	unknown		NA	Transactivation	N-term/Transactivation		126.99	0	neutral	neutral	117.2	83	124.2	102.6	71.2	96.5	170.2	154.1	functional	NA	NA	2	44563	0	0	0
406	7579555	4-exon	11363	44	G	C	G>C	c.132G>C	g.7579555C>G	C	G	NC_000017.9:g.7520280C>G	G:C>C:G	no	no	0.045	ATG	ATC	Met	Ile	p.M44I	0.213	missense	unknown		NA	Transactivation	N-term/Transactivation		126.99	0	neutral	neutral	117.2	83	124.2	102.6	71.2	96.5	170.2	154.1	functional	NA	NA	2	44563	0	0	0
407	7579555	4-exon	11363	44	G	T	G>T	c.132G>T	g.7579555C>A	C	A	NC_000017.9:g.7520280C>A	G:C>T:A	no	no	0.054	ATG	ATT	Met	Ile	p.M44I	0.213	missense	unknown		NA	Transactivation	N-term/Transactivation		126.99	0	neutral	neutral	117.2	83	124.2	102.6	71.2	96.5	170.2	154.1	functional	NA	NA	2	44563	1	0	0
408	7579554	4-exon	11364	45	C	A	C>A	c.133C>A	g.7579554G>T	G	T	NC_000017.9:g.7520279G>T	G:C>T:A	no	no	0.027	CTG	ATG	Leu	Met	p.L45M	0.027	missense	unknown		NA	Transactivation	N-term/Transactivation		210.97	0	neutral	neutral	154.7	118.2	152.4	118.3	99.2	104.7	172.3	164.6	functional	NA	NA	2	44566	1	0	0
409	7579554	4-exon	11364	45	C	G	C>G	c.133C>G	g.7579554G>C	G	C	NC_000017.9:g.7520279G>C	G:C>C:G	no	no	0.046	CTG	GTG	Leu	Val	p.L45V	0.046	missense	unknown		NA	Transactivation	N-term/Transactivation		210.97	0	neutral	neutral	130.6	109.5	132.6	95.2	89.6	99	174.3	164.3	functional	NA	NA	2		0	0	0
410	7579554	4-exon	11364	45	C	T	C>T	c.133C>T	g.7579554G>A	G	A	NC_000017.9:g.7520279G>A	G:C>A:T	no	no	0.104	CTG	TTG	Leu	Leu	p.L45L	0.379	silent	unknown		NA	Transactivation	N-term/Transactivation		210.97		NA	NA									NA	NA	NA	0		1	0	0
5588	7579554	4-exon	11364	45	C	NA	del2	c.133_134del2	g.7579553_7579554del2	del2		NC_000017.9:g.7520278_7520279del2	del	no	no		CTG	NA	Leu	NA	p.?		FS	unknown		NA	Transactivation	N-term/Transactivation		210.97		NA	NA									NA	NA	NA	4		1	0	0
411	7579553	4-exon	11365	45	T	A	T>A	c.134T>A	g.7579553A>T	A	T	NC_000017.9:g.7520278A>T	A:T>T:A	no	no	0.038	CTG	CAG	Leu	Gln	p.L45Q	0.038	missense	unknown		NA	Transactivation	N-term/Transactivation		210.97	40.46	neutral	deleterious	100.7	83.9	112.7	94.2	84.5	92	158.2	136.3	functional	NA	NA	2		0	0	0
412	7579553	4-exon	11365	45	T	C	T>C	c.134T>C	g.7579553A>G	A	G	NC_000017.9:g.7520278A>G	A:T>G:C	no	no	0.156	CTG	CCG	Leu	Pro	p.L45P	0.156	missense	unknown		NA	Transactivation	N-term/Transactivation		210.97	0	neutral	neutral	100.4	106.1	148.1	99.7	87.3	101.9	213	153.4	functional	NA	NA	2		1	0	0
413	7579553	4-exon	11365	45	T	G	T>G	c.134T>G	g.7579553A>C	A	C	NC_000017.9:g.7520278A>C	A:T>C:G	no	no	0.046	CTG	CGG	Leu	Arg	p.L45R	0.046	missense	unknown		NA	Transactivation	N-term/Transactivation		210.97	42.55	neutral	deleterious	98.1	122.1	131.5	91.2	87.3	88.4	169.5	138.5	functional	NA	NA	2		0	0	0
414	7579552	4-exon	11366	45	G	A	G>A	c.135G>A	g.7579552C>T	C	T	NC_000017.9:g.7520277C>T	G:C>A:T	no	no	0.169	CTG	CTA	Leu	Leu	p.L45L	0.379	silent	unknown		NA	Transactivation	N-term/Transactivation		210.97		NA	NA									NA	NA	NA	0		0	0	0
415	7579552	4-exon	11366	45	G	C	G>C	c.135G>C	g.7579552C>G	C	G	NC_000017.9:g.7520277C>G	G:C>C:G	no	no	0.047	CTG	CTC	Leu	Leu	p.L45L	0.379	silent	unknown		NA	Transactivation	N-term/Transactivation		210.97		NA	NA									NA	NA	NA	0		0	0	0
416	7579552	4-exon	11366	45	G	T	G>T	c.135G>T	g.7579552C>A	C	A	NC_000017.9:g.7520277C>A	G:C>T:A	no	no	0.059	CTG	CTT	Leu	Leu	p.L45L	0.379	silent	unknown		NA	Transactivation	N-term/Transactivation		210.97		NA	NA									NA	NA	NA	0		0	0	0
418	7579551	4-exon	11367	46	T	NA	del1	c.136del1	g.7579551del1	del1		NC_000017.9:g.7520276del1	del	no	no		TCC	NA	Ser	NA	p.?		FS	unknown		Phosphorylation site	Transactivation	N-term/Transactivation		242.22		NA	NA									NA	NA	NA	4		2	0	0
419	7579551	4-exon	11367	46	T	NA	del12	c.136_147del12	g.7579540_7579551del12	del12		NC_000017.9:g.7520265_7520276del12	del	no	no		TCC	NA	Ser	NA	p.?		other	unknown		Phosphorylation site	Transactivation	N-term/Transactivation		242.22		NA	NA									NA	NA	NA	3		1	0	0
420	7579551	4-exon	11367	46	T	NA	del18	c.136_153del18	g.7579534_7579551del18	del18		NC_000017.9:g.7520259_7520276del18	del	no	no		TCC	NA	Ser	NA	p.?		other	unknown		Phosphorylation site	Transactivation	N-term/Transactivation		242.22		NA	NA									NA	NA	NA	3		1	0	0
6417	7579551	4-exon	11367	46	T	NA	ins1	c.135_136ins1	g.7579551_7579552ins1	ins1		NC_000017.9:g.7520276_7520277ins1	ins	no	no		TCC	NA	Ser	NA	p.?		FS	unknown		Phosphorylation site	Transactivation	N-term/Transactivation		242.22		NA	NA									NA	NA	NA	4		0	0	0
417	7579551	4-exon	11367	46	T	NA	ins16	c.135_136ins16	g.7579551_7579552ins16	ins16		NC_000017.9:g.7520276_7520277ins16	ins	no	no		TCC	NA	Ser	NA	p.?		FS	unknown		Phosphorylation site	Transactivation	N-term/Transactivation		242.22		NA	NA									NA	NA	NA	4		1	0	0
6581	7579551	4-exon	11367	46	T	NA	ins2	c.135_136ins2	g.7579551_7579552ins2	ins2		NC_000017.9:g.7520276_7520277ins2	ins	no	no		TCC	NA	Ser	NA	p.?		FS	unknown		Phosphorylation site	Transactivation	N-term/Transactivation		242.22		NA	NA									NA	NA	NA	4		1	0	0
421	7579551	4-exon	11367	46	T	A	T>A	c.136T>A	g.7579551A>T	A	T	NC_000017.9:g.7520276A>T	A:T>T:A	no	no	0.023	TCC	ACC	Ser	Thr	p.S46T	0.023	missense	unknown		Phosphorylation site	Transactivation	N-term/Transactivation		242.22	9.71	neutral	neutral	111.6	105.5	116	124.2	105.1	121.5	208.7	161.7	functional	NA	NA	2		0	0	0
422	7579551	4-exon	11367	46	T	C	T>C	c.136T>C	g.7579551A>G	A	G	NC_000017.9:g.7520276A>G	A:T>G:C	no	no	0.12	TCC	CCC	Ser	Pro	p.S46P	0.12	missense	unknown		Phosphorylation site	Transactivation	N-term/Transactivation		242.22	19.42	neutral	neutral	134.3	174.5	166.4	149.1	122.7	90.6	161.6	92.5	supertrans	NA	NA	2	44568	2	0	0
423	7579551	4-exon	11367	46	T	G	T>G	c.136T>G	g.7579551A>C	A	C	NC_000017.9:g.7520276A>C	A:T>C:G	no	no	0.029	TCC	GCC	Ser	Ala	p.S46A	0.029	missense	unknown		Phosphorylation site	Transactivation	N-term/Transactivation		242.22	17.8	neutral	neutral	43.1	16.4	15.7	6.6	1.2	6.3	9.2	11.4	non-functional	NA	NA	2		0	0	0
425	7579550	4-exon	11368	46	C	A	C>A	c.137C>A	g.7579550G>T	G	T	NC_000017.9:g.7520275G>T	G:C>T:A	no	no	0.051	TCC	TAC	Ser	Tyr	p.S46Y	0.051	missense	unknown		Phosphorylation site	Transactivation	N-term/Transactivation		242.22	50.05	neutral	neutral	130.7	177	163	148.5	112.4	102.8	184.5	150.2	supertrans	NA	NA	2		0	0	0
426	7579550	4-exon	11368	46	C	G	C>G	c.137C>G	g.7579550G>C	G	C	NC_000017.9:g.7520275G>C	G:C>C:G	no	no	0.033	TCC	TGC	Ser	Cys	p.S46C	0.033	missense	unknown		Phosphorylation site	Transactivation	N-term/Transactivation		242.22	59.88	neutral	neutral	136.2	198.1	185.4	153	126.3	118.9	204.7	178.9	supertrans	NA	NA	2		0	0	0
427	7579550	4-exon	11368	46	C	T	C>T	c.137C>T	g.7579550G>A	G	A	NC_000017.9:g.7520275G>A	G:C>A:T	no	no	0.235	TCC	TTC	Ser	Phe	p.S46F	0.235	missense	unknown		Phosphorylation site	Transactivation	N-term/Transactivation		242.22	65.24	unclassified	neutral	102.4	153.7	147.2	140.4	129.7	67.8	89.6	105.2	functional	NA	NA	2	44567	4	0	0
424	7579550	4-exon	11368	46	C	NA	del2	c.137_138del2	g.7579549_7579550del2	del2		NC_000017.9:g.7520274_7520275del2	del	no	no		TCC	NA	Ser	NA	p.?		FS	unknown		Phosphorylation site	Transactivation	N-term/Transactivation		242.22		NA	NA									NA	NA	NA	4		1	0	0
428	7579549	4-exon	11369	46	C	A	C>A	c.138C>A	g.7579549G>T	G	T	NC_000017.9:g.7520274G>T	G:C>T:A	no	no	0.029	TCC	TCA	Ser	Ser	p.S46S	0.218	silent	unknown		Phosphorylation site	Transactivation	N-term/Transactivation		242.22		NA	NA									NA	NA	NA	0		0	0	0
429	7579549	4-exon	11369	46	C	G	C>G	c.138C>G	g.7579549G>C	G	C	NC_000017.9:g.7520274G>C	G:C>C:G	no	no	0.018	TCC	TCG	Ser	Ser	p.S46S	0.218	silent	unknown		Phosphorylation site	Transactivation	N-term/Transactivation		242.22		NA	NA									NA	NA	NA	0		0	0	0
430	7579549	4-exon	11369	46	C	T	C>T	c.138C>T	g.7579549G>A	G	A	NC_000017.9:g.7520274G>A	G:C>A:T	no	no	0.171	TCC	TCT	Ser	Ser	p.S46S	0.218	silent	unknown		Phosphorylation site	Transactivation	N-term/Transactivation		242.22		NA	NA									NA	NA	NA	0		1	0	0
434	7579548	4-exon	11370	47	C/T	A	C>A	c.139C>A	g.7579548G>T	G	T	NC_000017.9:g.7520273G>T	G:C>T:A	no	no	0.029	CCG/TCG	ACG	Pro	Thr	p.P47T	0.029	missense	unknown		NA	Transactivation	N-term/Transactivation		119.29	24.03	neutral	neutral	123.2	188.6	157.9	172.1	126.2	116.5	191.5	192.6	supertrans	NA	NA	2		0	0	0
435	7579548	4-exon	11370	47	C/T	G	C>G	c.139C>G	g.7579548G>C	G	C	NC_000017.9:g.7520273G>C	G:C>C:G	no	no	0.018	CCG/TCG	GCG	Pro	Ala	p.P47A	0.018	missense	unknown		NA	Transactivation	N-term/Transactivation		119.29	2.22	neutral	neutral	121.9	147.6	154.4	134.5	112.3	108.1	178.8	191	supertrans	NA	NA	2		0	0	0
436	7579548	4-exon	11370	47	C/T	T	C>T	c.139C>T	g.7579548G>A	G	A	NC_000017.9:g.7520273G>A	G:C>A:T	no	no	0.171	CCG/TCG	TCG	Pro	Ser	p.P47S	0.171	missense	validated	1800371	NA	Transactivation	N-term/Transactivation		119.29	73.35	unclassified	neutral	133.1	69.4	230.9	180.9	163.3	119.8	167.6	175.5	supertrans	NA	NA	2	14632	0	0	0
437	7579548	4-exon	11370	47	C/T	NA	CC>TT	c.139_140CC>TT	g.7579547_7579548GG>AA	G	AA	NC_000017.9:g.7520272_7520273GG>AA	CC tandem	no	no		CCG/TCG	TTG	Pro	Leu	p.P47L	1.243	missense	unknown		NA	Transactivation	N-term/Transactivation		119.29	0	neutral	neutral	237.9	62.3	67.2	56.1	39.6	31.5	55.5	46.2	partially functional	NA	NA	2	44569	2	0	0
6586	7579548	4-exon	11370	47	C/T	NA	del1	c.139del1	g.7579548del1	del1		NC_000017.9:g.7520273del1	del	no	no		CCG/TCG	NA	Pro	NA	p.?		FS	unknown		NA	Transactivation	N-term/Transactivation		119.29		NA	NA									NA	NA	NA	4		1	0	0
431	7579548	4-exon	11370	47	C/T	NA	del137	c.139_275del137	g.7579412_7579548del137	del137		NC_000017.9:g.7520137_7520273del137	del	no	no		CCG/TCG	NA	Pro	NA	p.?		FS	unknown		NA	Transactivation	N-term/Transactivation		119.29		NA	NA									NA	NA	NA	4		1	0	0
432	7579548	4-exon	11370	47	C/T	NA	del2	c.139_140del2	g.7579547_7579548del2	del2		NC_000017.9:g.7520272_7520273del2	del	no	no		CCG/TCG	NA	Pro	NA	p.?		FS	unknown		NA	Transactivation	N-term/Transactivation		119.29		NA	NA									NA	NA	NA	4		2	0	0
433	7579548	4-exon	11370	47	C/T	NA	del4	c.139_142del4	g.7579545_7579548del4	del4		NC_000017.9:g.7520270_7520273del4	del	no	no		CCG/TCG	NA	Pro	NA	p.?		FS	unknown		NA	Transactivation	N-term/Transactivation		119.29		NA	NA									NA	NA	NA	4		1	0	0
438	7579547	4-exon	11371	47	C	A	C>A	c.140C>A	g.7579547G>T	G	T	NC_000017.9:g.7520272G>T	G:C>T:A	no	yes	0.106	CCG/TCG	CAG	Pro	Gln	p.P47Q	0.106	missense	unknown		NA	Transactivation	N-term/Transactivation		119.29	53.07	neutral	neutral	51.7	449.6	267.9	195.9	151.2	104.3	174	98.7	supertrans	NA	NA	2		0	0	0
439	7579547	4-exon	11371	47	C	G	C>G	c.140C>G	g.7579547G>C	G	C	NC_000017.9:g.7520272G>C	G:C>C:G	no	yes	0.097	CCG/TCG	CGG	Pro	Arg	p.P47R	0.097	missense	unknown		NA	Transactivation	N-term/Transactivation		119.29	44.22	neutral	neutral	132.5	188	156	115.1	92.5	105.8	181.1	152.4	supertrans	NA	NA	2		0	0	0
440	7579547	4-exon	11371	47	C	T	C>T	c.140C>T	g.7579547G>A	G	A	NC_000017.9:g.7520272G>A	G:C>A:T at CpG	no	yes	1.243	CCG/TCG	CTG	Pro	Leu	p.P47L	1.243	missense	unknown		NA	Transactivation	N-term/Transactivation		119.29	0	neutral	neutral	237.9	62.3	67.2	56.1	39.6	31.5	55.5	46.2	partially functional	NA	NA	2	44569	4	0	1
6634	7579547	4-exon	11371	47	C	NA	del1	c.140del1	g.7579547del1	del1		NC_000017.9:g.7520272del1	del	no	yes		CCG/TCG	NA	Pro	NA	p.?		FS	unknown		NA	Transactivation	N-term/Transactivation		119.29		NA	NA									NA	NA	NA	4		1	0	0
441	7579546	4-exon	11372	47	G	A	G>A	c.141G>A	g.7579546C>T	C	T	NC_000017.9:g.7520271C>T	G:C>A:T at CpG	no	yes	1.243	CCG/TCG	CCA	Pro	Pro	p.P47P	1.446	silent	unknown		NA	Transactivation	N-term/Transactivation		119.29		NA	NA									NA	NA	NA	0		2	0	0
442	7579546	4-exon	11372	47	G	C	G>C	c.141G>C	g.7579546C>G	C	G	NC_000017.9:g.7520271C>G	G:C>C:G	no	yes	0.097	CCG/TCG	CCC	Pro	Pro	p.P47P	1.446	silent	unknown		NA	Transactivation	N-term/Transactivation		119.29		NA	NA									NA	NA	NA	0		0	0	0
443	7579546	4-exon	11372	47	G	T	G>T	c.141G>T	g.7579546C>A	C	A	NC_000017.9:g.7520271C>A	G:C>T:A	no	yes	0.106	CCG/TCG	CCT	Pro	Pro	p.P47P	1.446	silent	unknown		NA	Transactivation	N-term/Transactivation		119.29		NA	NA									NA	NA	NA	0		0	0	0
444	7579545	4-exon	11373	48	G	NA	del1	c.142del1	g.7579545del1	del1		NC_000017.9:g.7520270del1	del	no	no		GAC	NA	Asp	NA	p.?		FS	unknown		NA	Transactivation	N-term/Transactivation		118.32		NA	NA									NA	NA	NA	4		2	2	0
445	7579545	4-exon	11373	48	G	A	G>A	c.142G>A	g.7579545C>T	C	T	NC_000017.9:g.7520270C>T	G:C>A:T	no	no	0.235	GAC	AAC	Asp	Asn	p.D48N	0.235	missense	unknown		NA	Transactivation	N-term/Transactivation		118.32	0	neutral	neutral	136.9	186.3	188.2	107	73	58.7	89.7	88.4	functional	NA	NA	2		0	0	0
446	7579545	4-exon	11373	48	G	C	G>C	c.142G>C	g.7579545C>G	C	G	NC_000017.9:g.7520270C>G	G:C>C:G	no	no	0.033	GAC	CAC	Asp	His	p.D48H	0.033	missense	unknown		NA	Transactivation	N-term/Transactivation		118.32	11.15	neutral	neutral	133.7	140.4	145.5	111	110.4	77.8	145	155	functional	NA	NA	2		0	0	0
447	7579545	4-exon	11373	48	G	T	G>T	c.142G>T	g.7579545C>A	C	A	NC_000017.9:g.7520270C>A	G:C>T:A	no	no	0.051	GAC	TAC	Asp	Tyr	p.D48Y	0.051	missense	unknown		NA	Transactivation	N-term/Transactivation		118.32	60.74	neutral	deleterious	124.1	55	80.7	54.2	78.4	60.7	95.7	115.1	functional	NA	NA	2		0	0	0
448	7579544	4-exon	11374	48	A	C	A>C	c.143A>C	g.7579544T>G	T	G	NC_000017.9:g.7520269T>G	A:T>C:G	no	no	0.029	GAC	GCC	Asp	Ala	p.D48A	0.029	missense	unknown		NA	Transactivation	N-term/Transactivation		118.32	26.83	neutral	neutral	100.9	106.4	110.8	88.5	71	64.5	99.4	97.7	functional	NA	NA	2		0	0	0
449	7579544	4-exon	11374	48	A	G	A>G	c.143A>G	g.7579544T>C	T	C	NC_000017.9:g.7520269T>C	A:T>G:C	no	no	0.12	GAC	GGC	Asp	Gly	p.D48G	0.12	missense	unknown		NA	Transactivation	N-term/Transactivation		118.32	29.89	neutral	neutral	103.9	149.6	152.8	140.4	108	77.2	128.3	141.4	functional	NA	NA	2	44570	1	0	1
450	7579544	4-exon	11374	48	A	T	A>T	c.143A>T	g.7579544T>A	T	A	NC_000017.9:g.7520269T>A	A:T>T:A	no	no	0.023	GAC	GTC	Asp	Val	p.D48V	0.023	missense	unknown		NA	Transactivation	N-term/Transactivation		118.32	43.27	neutral	neutral	93.7	185.2	140	98.3	71.6	44.9	73.9	33.7	functional	NA	NA	2		0	0	0
451	7579543	4-exon	11375	48	C	A	C>A	c.144C>A	g.7579543G>T	G	T	NC_000017.9:g.7520268G>T	G:C>T:A	no	yes	0.13	GAC	GAA	Asp	Glu	p.D48E	0.253	missense	unknown		NA	Transactivation	N-term/Transactivation		118.32	0	neutral	neutral	102.8	84.3	104.9	108.2	100.6	76.5	129.6	103.6	functional	NA	NA	2		0	0	0
452	7579543	4-exon	11375	48	C	G	C>G	c.144C>G	g.7579543G>C	G	C	NC_000017.9:g.7520268G>C	G:C>C:G	no	yes	0.123	GAC	GAG	Asp	Glu	p.D48E	0.253	missense	unknown		NA	Transactivation	N-term/Transactivation		118.32	0	neutral	neutral	102.8	84.3	104.9	108.2	100.6	76.5	129.6	103.6	functional	NA	NA	2		0	0	0
453	7579543	4-exon	11375	48	C	T	C>T	c.144C>T	g.7579543G>A	G	A	NC_000017.9:g.7520268G>A	G:C>A:T at CpG	no	yes	1.335	GAC	GAT	Asp	Asp	p.D48D	1.335	silent	unknown		NA	Transactivation	N-term/Transactivation		118.32		NA	NA									NA	NA	NA	0		1	0	0
454	7579542	4-exon	11376	49	G	A	G>A	c.145G>A	g.7579542C>T	C	T	NC_000017.9:g.7520267C>T	G:C>A:T at CpG	no	yes	1.308	GAT	AAT	Asp	Asn	p.D49N	1.308	missense	unknown		NA	Transactivation	N-term/Transactivation		96.2	0	neutral	neutral	118.9	110.8	125.5	117.5	110.6	86.9	146.1	117.7	functional	NA	NA	2	44572	1	0	0
455	7579542	4-exon	11376	49	G	C	G>C	c.145G>C	g.7579542C>G	C	G	NC_000017.9:g.7520267C>G	G:C>C:G	no	yes	0.112	GAT	CAT	Asp	His	p.D49H	0.112	missense	unknown		NA	Transactivation	N-term/Transactivation		96.2	41.99	neutral	neutral	24.5	30.9	23.3	19.1	10.6	9.7	18.1	15.1	non-functional	NA	NA	2	44571	8	0	3
456	7579542	4-exon	11376	49	G	T	G>T	c.145G>T	g.7579542C>A	C	A	NC_000017.9:g.7520267C>A	G:C>T:A	no	yes	0.128	GAT	TAT	Asp	Tyr	p.D49Y	0.128	missense	unknown		NA	Transactivation	N-term/Transactivation		96.2	99.99	unclassified	deleterious	114.7	153	185.2	131.3	104.9	96.2	176.9	141.5	functional	NA	NA	2	44573	1	0	1
457	7579541	4-exon	11377	49	A	C	A>C	c.146A>C	g.7579541T>G	T	G	NC_000017.9:g.7520266T>G	A:T>C:G	no	no	0.046	GAT	GCT	Asp	Ala	p.D49A	0.046	missense	unknown		NA	Transactivation	N-term/Transactivation		96.2	52.86	neutral	neutral	108.6	152.2	151.7	108.7	92.4	87.2	146.7	145.1	functional	NA	NA	2		0	0	0
458	7579541	4-exon	11377	49	A	G	A>G	c.146A>G	g.7579541T>C	T	C	NC_000017.9:g.7520266T>C	A:T>G:C	no	no	0.098	GAT	GGT	Asp	Gly	p.D49G	0.098	missense	unknown		NA	Transactivation	N-term/Transactivation		96.2	0	neutral	neutral	124.6	124.8	160	108.3	100.5	78.8	133.2	135.9	functional	NA	NA	2		0	0	0
459	7579541	4-exon	11377	49	A	T	A>T	c.146A>T	g.7579541T>A	T	A	NC_000017.9:g.7520266T>A	A:T>T:A	no	no	0.022	GAT	GTT	Asp	Val	p.D49V	0.022	missense	unknown		NA	Transactivation	N-term/Transactivation		96.2	77.22	unclassified	deleterious	69.2	80.4	71.1	53.2	41	47.2	69.9	114.6	partially functional	NA	NA	2		0	0	0
460	7579540	4-exon	11378	49	T	NA	del2	c.147_148del2	g.7579539_7579540del2	del2		NC_000017.9:g.7520264_7520265del2	del	no	no		GAT	NA	Asp	NA	p.?		FS	unknown		NA	Transactivation	N-term/Transactivation		96.2		NA	NA									NA	NA	NA	4		1	0	0
461	7579540	4-exon	11378	49	T	A	T>A	c.147T>A	g.7579540A>T	A	T	NC_000017.9:g.7520265A>T	A:T>T:A	no	no	0.036	GAT	GAA	Asp	Glu	p.D49E	0.086	missense	unknown		NA	Transactivation	N-term/Transactivation		96.2	27.36	neutral	neutral	109.1	115.7	96.6	92.4	102.5	88.5	147.3	106.9	functional	NA	NA	2		0	0	0
462	7579540	4-exon	11378	49	T	C	T>C	c.147T>C	g.7579540A>G	A	G	NC_000017.9:g.7520265A>G	A:T>G:C	no	no	0.15	GAT	GAC	Asp	Asp	p.D49D	0.15	silent	unknown		NA	Transactivation	N-term/Transactivation		96.2		NA	NA									NA	NA	NA	0		0	0	0
463	7579540	4-exon	11378	49	T	G	T>G	c.147T>G	g.7579540A>C	A	C	NC_000017.9:g.7520265A>C	A:T>C:G	no	no	0.05	GAT	GAG	Asp	Glu	p.D49E	0.086	missense	unknown		NA	Transactivation	N-term/Transactivation		96.2	27.36	neutral	neutral	109.1	115.7	96.6	92.4	102.5	88.5	147.3	106.9	functional	NA	NA	2		0	0	0
465	7579539	4-exon	11379	50	A	C	A>C	c.148A>C	g.7579539T>G	T	G	NC_000017.9:g.7520264T>G	A:T>C:G	no	no	0.05	ATT	CTT	Ile	Leu	p.I50L	0.05	missense	unknown		NA	Transactivation	N-term/Transactivation		149.93	0	neutral	neutral	115.2	92.7	98.1	102.6	99.2	87.5	140.9	95.6	functional	NA	NA	2		0	0	0
466	7579539	4-exon	11379	50	A	G	A>G	c.148A>G	g.7579539T>C	T	C	NC_000017.9:g.7520264T>C	A:T>G:C	no	no	0.15	ATT	GTT	Ile	Val	p.I50V	0.15	missense	unknown		NA	Transactivation	N-term/Transactivation		149.93	0	neutral	neutral	79.2	78.9	88.1	77.9	83.8	66.7	105.7	87.3	functional	NA	NA	2		0	0	0
467	7579539	4-exon	11379	50	A	T	A>T	c.148A>T	g.7579539T>A	T	A	NC_000017.9:g.7520264T>A	A:T>T:A	no	no	0.036	ATT	TTT	Ile	Phe	p.I50F	0.036	missense	unknown		NA	Transactivation	N-term/Transactivation		149.93	21.28	neutral	neutral	109	122.2	133.7	90.7	98.6	79.6	129.4	102.5	functional	NA	NA	2		0	0	0
464	7579539	4-exon	11379	50	A	NA	ins1	c.147_148ins1	g.7579539_7579540ins1	ins1		NC_000017.9:g.7520264_7520265ins1	ins	no	no		ATT	NA	Ile	NA	p.?		FS	unknown		NA	Transactivation	N-term/Transactivation		149.93		NA	NA									NA	NA	NA	4		1	0	0
468	7579538	4-exon	11380	50	T	NA	del40	c.149_188del40	g.7579499_7579538del40	del40		NC_000017.9:g.7520224_7520263del40	del	no	no		ATT	NA	Ile	NA	p.?		FS	unknown		NA	Transactivation	N-term/Transactivation		149.93		NA	NA									NA	NA	NA	4		1	0	0
469	7579538	4-exon	11380	50	T	A	T>A	c.149T>A	g.7579538A>T	A	T	NC_000017.9:g.7520263A>T	A:T>T:A	no	no	0.029	ATT	AAT	Ile	Asn	p.I50N	0.029	missense	unknown		NA	Transactivation	N-term/Transactivation		149.93	44.93	neutral	neutral	84.4	3.9	35.8	48.7	64.4	40.1	60.5	53.8	partially functional	NA	NA	2		0	0	0
470	7579538	4-exon	11380	50	T	C	T>C	c.149T>C	g.7579538A>G	A	G	NC_000017.9:g.7520263A>G	A:T>G:C	no	no	0.138	ATT	ACT	Ile	Thr	p.I50T	0.138	missense	unknown		NA	Transactivation	N-term/Transactivation		149.93	0	neutral	neutral	65.5	30.6	42.1	37.6	57.4	54.6	90.5	95.5	partially functional	NA	NA	2		0	0	0
471	7579538	4-exon	11380	50	T	G	T>G	c.149T>G	g.7579538A>C	A	C	NC_000017.9:g.7520263A>C	A:T>C:G	no	no	0.048	ATT	AGT	Ile	Ser	p.I50S	0.048	missense	unknown		NA	Transactivation	N-term/Transactivation		149.93	46.7	neutral	neutral	34.9	0	0.7	2.9	31.5	24.9	30.1	41.9	partially functional	NA	NA	2		0	0	0
6742	7579537	4-exon	11381	50	T	NA	del1	c.150del1	g.7579537del1	del1		NC_000017.9:g.7520262del1	del	no	no		ATT	NA	Ile	NA	p.?		FS	unknown		NA	Transactivation	N-term/Transactivation		149.93		NA	NA									NA	NA	NA	4		1	0	0
6149	7579537	4-exon	11381	50	T	NA	del8	c.150_157del8	g.7579530_7579537del8	del8		NC_000017.9:g.7520255_7520262del8	del	no	no		ATT	NA	Ile	NA	p.?		FS	unknown		NA	Transactivation	N-term/Transactivation		149.93		NA	NA									NA	NA	NA	4		1	0	0
472	7579537	4-exon	11381	50	T	A	T>A	c.150T>A	g.7579537A>T	A	T	NC_000017.9:g.7520262A>T	A:T>T:A	no	no	0.016	ATT	ATA	Ile	Ile	p.I50I	0.121	silent	unknown		NA	Transactivation	N-term/Transactivation		149.93		NA	NA									NA	NA	NA	0		0	1	0
473	7579537	4-exon	11381	50	T	C	T>C	c.150T>C	g.7579537A>G	A	G	NC_000017.9:g.7520262A>G	A:T>G:C	no	no	0.105	ATT	ATC	Ile	Ile	p.I50I	0.121	silent	unknown		NA	Transactivation	N-term/Transactivation		149.93		NA	NA									NA	NA	NA	0		0	0	0
474	7579537	4-exon	11381	50	T	G	T>G	c.150T>G	g.7579537A>C	A	C	NC_000017.9:g.7520262A>C	A:T>C:G	no	no	0.038	ATT	ATG	Ile	Met	p.I50M	0.038	missense	unknown		NA	Transactivation	N-term/Transactivation		149.93	0	neutral	neutral	73.1	53.7	122.9	104	84.9	69.8	104.3	106.6	functional	NA	NA	2		0	0	0
475	7579536	4-exon	11382	51	G	NA	del1	c.151del1	g.7579536del1	del1		NC_000017.9:g.7520261del1	del	no	no		GAA	NA	Glu	NA	p.?		FS	unknown		NA	NA	N-term		164.74		NA	NA									NA	NA	NA	4		1	2	0
476	7579536	4-exon	11382	51	G	NA	del4	c.151_154del4	g.7579533_7579536del4	del4		NC_000017.9:g.7520258_7520261del4	del	no	no		GAA	NA	Glu	NA	p.?		FS	unknown		NA	NA	N-term		164.74		NA	NA									NA	NA	NA	4		1	0	0
477	7579536	4-exon	11382	51	G	NA	del40	c.151_190del40	g.7579497_7579536del40	del40		NC_000017.9:g.7520222_7520261del40	del	no	no		GAA	NA	Glu	NA	p.?		FS	unknown		NA	NA	N-term		164.74		NA	NA									NA	NA	NA	4		1	0	0
478	7579536	4-exon	11382	51	G	A	G>A	c.151G>A	g.7579536C>T	C	T	NC_000017.9:g.7520261C>T	G:C>A:T	no	no	0.142	GAA	AAA	Glu	Lys	p.E51K	0.142	missense	unknown		NA	NA	N-term		164.74	34.45	neutral	neutral	120.4	144.3	109.3	99.7	98.9	91	167.1	94.2	functional	NA	NA	2		0	0	0
479	7579536	4-exon	11382	51	G	C	G>C	c.151G>C	g.7579536C>G	C	G	NC_000017.9:g.7520261C>G	G:C>C:G	no	no	0.036	GAA	CAA	Glu	Gln	p.E51Q	0.036	missense	unknown		NA	NA	N-term		164.74	0	neutral	neutral	133.5	139.2	114.3	115.9	100.1	94.7	148.6	113.6	functional	NA	NA	2		0	0	0
480	7579536	4-exon	11382	51	G	T	G>T	c.151G>T	g.7579536C>A	C	A	NC_000017.9:g.7520261C>A	G:C>T:A	no	no	0.057	GAA	TAA	Glu	STOP	p.E51*	0.057	nonsense	unknown		NA	NA	N-term		164.74		NA	NA									NA	NA	NA	4		7	0	1
481	7579535	4-exon	11383	51	A	C	A>C	c.152A>C	g.7579535T>G	T	G	NC_000017.9:g.7520260T>G	A:T>C:G	no	no	0.029	GAA	GCA	Glu	Ala	p.E51A	0.029	missense	unknown		NA	NA	N-term		164.74	0	neutral	neutral	124.2	171	129.4	115.8	101.3	86.9	161.9	102.7	functional	NA	NA	2		0	0	0
482	7579535	4-exon	11383	51	A	G	A>G	c.152A>G	g.7579535T>C	T	C	NC_000017.9:g.7520260T>C	A:T>G:C	no	no	0.055	GAA	GGA	Glu	Gly	p.E51G	0.055	missense	unknown		NA	NA	N-term		164.74	0	neutral	neutral	127.9	110.6	147.5	93	68.9	51.2	82	63.1	functional	NA	NA	2		0	0	0
483	7579535	4-exon	11383	51	A	T	A>T	c.152A>T	g.7579535T>A	T	A	NC_000017.9:g.7520260T>A	A:T>T:A	no	no	0.014	GAA	GTA	Glu	Val	p.E51V	0.014	missense	unknown		NA	NA	N-term		164.74	0	neutral	neutral	127.2	178.4	151.9	104.5	92.4	85.8	157.3	140.9	functional	NA	NA	2		0	0	0
484	7579534	4-exon	11384	51	A	C	A>C	c.153A>C	g.7579534T>G	T	G	NC_000017.9:g.7520259T>G	A:T>C:G	no	no	0.031	GAA	GAC	Glu	Asp	p.E51D	0.061	missense	unknown		NA	NA	N-term		164.74	11.33	neutral	neutral	109.3	95.1	120.8	91.6	74.5	79.7	129.4	122.1	functional	NA	NA	2		0	0	0
485	7579534	4-exon	11384	51	A	G	A>G	c.153A>G	g.7579534T>C	T	C	NC_000017.9:g.7520259T>C	A:T>G:C	no	no	0.161	GAA	GAG	Glu	Glu	p.E51E	0.161	silent	unknown		NA	NA	N-term		164.74		NA	NA									NA	NA	NA	0		0	0	0
486	7579534	4-exon	11384	51	A	T	A>T	c.153A>T	g.7579534T>A	T	A	NC_000017.9:g.7520259T>A	A:T>T:A	no	no	0.03	GAA	GAT	Glu	Asp	p.E51D	0.061	missense	unknown		NA	NA	N-term		164.74	11.33	neutral	neutral	109.3	95.1	120.8	91.6	74.5	79.7	129.4	122.1	functional	NA	NA	2		0	0	0
489	7579533	4-exon	11385	52	C	A	C>A	c.154C>A	g.7579533G>T	G	T	NC_000017.9:g.7520258G>T	G:C>T:A	no	no	0.059	CAA	AAA	Gln	Lys	p.Q52K	0.059	missense	unknown		NA	NA	N-term		94.06	43.22	neutral	neutral	138	127.8	145	101.8	80.1	84.6	136.2	127.8	functional	NA	NA	2		0	0	0
490	7579533	4-exon	11385	52	C	G	C>G	c.154C>G	g.7579533G>C	G	C	NC_000017.9:g.7520258G>C	G:C>C:G	no	no	0.047	CAA	GAA	Gln	Glu	p.Q52E	0.047	missense	unknown		NA	NA	N-term		94.06	0	neutral	neutral	76.7	18.1	112.1	85.8	94.5	78.6	108.9	89.2	functional	NA	NA	2		0	0	0
491	7579533	4-exon	11385	52	C	T	C>T	c.154C>T	g.7579533G>A	G	A	NC_000017.9:g.7520258G>A	G:C>A:T	no	no	0.169	CAA	TAA	Gln	STOP	p.Q52*	0.169	nonsense	unknown		NA	NA	N-term		94.06		NA	NA									NA	NA	NA	4		9	0	1
488	7579533	4-exon	11385	52	C	NA	del13	c.154_166del13	g.7579521_7579533del13	del13		NC_000017.9:g.7520246_7520258del13	del	no	no		CAA	NA	Gln	NA	p.?		FS	unknown		NA	NA	N-term		94.06		NA	NA									NA	NA	NA	4		1	0	0
487	7579533	4-exon	11385	52	C	NA	ins3	c.153_154ins3	g.7579533_7579534ins3	ins3		NC_000017.9:g.7520258_7520259ins3	ins	no	no		CAA	NA	Gln	NA	p.?		other	unknown		NA	NA	N-term		94.06		NA	NA									NA	NA	NA	3		1	0	0
493	7579532	4-exon	11386	52	A	C	A>C	c.155A>C	g.7579532T>G	T	G	NC_000017.9:g.7520257T>G	A:T>C:G	no	no	0.038	CAA	CCA	Gln	Pro	p.Q52P	0.038	missense	unknown		NA	NA	N-term		94.06	24.03	neutral	neutral	105.1	65.9	63.5	74.9	95.2	88.2	134	95.4	functional	NA	NA	2		0	0	0
494	7579532	4-exon	11386	52	A	G	A>G	c.155A>G	g.7579532T>C	T	C	NC_000017.9:g.7520257T>C	A:T>G:C	no	no	0.105	CAA	CGA	Gln	Arg	p.Q52R	0.105	missense	unknown		NA	NA	N-term		94.06	39.73	neutral	neutral	135.1	152.6	119.6	122.5	94.6	99.3	135.1	106.7	functional	NA	NA	2		0	0	0
495	7579532	4-exon	11386	52	A	T	A>T	c.155A>T	g.7579532T>A	T	A	NC_000017.9:g.7520257T>A	A:T>T:A	no	no	0.016	CAA	CTA	Gln	Leu	p.Q52L	0.016	missense	unknown		NA	NA	N-term		94.06	81.59	unclassified	neutral	116.4	102.3	111.9	111.6	98.8	94.6	146.1	107.6	functional	NA	NA	2		0	0	0
6611	7579532	4-exon	11386	52	A	NA	ins3	c.154_155ins3	g.7579532_7579533ins3	ins3		NC_000017.9:g.7520257_7520258ins3	ins	no	no		CAA	NA	Gln	NA	p.?		other	unknown		NA	NA	N-term		94.06		NA	NA									NA	NA	NA	3		1	0	1
492	7579532	4-exon	11386	52	A	NA	ins4	c.154_155ins4	g.7579532_7579533ins4	ins4		NC_000017.9:g.7520257_7520258ins4	ins	no	no		CAA	NA	Gln	NA	p.?		FS	unknown		NA	NA	N-term		94.06		NA	NA									NA	NA	NA	4		1	0	0
496	7579531	4-exon	11387	52	A	C	A>C	c.156A>C	g.7579531T>G	T	G	NC_000017.9:g.7520256T>G	A:T>C:G	no	no	0.048	CAA	CAC	Gln	His	p.Q52H	0.077	missense	unknown		NA	NA	N-term		94.06	14.28	neutral	neutral	111.5	136.3	113.4	106.1	93.4	83.8	125.4	109.6	functional	NA	NA	2	44574	0	0	0
497	7579531	4-exon	11387	52	A	G	A>G	c.156A>G	g.7579531T>C	T	C	NC_000017.9:g.7520256T>C	A:T>G:C	no	no	0.138	CAA	CAG	Gln	Gln	p.Q52Q	0.138	silent	unknown		NA	NA	N-term		94.06		NA	NA									NA	NA	NA	0		0	0	0
498	7579531	4-exon	11387	52	A	T	A>T	c.156A>T	g.7579531T>A	T	A	NC_000017.9:g.7520256T>A	A:T>T:A	no	no	0.029	CAA	CAT	Gln	His	p.Q52H	0.077	missense	unknown		NA	NA	N-term		94.06	14.28	neutral	neutral	111.5	136.3	113.4	106.1	93.4	83.8	125.4	109.6	functional	NA	NA	2	44574	0	0	0
499	7579530	4-exon	11388	53	T	A	T>A	c.157T>A	g.7579530A>T	A	T	NC_000017.9:g.7520255A>T	A:T>T:A	no	no	0.024	TGG	AGG	Trp	Arg	p.W53R	0.172	missense	unknown		NA	NA	N-term		222.12	80.92	unclassified	neutral	74.3	29.3	32	39.2	54.3	44.7	84.1	76.9	partially functional	NA	NA	2		0	0	0
500	7579530	4-exon	11388	53	T	C	T>C	c.157T>C	g.7579530A>G	A	G	NC_000017.9:g.7520255A>G	A:T>G:C	no	no	0.148	TGG	CGG	Trp	Arg	p.W53R	0.172	missense	unknown		NA	NA	N-term		222.12	80.92	unclassified	neutral	74.3	29.3	32	39.2	54.3	44.7	84.1	76.9	partially functional	NA	NA	2		0	0	0
501	7579530	4-exon	11388	53	T	G	T>G	c.157T>G	g.7579530A>C	A	C	NC_000017.9:g.7520255A>C	A:T>C:G	no	no	0.055	TGG	GGG	Trp	Gly	p.W53G	0.055	missense	unknown		NA	NA	N-term		222.12	77.36	unclassified	neutral	81	24.7	26.7	36.6	52.4	47.3	78.5	83.5	partially functional	NA	NA	2	44575	1	0	0
502	7579529	4-exon	11389	53	G	A	G>A	c.158G>A	g.7579529C>T	C	T	NC_000017.9:g.7520254C>T	G:C>A:T	no	no	0.077	TGG	TAG	Trp	STOP	p.W53*	0.34	nonsense	unknown		NA	NA	N-term		222.12		NA	NA									NA	NA	NA	4		9	0	0
503	7579529	4-exon	11389	53	G	C	G>C	c.158G>C	g.7579529C>G	C	G	NC_000017.9:g.7520254C>G	G:C>C:G	no	no	0.021	TGG	TCG	Trp	Ser	p.W53S	0.021	missense	unknown		NA	NA	N-term		222.12	64.25	unclassified	neutral	83.9	22.8	25.7	26.1	51	51.2	80.5	79.7	partially functional	NA	NA	2		0	0	0
504	7579529	4-exon	11389	53	G	T	G>T	c.158G>T	g.7579529C>A	C	A	NC_000017.9:g.7520254C>A	G:C>T:A	no	no	0.035	TGG	TTG	Trp	Leu	p.W53L	0.035	missense	unknown		NA	NA	N-term		222.12	0	neutral	neutral	114.7	75.7	126.7	100.7	82.1	78.4	114.5	100.2	functional	NA	NA	2		0	0	0
505	7579529	4-exon	11389	53	G	NA	GG>AA	c.158_159GG>AA	g.7579528_7579529CC>TT	C	TT	NC_000017.9:g.7520253_7520254CC>TT	CC tandem	no	no		TGG	TAA	Trp	STOP	p.W53*	0.34	nonsense	unknown		NA	NA	N-term		222.12		NA	NA									NA	NA	NA	4		0	0	0
506	7579528	4-exon	11390	53	G	A	G>A	c.159G>A	g.7579528C>T	C	T	NC_000017.9:g.7520253C>T	G:C>A:T	no	no	0.263	TGG	TGA	Trp	STOP	p.W53*	0.34	nonsense	no		NA	NA	N-term		222.12		NA	NA									NA	NA	NA	4		10	0	2
507	7579528	4-exon	11390	53	G	C	G>C	c.159G>C	g.7579528C>G	C	G	NC_000017.9:g.7520253C>G	G:C>C:G	no	no	0.045	TGG	TGC	Trp	Cys	p.W53C	0.098	missense	unknown		NA	NA	N-term		222.12	0	neutral	neutral	73.1	38.2	28.6	44.1	69.4	71.7	100.5	71.3	partially functional	NA	NA	2	5854	2	0	0
508	7579528	4-exon	11390	53	G	T	G>T	c.159G>T	g.7579528C>A	C	A	NC_000017.9:g.7520253C>A	G:C>T:A	no	no	0.053	TGG	TGT	Trp	Cys	p.W53C	0.098	missense	unknown		NA	NA	N-term		222.12	0	neutral	neutral	73.1	38.2	28.6	44.1	69.4	71.7	100.5	71.3	partially functional	NA	NA	2	5854	1	0	0
510	7579527	4-exon	11391	54	T	NA	del1	c.160del1	g.7579527del1	del1		NC_000017.9:g.7520252del1	del	no	no		TTC	NA	Phe	NA	p.?		FS	unknown		NA	NA	N-term		177.08		NA	NA									NA	NA	NA	4		1	0	0
511	7579527	4-exon	11391	54	T	NA	del13	c.160_172del13	g.7579515_7579527del13	del13		NC_000017.9:g.7520240_7520252del13	del	no	no		TTC	NA	Phe	NA	p.?		FS	unknown		NA	NA	N-term		177.08		NA	NA									NA	NA	NA	4		1	0	0
509	7579527	4-exon	11391	54	T	NA	ins1	c.159_160ins1	g.7579527_7579528ins1	ins1		NC_000017.9:g.7520252_7520253ins1	ins	no	no		TTC	NA	Phe	NA	p.?		FS	unknown		NA	NA	N-term		177.08		NA	NA									NA	NA	NA	4		3	0	0
512	7579527	4-exon	11391	54	T	A	T>A	c.160T>A	g.7579527A>T	A	T	NC_000017.9:g.7520252A>T	A:T>T:A	no	no	0.03	TTC	ATC	Phe	Ile	p.F54I	0.03	missense	unknown		NA	NA	N-term		177.08	0	neutral	neutral	118.4	82.7	76.4	99	89.8	95.3	127.6	97.6	functional	NA	NA	2		0	0	0
513	7579527	4-exon	11391	54	T	C	T>C	c.160T>C	g.7579527A>G	A	G	NC_000017.9:g.7520252A>G	A:T>G:C	no	no	0.161	TTC	CTC	Phe	Leu	p.F54L	0.254	missense	unknown		NA	NA	N-term		177.08	0	neutral	neutral	118.2	102	95.9	94.4	87.5	85.5	125.8	102.4	functional	NA	NA	2	44576	0	0	0
514	7579527	4-exon	11391	54	T	G	T>G	c.160T>G	g.7579527A>C	A	C	NC_000017.9:g.7520252A>C	A:T>C:G	no	no	0.031	TTC	GTC	Phe	Val	p.F54V	0.031	missense	unknown		NA	NA	N-term		177.08	0	neutral	neutral	84.2	43.4	53.8	69.7	73.9	69.5	97	87	partially functional	NA	NA	2		0	0	0
6491	7579526	4-exon	11392	54	T	NA	del7	c.161_167del7	g.7579520_7579526del7	del7		NC_000017.9:g.7520245_7520251del7	del	no	no		TTC	NA	Phe	NA	p.?		FS	unknown		NA	NA	N-term		177.08		NA	NA									NA	NA	NA	4		0	0	0
515	7579526	4-exon	11392	54	T	A	T>A	c.161T>A	g.7579526A>T	A	T	NC_000017.9:g.7520251A>T	A:T>T:A	no	no	0.014	TTC	TAC	Phe	Tyr	p.F54Y	0.014	missense	unknown		NA	NA	N-term		177.08	0	neutral	neutral	100.1	49.1	58.7	71.6	77.6	68.1	99.4	98.8	partially functional	NA	NA	2	44577	1	0	0
516	7579526	4-exon	11392	54	T	C	T>C	c.161T>C	g.7579526A>G	A	G	NC_000017.9:g.7520251A>G	A:T>G:C	no	no	0.055	TTC	TCC	Phe	Ser	p.F54S	0.055	missense	unknown		NA	NA	N-term		177.08	36.4	neutral	neutral	77	27.4	26.5	35.5	55.8	50.8	76.9	89.6	partially functional	NA	NA	2		0	0	0
517	7579526	4-exon	11392	54	T	G	T>G	c.161T>G	g.7579526A>C	A	C	NC_000017.9:g.7520251A>C	A:T>C:G	no	no	0.029	TTC	TGC	Phe	Cys	p.F54C	0.029	missense	unknown		NA	NA	N-term		177.08	127.73	unclassified	neutral	108.3	40.2	63.2	63	66.2	71.2	95.7	113.5	partially functional	NA	NA	2		0	0	0
518	7579525	4-exon	11393	54	C	A	C>A	c.162C>A	g.7579525G>T	G	T	NC_000017.9:g.7520250G>T	G:C>T:A	no	no	0.057	TTC	TTA	Phe	Leu	p.F54L	0.254	missense	unknown		NA	NA	N-term		177.08	0	neutral	neutral	118.2	102	95.9	94.4	87.5	85.5	125.8	102.4	functional	NA	NA	2	44576	0	0	0
519	7579525	4-exon	11393	54	C	G	C>G	c.162C>G	g.7579525G>C	G	C	NC_000017.9:g.7520250G>C	G:C>C:G	no	no	0.036	TTC	TTG	Phe	Leu	p.F54L	0.254	missense	unknown		NA	NA	N-term		177.08	0	neutral	neutral	118.2	102	95.9	94.4	87.5	85.5	125.8	102.4	functional	NA	NA	2	44576	0	0	0
520	7579525	4-exon	11393	54	C	T	C>T	c.162C>T	g.7579525G>A	G	A	NC_000017.9:g.7520250G>A	G:C>A:T	no	no	0.142	TTC	TTT	Phe	Phe	p.F54F	0.142	silent	unknown		NA	NA	N-term		177.08		NA	NA									NA	NA	NA	0		3	0	0
6194	7579525	4-exon	11393	54	C	NA	del1	c.162del1	g.7579525del1	del1		NC_000017.9:g.7520250del1	del	no	no		TTC	NA	Phe	NA	p.?		FS	unknown		NA	NA	N-term		177.08		NA	NA									NA	NA	NA	4		1	0	0
523	7579524	4-exon	11394	55	A	C	A>C	c.163A>C	g.7579524T>G	T	G	NC_000017.9:g.7520249T>G	A:T>C:G	no	no	0.038	ACT	CCT	Thr	Pro	p.T55P	0.038	missense	unknown		Phosphorylation site	NA	N-term		233.64	9.71	neutral	neutral	112.3	68.2	120.3	104.3	79.5	77.9	117.9	111.4	functional	NA	NA	2		0	0	0
524	7579524	4-exon	11394	55	A	G	A>G	c.163A>G	g.7579524T>C	T	C	NC_000017.9:g.7520249T>C	A:T>G:C	no	no	0.17	ACT	GCT	Thr	Ala	p.T55A	0.17	missense	unknown		Phosphorylation site	NA	N-term		233.64	8.09	neutral	neutral	124.4	144.4	103.7	106.7	107	109.8	160.8	113.7	functional	NA	NA	2		0	0	0
525	7579524	4-exon	11394	55	A	T	A>T	c.163A>T	g.7579524T>A	T	A	NC_000017.9:g.7520249T>A	A:T>T:A	no	no	0.025	ACT	TCT	Thr	Ser	p.T55S	0.074	missense	unknown		Phosphorylation site	NA	N-term		233.64	0	neutral	neutral	77	40.8	39.1	67.9	69.7	81.3	103.7	84.8	partially functional	NA	NA	2		0	0	0
521	7579524	4-exon	11394	55	A	NA	ins1	c.162_163ins1	g.7579524_7579525ins1	ins1		NC_000017.9:g.7520249_7520250ins1	ins	no	no		ACT	NA	Thr	NA	p.?		FS	unknown		Phosphorylation site	NA	N-term		233.64		NA	NA									NA	NA	NA	4		1	0	1
522	7579524	4-exon	11394	55	A	NA	ins22	c.162_163ins22	g.7579524_7579525ins22	ins22		NC_000017.9:g.7520249_7520250ins22	ins	no	no		ACT	NA	Thr	NA	p.?		FS	unknown		Phosphorylation site	NA	N-term		233.64		NA	NA									NA	NA	NA	4		1	0	0
526	7579523	4-exon	11395	55	C	A	C>A	c.164C>A	g.7579523G>T	G	T	NC_000017.9:g.7520248G>T	G:C>T:A	no	no	0.032	ACT	AAT	Thr	Asn	p.T55N	0.032	missense	unknown		Phosphorylation site	NA	N-term		233.64	0	neutral	neutral	127.8	127.3	96.3	105.4	93	103.2	134.3	118.1	functional	NA	NA	2		0	0	0
527	7579523	4-exon	11395	55	C	G	C>G	c.164C>G	g.7579523G>C	G	C	NC_000017.9:g.7520248G>C	G:C>C:G	no	no	0.049	ACT	AGT	Thr	Ser	p.T55S	0.074	missense	unknown		Phosphorylation site	NA	N-term		233.64	0	neutral	neutral	77	40.8	39.1	67.9	69.7	81.3	103.7	84.8	partially functional	NA	NA	2		0	0	0
528	7579523	4-exon	11395	55	C	T	C>T	c.164C>T	g.7579523G>A	G	A	NC_000017.9:g.7520248G>A	G:C>A:T	no	no	0.159	ACT	ATT	Thr	Ile	p.T55I	0.159	missense	unknown		Phosphorylation site	NA	N-term		233.64	61.91	unclassified	deleterious	131.9	119.3	148.1	100.6	79.8	58.4	87.1	72.8	functional	NA	NA	2		0	0	0
6470	7579522	4-exon	11396	55	T	NA	del11	c.165_175del11	g.7579512_7579522del11	del11		NC_000017.9:g.7520237_7520247del11	del	no	no		ACT	NA	Thr	NA	p.?		FS	unknown		Phosphorylation site	NA	N-term		233.64		NA	NA									NA	NA	NA	4		0	0	0
529	7579522	4-exon	11396	55	T	A	T>A	c.165T>A	g.7579522A>T	A	T	NC_000017.9:g.7520247A>T	A:T>T:A	no	no	0.038	ACT	ACA	Thr	Thr	p.T55T	0.24	silent	unknown		Phosphorylation site	NA	N-term		233.64		NA	NA									NA	NA	NA	0		0	0	0
530	7579522	4-exon	11396	55	T	C	T>C	c.165T>C	g.7579522A>G	A	G	NC_000017.9:g.7520247A>G	A:T>G:C	no	no	0.156	ACT	ACC	Thr	Thr	p.T55T	0.24	silent	unknown		Phosphorylation site	NA	N-term		233.64		NA	NA									NA	NA	NA	0		0	0	0
531	7579522	4-exon	11396	55	T	G	T>G	c.165T>G	g.7579522A>C	A	C	NC_000017.9:g.7520247A>C	A:T>C:G	no	no	0.046	ACT	ACG	Thr	Thr	p.T55T	0.24	silent	unknown		Phosphorylation site	NA	N-term		233.64		NA	NA									NA	NA	NA	0		0	0	0
6589	7579521	4-exon	11397	56	G	NA	del1	c.166del1	g.7579521del1	del1		NC_000017.9:g.7520246del1	del	no	no		GAA	NA	Glu	NA	p.?		FS	unknown		NA	NA	N-term		353.86		NA	NA									NA	NA	NA	4		1	0	0
6452	7579521	4-exon	11397	56	G	NA	del2	c.166_167del2	g.7579520_7579521del2	del2		NC_000017.9:g.7520245_7520246del2	del	no	no		GAA	NA	Glu	NA	p.?		FS	unknown		NA	NA	N-term		353.86		NA	NA									NA	NA	NA	4		0	0	0
532	7579521	4-exon	11397	56	G	A	G>A	c.166G>A	g.7579521C>T	C	T	NC_000017.9:g.7520246C>T	G:C>A:T	no	no	0.142	GAA	AAA	Glu	Lys	p.E56K	0.142	missense	unknown		NA	NA	N-term		353.86	0	neutral	neutral	70.5	68.7	68.5	57.8	50.1	49.7	69	62.3	partially functional	NA	NA	2	44578	3	0	0
533	7579521	4-exon	11397	56	G	C	G>C	c.166G>C	g.7579521C>G	C	G	NC_000017.9:g.7520246C>G	G:C>C:G	no	no	0.036	GAA	CAA	Glu	Gln	p.E56Q	0.036	missense	unknown		NA	NA	N-term		353.86	0	neutral	neutral	125.2	147.8	133.7	104.2	84.8	91.3	124.1	138.7	functional	NA	NA	2		0	0	0
534	7579521	4-exon	11397	56	G	T	G>T	c.166G>T	g.7579521C>A	C	A	NC_000017.9:g.7520246C>A	G:C>T:A	no	no	0.057	GAA	TAA	Glu	STOP	p.E56*	0.057	nonsense	unknown		NA	NA	N-term		353.86		NA	NA									NA	NA	NA	4		8	0	1
535	7579520	4-exon	11398	56	A	C	A>C	c.167A>C	g.7579520T>G	T	G	NC_000017.9:g.7520245T>G	A:T>C:G	no	no	0.029	GAA	GCA	Glu	Ala	p.E56A	0.029	missense	unknown		NA	NA	N-term		353.86	0	neutral	neutral	139.3	122.8	150.8	94.1	83.4	90.2	120.8	119.1	functional	NA	NA	2		0	0	0
536	7579520	4-exon	11398	56	A	G	A>G	c.167A>G	g.7579520T>C	T	C	NC_000017.9:g.7520245T>C	A:T>G:C	no	no	0.055	GAA	GGA	Glu	Gly	p.E56G	0.055	missense	unknown		NA	NA	N-term		353.86	0	neutral	neutral	118.7	142.4	172.4	121.4	84.1	81.3	125.7	122.7	functional	NA	NA	2		0	0	0
537	7579520	4-exon	11398	56	A	T	A>T	c.167A>T	g.7579520T>A	T	A	NC_000017.9:g.7520245T>A	A:T>T:A	no	no	0.014	GAA	GTA	Glu	Val	p.E56V	0.014	missense	unknown		NA	NA	N-term		353.86	0	neutral	neutral	131.4	233.9	162.2	88.1	80.5	75.1	123.3	62	functional	NA	NA	2	44579	1	0	0
538	7579519	4-exon	11399	56	A	C	A>C	c.168A>C	g.7579519T>G	T	G	NC_000017.9:g.7520244T>G	A:T>C:G	no	no	0.039	GAA	GAC	Glu	Asp	p.E56D	0.082	missense	unknown		NA	NA	N-term		353.86	0	neutral	neutral	76	59.6	55.2	80.5	80	91.8	119.2	104.2	functional	NA	NA	2		0	0	0
539	7579519	4-exon	11399	56	A	G	A>G	c.168A>G	g.7579519T>C	T	C	NC_000017.9:g.7520244T>C	A:T>G:C	no	no	0.146	GAA	GAG	Glu	Glu	p.E56E	0.146	silent	unknown		NA	NA	N-term		353.86		NA	NA									NA	NA	NA	0		1	0	0
540	7579519	4-exon	11399	56	A	T	A>T	c.168A>T	g.7579519T>A	T	A	NC_000017.9:g.7520244T>A	A:T>T:A	no	no	0.043	GAA	GAT	Glu	Asp	p.E56D	0.082	missense	unknown		NA	NA	N-term		353.86	0	neutral	neutral	76	59.6	55.2	80.5	80	91.8	119.2	104.2	functional	NA	NA	2		0	0	0
541	7579518	4-exon	11400	57	G	NA	del17	c.169_185del17	g.7579502_7579518del17	del17		NC_000017.9:g.7520227_7520243del17	del	no	no		GAC	NA	Asp	NA	p.?		FS	unknown		NA	NA	N-term		353.86		NA	NA									NA	NA	NA	4		2	0	1
542	7579518	4-exon	11400	57	G	NA	del60	c.169_228del60	g.7579459_7579518del60	del60		NC_000017.9:g.7520184_7520243del60	del	no	no		GAC	NA	Asp	NA	p.?		other	unknown		NA	NA	N-term		353.86		NA	NA									NA	NA	NA	3		1	0	0
543	7579518	4-exon	11400	57	G	A	G>A	c.169G>A	g.7579518C>T	C	T	NC_000017.9:g.7520243C>T	G:C>A:T	no	no	0.132	GAC	AAC	Asp	Asn	p.D57N	0.132	missense	unknown		NA	NA	N-term		353.86	0	neutral	neutral	122	163.4	145	108	73	61.7	105	77	functional	NA	NA	2		0	0	0
544	7579518	4-exon	11400	57	G	C	G>C	c.169G>C	g.7579518C>G	C	G	NC_000017.9:g.7520243C>G	G:C>C:G	no	no	0.037	GAC	CAC	Asp	His	p.D57H	0.037	missense	unknown		NA	NA	N-term		353.86	0	neutral	neutral	119.3	181	125.9	116.8	104.5	101.6	149.8	118.3	functional	NA	NA	2		0	0	0
545	7579518	4-exon	11400	57	G	T	G>T	c.169G>T	g.7579518C>A	C	A	NC_000017.9:g.7520243C>A	G:C>T:A	no	no	0.03	GAC	TAC	Asp	Tyr	p.D57Y	0.03	missense	unknown		NA	NA	N-term		353.86	0	neutral	neutral	110.7	174	128.1	98.2	91.3	95.5	145.5	129	functional	NA	NA	2		0	0	0
546	7579517	4-exon	11401	57	A	C	A>C	c.170A>C	g.7579517T>G	T	G	NC_000017.9:g.7520242T>G	A:T>C:G	no	no	0.029	GAC	GCC	Asp	Ala	p.D57A	0.029	missense	unknown		NA	NA	N-term		353.86	0	neutral	neutral	70.8	20.6	18.9	23.1	12	6.3	11	11.7	non-functional	NA	NA	2		0	0	0
547	7579517	4-exon	11401	57	A	G	A>G	c.170A>G	g.7579517T>C	T	C	NC_000017.9:g.7520242T>C	A:T>G:C	no	no	0.12	GAC	GGC	Asp	Gly	p.D57G	0.12	missense	unknown		NA	NA	N-term		353.86	0	neutral	neutral	133.7	117.3	142.7	99.9	79.3	92.3	128.6	125.6	functional	NA	NA	2		0	0	0
548	7579517	4-exon	11401	57	A	T	A>T	c.170A>T	g.7579517T>A	T	A	NC_000017.9:g.7520242T>A	A:T>T:A	no	no	0.023	GAC	GTC	Asp	Val	p.D57V	0.023	missense	unknown		NA	NA	N-term		353.86	0	neutral	neutral	118.5	117.1	155.9	107.2	73	82.4	131.2	97.4	functional	NA	NA	2		0	0	0
549	7579516	4-exon	11402	57	C	A	C>A	c.171C>A	g.7579516G>T	G	T	NC_000017.9:g.7520241G>T	G:C>T:A	no	no	0.053	GAC	GAA	Asp	Glu	p.D57E	0.098	missense	unknown		NA	NA	N-term		353.86	0	neutral	neutral	122.7	96.8	93.3	95	95.6	114.7	145.8	118.7	functional	NA	NA	2		0	0	0
550	7579516	4-exon	11402	57	C	G	C>G	c.171C>G	g.7579516G>C	G	C	NC_000017.9:g.7520241G>C	G:C>C:G	no	no	0.045	GAC	GAG	Asp	Glu	p.D57E	0.098	missense	unknown		NA	NA	N-term		353.86	0	neutral	neutral	122.7	96.8	93.3	95	95.6	114.7	145.8	118.7	functional	NA	NA	2		0	0	0
551	7579516	4-exon	11402	57	C	T	C>T	c.171C>T	g.7579516G>A	G	A	NC_000017.9:g.7520241G>A	G:C>A:T	no	no	0.263	GAC	GAT	Asp	Asp	p.D57D	0.263	silent	unknown		NA	NA	N-term		353.86		NA	NA									NA	NA	NA	0		0	0	0
552	7579515	4-exon	11403	58	C	A	C>A	c.172C>A	g.7579515G>T	G	T	NC_000017.9:g.7520240G>T	G:C>T:A	no	no	0.029	CCA	ACA	Pro	Thr	p.P58T	0.029	missense	unknown		NA	NA	N-term		353.86	0	neutral	neutral	97.4	63.2	75.5	96.1	86.5	102.3	126.2	129.6	functional	NA	NA	2	44581	1	0	0
553	7579515	4-exon	11403	58	C	G	C>G	c.172C>G	g.7579515G>C	G	C	NC_000017.9:g.7520240G>C	G:C>C:G	no	no	0.018	CCA	GCA	Pro	Ala	p.P58A	0.018	missense	unknown		NA	NA	N-term		353.86	0	neutral	neutral	92.3	54.5	81.5	96.5	77.9	82.2	115.6	104.5	functional	NA	NA	2		0	0	0
554	7579515	4-exon	11403	58	C	T	C>T	c.172C>T	g.7579515G>A	G	A	NC_000017.9:g.7520240G>A	G:C>A:T	no	no	0.171	CCA	TCA	Pro	Ser	p.P58S	0.171	missense	unknown		NA	NA	N-term		353.86	0	neutral	neutral	73	21.7	25	35.8	55.8	62.3	88.6	88.5	partially functional	NA	NA	2		0	0	0
6350	7579515	4-exon	11403	58	C	NA	del1	c.172del1	g.7579515del1	del1		NC_000017.9:g.7520240del1	del	no	no		CCA	NA	Pro	NA	p.?		other	unknown		NA	NA	N-term		353.86		NA	NA									NA	NA	NA	3		0	0	0
555	7579514	4-exon	11404	58	C	A	C>A	c.173C>A	g.7579514G>T	G	T	NC_000017.9:g.7520239G>T	G:C>T:A	no	no	0.035	CCA	CAA	Pro	Gln	p.P58Q	0.035	missense	unknown		NA	NA	N-term		353.86	0	neutral	neutral	108.1	65.9	128.5	95.8	64.8	58.2	98.3	73.2	functional	NA	NA	2	44580	1	0	0
556	7579514	4-exon	11404	58	C	G	C>G	c.173C>G	g.7579514G>C	G	C	NC_000017.9:g.7520239G>C	G:C>C:G	no	no	0.021	CCA	CGA	Pro	Arg	p.P58R	0.021	missense	unknown	144386518	NA	NA	N-term		353.86	0	neutral	neutral	136.3	106.3	112.1	89.6	73.4	86.1	121.2	122.8	functional	NA	NA	2		0	0	0
557	7579514	4-exon	11404	58	C	T	C>T	c.173C>T	g.7579514G>A	G	A	NC_000017.9:g.7520239G>A	G:C>A:T	no	no	0.077	CCA	CTA	Pro	Leu	p.P58L	0.077	missense	unknown		NA	NA	N-term		353.86	0	neutral	neutral	117.4	101.6	129.2	91.6	68.9	86.4	114.9	127.5	functional	NA	NA	2		1	0	0
6730	7579514	4-exon	11404	58	C	NA	del1	c.173del1	g.7579514del1	del1		NC_000017.9:g.7520239del1	del	no	no		CCA	NA	Pro	NA	p.?		FS	unknown		NA	NA	N-term		353.86		NA	NA									NA	NA	NA	4		1	0	0
558	7579513	4-exon	11405	58	A	C	A>C	c.174A>C	g.7579513T>G	T	G	NC_000017.9:g.7520238T>G	A:T>C:G	no	no	0.046	CCA	CCC	Pro	Pro	p.P58P	0.24	silent	unknown		NA	NA	N-term		353.86		NA	NA									NA	NA	NA	0		0	0	0
559	7579513	4-exon	11405	58	A	G	A>G	c.174A>G	g.7579513T>C	T	C	NC_000017.9:g.7520238T>C	A:T>G:C	no	no	0.156	CCA	CCG	Pro	Pro	p.P58P	0.24	silent	unknown		NA	NA	N-term		353.86		NA	NA									NA	NA	NA	0		0	0	0
560	7579513	4-exon	11405	58	A	T	A>T	c.174A>T	g.7579513T>A	T	A	NC_000017.9:g.7520238T>A	A:T>T:A	no	no	0.038	CCA	CCT	Pro	Pro	p.P58P	0.24	silent	unknown		NA	NA	N-term		353.86		NA	NA									NA	NA	NA	0		0	0	0
561	7579512	4-exon	11406	59	G	NA	del200	c.175_374del200	g.7579313_7579512del200	del200		NC_000017.9:g.7520038_7520237del200	del	no	no		GGT	NA	Gly	NA	p.?		FS	unknown		NA	NA	N-term		353.86		NA	NA									NA	NA	NA	4		3	0	0
562	7579512	4-exon	11406	59	G	A	G>A	c.175G>A	g.7579512C>T	C	T	NC_000017.9:g.7520237C>T	G:C>A:T	no	no	0.067	GGT	AGT	Gly	Ser	p.G59S	0.067	missense	unknown		NA	NA	N-term		353.86	0	neutral	neutral	82.9	48.5	65.1	62.3	56.8	73.4	97.1	101.2	partially functional	NA	NA	2		0	0	0
563	7579512	4-exon	11406	59	G	C	G>C	c.175G>C	g.7579512C>G	C	G	NC_000017.9:g.7520237C>G	G:C>C:G	no	no	0.022	GGT	CGT	Gly	Arg	p.G59R	0.022	missense	unknown		NA	NA	N-term		353.86	0	neutral	neutral	107.3	107.7	99.4	82.6	84.4	93	125	100.9	functional	NA	NA	2		0	0	0
564	7579512	4-exon	11406	59	G	T	G>T	c.175G>T	g.7579512C>A	C	A	NC_000017.9:g.7520237C>A	G:C>T:A	no	no	0.008	GGT	TGT	Gly	Cys	p.G59C	0.008	missense	unknown		NA	NA	N-term		353.86	0	neutral	neutral	120.7	113	118.9	93.5	87.1	98.1	138.9	119	functional	NA	NA	2	44582	1	0	0
565	7579512	4-exon	11406	59	G	NA	GG>AA	c.175_176GG>AA	g.7579511_7579512CC>TT	C	TT	NC_000017.9:g.7520236_7520237CC>TT	CC tandem	no	no		GGT	AAT	Gly	Asn	p.G59N		missense	unknown		NA	NA	N-term		353.86	0	neutral	neutral									NA	NA	NA	2	45783	1	0	0
566	7579511	4-exon	11407	59	G	A	G>A	c.176G>A	g.7579511C>T	C	T	NC_000017.9:g.7520236C>T	G:C>A:T	criptic SD	no	0.263	GGT	GAT	Gly	Asp	p.G59D	0.263	missense	unknown		NA	NA	N-term		353.86	0	neutral	neutral	89.2	73.7	85.8	92.8	80.9	84	133	103	functional	NA	NA	2	44583	2	0	0
567	7579511	4-exon	11407	59	G	C	G>C	c.176G>C	g.7579511C>G	C	G	NC_000017.9:g.7520236C>G	G:C>C:G	criptic SD	no	0.045	GGT	GCT	Gly	Ala	p.G59A	0.045	missense	unknown		NA	NA	N-term		353.86	0	neutral	neutral	103.8	106.4	98	90.2	81	92.4	139.8	104.2	functional	NA	NA	2		0	0	0
568	7579511	4-exon	11407	59	G	T	G>T	c.176G>T	g.7579511C>A	C	A	NC_000017.9:g.7520236C>A	G:C>T:A	criptic SD	no	0.053	GGT	GTT	Gly	Val	p.G59V	0.053	missense	unknown		NA	NA	N-term		353.86	0	neutral	neutral	125.6	115.1	137.6	113.4	84.8	96	149.7	120.3	functional	NA	NA	2		0	0	0
6584	7579510	4-exon	11408	59	T	NA	del64	c.177_240del64	g.7579447_7579510del64	del64		NC_000017.9:g.7520172_7520235del64	del	criptic SD	no		GGT	NA	Gly	NA	p.?		FS	unknown		NA	NA	N-term		353.86		NA	NA									NA	NA	NA	4		1	0	0
569	7579510	4-exon	11408	59	T	A	T>A	c.177T>A	g.7579510A>T	A	T	NC_000017.9:g.7520235A>T	A:T>T:A	criptic SD	no	0.023	GGT	GGA	Gly	Gly	p.G59G	0.172	silent	unknown		NA	NA	N-term		353.86		NA	NA									NA	NA	NA	0		0	0	0
570	7579510	4-exon	11408	59	T	C	T>C	c.177T>C	g.7579510A>G	A	G	NC_000017.9:g.7520235A>G	A:T>G:C	criptic SD	no	0.12	GGT	GGC	Gly	Gly	p.G59G	0.172	silent	unknown		NA	NA	N-term		353.86		NA	NA									NA	NA	NA	0		0	0	0
571	7579510	4-exon	11408	59	T	G	T>G	c.177T>G	g.7579510A>C	A	C	NC_000017.9:g.7520235A>C	A:T>C:G	criptic SD	no	0.029	GGT	GGG	Gly	Gly	p.G59G	0.172	silent	unknown		NA	NA	N-term		353.86		NA	NA									NA	NA	NA	0		0	0	0
572	7579509	4-exon	11409	60	C	A	C>A	c.178C>A	g.7579509G>T	G	T	NC_000017.9:g.7520234G>T	G:C>T:A	no	no	0.051	CCA	ACA	Pro	Thr	p.P60T	0.051	missense	unknown		NA	SH3-like/Pro-rich	SH3-like/Pro-rich		353.86	0	neutral	neutral	107.5	79.6	69.4	75.1	68.7	83.2	123.9	110	functional	NA	NA	2		1	0	0
573	7579509	4-exon	11409	60	C	G	C>G	c.178C>G	g.7579509G>C	G	C	NC_000017.9:g.7520234G>C	G:C>C:G	no	no	0.033	CCA	GCA	Pro	Ala	p.P60A	0.033	missense	unknown		NA	SH3-like/Pro-rich	SH3-like/Pro-rich		353.86	0	neutral	neutral	124.2	88.1	105.7	116.1	73	88.8	133	127.8	functional	NA	NA	2		1	0	0
574	7579509	4-exon	11409	60	C	T	C>T	c.178C>T	g.7579509G>A	G	A	NC_000017.9:g.7520234G>A	G:C>A:T	no	no	0.235	CCA	TCA	Pro	Ser	p.P60S	0.235	missense	unknown		NA	SH3-like/Pro-rich	SH3-like/Pro-rich		353.86	0	neutral	neutral	93.7	47.3	64.3	72.3	60.3	74.7	110	120.5	partially functional	NA	NA	2	5855	1	0	0
575	7579508	4-exon	11410	60	C	A	C>A	c.179C>A	g.7579508G>T	G	T	NC_000017.9:g.7520233G>T	G:C>T:A	no	no	0.035	CCA	CAA	Pro	Gln	p.P60Q	0.035	missense	unknown		NA	SH3-like/Pro-rich	SH3-like/Pro-rich		353.86	0	neutral	neutral	110.1	125.7	135.6	95.8	97.2	97.6	150.2	101.9	functional	NA	NA	2	44585	1	0	0
576	7579508	4-exon	11410	60	C	G	C>G	c.179C>G	g.7579508G>C	G	C	NC_000017.9:g.7520233G>C	G:C>C:G	no	no	0.021	CCA	CGA	Pro	Arg	p.P60R	0.021	missense	unknown		NA	SH3-like/Pro-rich	SH3-like/Pro-rich		353.86	0	neutral	neutral	133	106.7	103.3	94.1	89.7	98.6	132.4	119.4	functional	NA	NA	2		1	0	0
577	7579508	4-exon	11410	60	C	T	C>T	c.179C>T	g.7579508G>A	G	A	NC_000017.9:g.7520233G>A	G:C>A:T	no	no	0.077	CCA	CTA	Pro	Leu	p.P60L	0.077	missense	unknown		NA	SH3-like/Pro-rich	SH3-like/Pro-rich		353.86	0	neutral	neutral	117.3	114.8	112.6	98.4	114.9	100.7	150.1	136.9	functional	NA	NA	2	44584	3	0	1
578	7579507	4-exon	11411	60	A	C	A>C	c.180A>C	g.7579507T>G	T	G	NC_000017.9:g.7520232T>G	A:T>C:G	no	no	0.046	CCA	CCC	Pro	Pro	p.P60P	0.24	silent	unknown	142216275	NA	SH3-like/Pro-rich	SH3-like/Pro-rich		353.86		NA	NA									NA	NA	NA	0		0	0	0
579	7579507	4-exon	11411	60	A	G	A>G	c.180A>G	g.7579507T>C	T	C	NC_000017.9:g.7520232T>C	A:T>G:C	no	no	0.156	CCA	CCG	Pro	Pro	p.P60P	0.24	silent	unknown		NA	SH3-like/Pro-rich	SH3-like/Pro-rich		353.86		NA	NA									NA	NA	NA	0		0	0	0
580	7579507	4-exon	11411	60	A	T	A>T	c.180A>T	g.7579507T>A	T	A	NC_000017.9:g.7520232T>A	A:T>T:A	no	no	0.038	CCA	CCT	Pro	Pro	p.P60P	0.24	silent	unknown		NA	SH3-like/Pro-rich	SH3-like/Pro-rich		353.86		NA	NA									NA	NA	NA	0		1	0	0
581	7579506	4-exon	11412	61	G	A	G>A	c.181G>A	g.7579506C>T	C	T	NC_000017.9:g.7520231C>T	G:C>A:T	no	no	0.132	GAT	AAT	Asp	Asn	p.D61N	0.132	missense	unknown		NA	SH3-like/Pro-rich	SH3-like/Pro-rich		236.78	0	neutral	neutral	122.7	98.9	132	100.7	99.3	98.8	154.2	137.6	functional	NA	NA	2	44587	4	0	0
582	7579506	4-exon	11412	61	G	C	G>C	c.181G>C	g.7579506C>G	C	G	NC_000017.9:g.7520231C>G	G:C>C:G	no	no	0.037	GAT	CAT	Asp	His	p.D61H	0.037	missense	unknown		NA	SH3-like/Pro-rich	SH3-like/Pro-rich		236.78	13.17	neutral	neutral	129	129.1	141.8	130.9	90.8	88.7	145.9	132.7	functional	NA	NA	2		0	0	0
583	7579506	4-exon	11412	61	G	T	G>T	c.181G>T	g.7579506C>A	C	A	NC_000017.9:g.7520231C>A	G:C>T:A	no	no	0.03	GAT	TAT	Asp	Tyr	p.D61Y	0.03	missense	unknown		NA	SH3-like/Pro-rich	SH3-like/Pro-rich		236.78	61.09	neutral	deleterious	133.4	138.5	136.7	111.3	94.3	93.5	162.6	165.2	functional	NA	NA	2		0	0	0
584	7579505	4-exon	11413	61	A	C	A>C	c.182A>C	g.7579505T>G	T	G	NC_000017.9:g.7520230T>G	A:T>C:G	no	no	0.046	GAT	GCT	Asp	Ala	p.D61A	0.046	missense	unknown		NA	SH3-like/Pro-rich	SH3-like/Pro-rich		236.78	0	neutral	neutral	128.6	100	123.7	105.6	85.1	82.1	114.9	166.2	functional	NA	NA	2		0	0	0
585	7579505	4-exon	11413	61	A	G	A>G	c.182A>G	g.7579505T>C	T	C	NC_000017.9:g.7520230T>C	A:T>G:C	no	no	0.098	GAT	GGT	Asp	Gly	p.D61G	0.098	missense	unknown		NA	SH3-like/Pro-rich	SH3-like/Pro-rich		236.78	0	neutral	neutral	139.1	106.1	127.6	120.5	102.4	106.9	177	167.4	functional	NA	NA	2	44586	1	0	0
586	7579505	4-exon	11413	61	A	T	A>T	c.182A>T	g.7579505T>A	T	A	NC_000017.9:g.7520230T>A	A:T>T:A	no	no	0.022	GAT	GTT	Asp	Val	p.D61V	0.022	missense	unknown		NA	SH3-like/Pro-rich	SH3-like/Pro-rich		236.78	34.05	neutral	neutral	142	124.9	114.8	120.3	77.6	95.5	171.9	141.4	functional	NA	NA	2		0	0	0
587	7579504	4-exon	11414	61	T	A	T>A	c.183T>A	g.7579504A>T	A	T	NC_000017.9:g.7520229A>T	A:T>T:A	no	no	0.024	GAT	GAA	Asp	Glu	p.D61E	0.079	missense	unknown		NA	SH3-like/Pro-rich	SH3-like/Pro-rich		236.78	0	neutral	neutral	152.1	87.6	83.7	99.1	68	77.9	148.7	113.1	functional	NA	NA	2		0	0	0
588	7579504	4-exon	11414	61	T	C	T>C	c.183T>C	g.7579504A>G	A	G	NC_000017.9:g.7520229A>G	A:T>G:C	no	no	0.148	GAT	GAC	Asp	Asp	p.D61D	0.148	silent	unknown		NA	SH3-like/Pro-rich	SH3-like/Pro-rich		236.78		NA	NA									NA	NA	NA	0		0	0	0
589	7579504	4-exon	11414	61	T	G	T>G	c.183T>G	g.7579504A>C	A	C	NC_000017.9:g.7520229A>C	A:T>C:G	no	no	0.055	GAT	GAG	Asp	Glu	p.D61E	0.079	missense	unknown		NA	SH3-like/Pro-rich	SH3-like/Pro-rich		236.78	0	neutral	neutral	152.1	87.6	83.7	99.1	68	77.9	148.7	113.1	functional	NA	NA	2		0	0	0
590	7579503	4-exon	11415	62	G	NA	del20	c.184_203del20	g.7579484_7579503del20	del20		NC_000017.9:g.7520209_7520228del20	del	no	no		GAA	NA	Glu	NA	p.?		FS	unknown		NA	SH3-like/Pro-rich	SH3-like/Pro-rich		173.88		NA	NA									NA	NA	NA	4		1	0	0
591	7579503	4-exon	11415	62	G	NA	del4	c.184_187del4	g.7579500_7579503del4	del4		NC_000017.9:g.7520225_7520228del4	del	no	no		GAA	NA	Glu	NA	p.?		FS	unknown		NA	SH3-like/Pro-rich	SH3-like/Pro-rich		173.88		NA	NA									NA	NA	NA	4		4	0	0
5555	7579503	4-exon	11415	62	G	NA	del90	c.184_273del90	g.7579414_7579503del90	del90		NC_000017.9:g.7520139_7520228del90	del	no	no		GAA	NA	Glu	NA	p.E62_W91del		other	unknown		NA	SH3-like/Pro-rich	SH3-like/Pro-rich		173.88		NA	NA									NA	NA	NA	3		0	0	0
592	7579503	4-exon	11415	62	G	A	G>A	c.184G>A	g.7579503C>T	C	T	NC_000017.9:g.7520228C>T	G:C>A:T	no	no	0.142	GAA	AAA	Glu	Lys	p.E62K	0.142	missense	unknown		NA	SH3-like/Pro-rich	SH3-like/Pro-rich		173.88	0	neutral	neutral	161	102.1	100.7	115	76	82.9	139.6	120.2	functional	NA	NA	2		0	0	0
593	7579503	4-exon	11415	62	G	C	G>C	c.184G>C	g.7579503C>G	C	G	NC_000017.9:g.7520228C>G	G:C>C:G	no	no	0.036	GAA	CAA	Glu	Gln	p.E62Q	0.036	missense	unknown		NA	SH3-like/Pro-rich	SH3-like/Pro-rich		173.88	0	neutral	neutral	154.2	92.5	108.7	113.8	75.8	93.1	136.7	101.9	functional	NA	NA	2		0	0	0
594	7579503	4-exon	11415	62	G	T	G>T	c.184G>T	g.7579503C>A	C	A	NC_000017.9:g.7520228C>A	G:C>T:A	no	no	0.057	GAA	TAA	Glu	STOP	p.E62*	0.057	nonsense	no		NA	SH3-like/Pro-rich	SH3-like/Pro-rich		173.88		NA	NA									NA	NA	NA	4		10	2	2
595	7579502	4-exon	11416	62	A	C	A>C	c.185A>C	g.7579502T>G	T	G	NC_000017.9:g.7520227T>G	A:T>C:G	no	no	0.029	GAA	GCA	Glu	Ala	p.E62A	0.029	missense	unknown		NA	SH3-like/Pro-rich	SH3-like/Pro-rich		173.88	13.77	neutral	neutral	143.8	96	119	104.4	84.3	85.8	146.6	107.6	functional	NA	NA	2		0	0	0
596	7579502	4-exon	11416	62	A	G	A>G	c.185A>G	g.7579502T>C	T	C	NC_000017.9:g.7520227T>C	A:T>G:C	no	no	0.055	GAA	GGA	Glu	Gly	p.E62G	0.055	missense	unknown		NA	SH3-like/Pro-rich	SH3-like/Pro-rich		173.88	29.38	neutral	neutral	154.5	100.2	108	109.1	71.1	86.9	143.4	106.1	functional	NA	NA	2		0	0	0
597	7579502	4-exon	11416	62	A	T	A>T	c.185A>T	g.7579502T>A	T	A	NC_000017.9:g.7520227T>A	A:T>T:A	no	no	0.014	GAA	GTA	Glu	Val	p.E62V	0.014	missense	unknown		NA	SH3-like/Pro-rich	SH3-like/Pro-rich		173.88	14.57	neutral	neutral	40.5	10.3	10.7	4.9	3.1	3.4	5.2	5.5	non-functional	NA	NA	2		0	0	0
598	7579501	4-exon	11417	62	A	C	A>C	c.186A>C	g.7579501T>G	T	G	NC_000017.9:g.7520226T>G	A:T>C:G	no	no	0.039	GAA	GAC	Glu	Asp	p.E62D	0.082	missense	unknown		NA	SH3-like/Pro-rich	SH3-like/Pro-rich		173.88	0	neutral	neutral	147.7	92.5	70.3	105.3	77.1	88	147.6	109.1	functional	NA	NA	2	44588	2	0	0
599	7579501	4-exon	11417	62	A	G	A>G	c.186A>G	g.7579501T>C	T	C	NC_000017.9:g.7520226T>C	A:T>G:C	no	no	0.146	GAA	GAG	Glu	Glu	p.E62E	0.146	silent	unknown		NA	SH3-like/Pro-rich	SH3-like/Pro-rich		173.88		NA	NA									NA	NA	NA	0		2	0	0
600	7579501	4-exon	11417	62	A	T	A>T	c.186A>T	g.7579501T>A	T	A	NC_000017.9:g.7520226T>A	A:T>T:A	no	no	0.043	GAA	GAT	Glu	Asp	p.E62D	0.082	missense	unknown		NA	SH3-like/Pro-rich	SH3-like/Pro-rich		173.88	0	neutral	neutral	147.7	92.5	70.3	105.3	77.1	88	147.6	109.1	functional	NA	NA	2	44588	0	0	0
6439	7579501	4-exon	11417	62	A	NA	del1	c.186del1	g.7579501del1	del1		NC_000017.9:g.7520226del1	del	no	no		GAA	NA	Glu	NA	p.?		FS	unknown		NA	SH3-like/Pro-rich	SH3-like/Pro-rich		173.88		NA	NA									NA	NA	NA	4		1	0	0
5539	7579500	4-exon	11418	63	G	NA	del48	c.187_234del48	g.7579453_7579500del48	del48		NC_000017.9:g.7520178_7520225del48	del	no	no		GCT	NA	Ala	NA	p.A63_A78del		other	unknown		NA	SH3-like/Pro-rich	SH3-like/Pro-rich		193.61		NA	NA									NA	NA	NA	3		0	0	0
601	7579500	4-exon	11418	63	G	A	G>A	c.187G>A	g.7579500C>T	C	T	NC_000017.9:g.7520225C>T	G:C>A:T	no	no	0.104	GCT	ACT	Ala	Thr	p.A63T	0.104	missense	unknown		NA	SH3-like/Pro-rich	SH3-like/Pro-rich		193.61	0	neutral	neutral	102.6	49.9	56.3	89.5	59.7	84.4	133.3	106	functional	NA	NA	2	44589	1	0	0
602	7579500	4-exon	11418	63	G	C	G>C	c.187G>C	g.7579500C>G	C	G	NC_000017.9:g.7520225C>G	G:C>C:G	no	no	0.046	GCT	CCT	Ala	Pro	p.A63P	0.046	missense	unknown		NA	SH3-like/Pro-rich	SH3-like/Pro-rich		193.61	0	neutral	neutral	131.7	83.9	85.3	92	75.4	77.3	143.1	97.9	functional	NA	NA	2		1	0	0
603	7579500	4-exon	11418	63	G	T	G>T	c.187G>T	g.7579500C>A	C	A	NC_000017.9:g.7520225C>A	G:C>T:A	no	no	0.027	GCT	TCT	Ala	Ser	p.A63S	0.027	missense	unknown		NA	SH3-like/Pro-rich	SH3-like/Pro-rich		193.61	2.75	neutral	neutral	87.7	34.9	32.9	69	56	66.3	109.2	78.9	partially functional	NA	NA	2		0	0	0
605	7579499	4-exon	11419	63	C	A	C>A	c.188C>A	g.7579499G>T	G	T	NC_000017.9:g.7520224G>T	G:C>T:A	no	no	0.027	GCT	GAT	Ala	Asp	p.A63D	0.027	missense	unknown		NA	SH3-like/Pro-rich	SH3-like/Pro-rich		193.61	0	neutral	neutral	114.9	47.5	56.4	92	73.2	84.4	125	93.6	functional	NA	NA	2		0	0	0
606	7579499	4-exon	11419	63	C	G	C>G	c.188C>G	g.7579499G>C	G	C	NC_000017.9:g.7520224G>C	G:C>C:G	no	no	0.046	GCT	GGT	Ala	Gly	p.A63G	0.046	missense	unknown		NA	SH3-like/Pro-rich	SH3-like/Pro-rich		193.61	28.37	neutral	neutral	126.1	67.9	61.5	84.7	71.8	73.4	133.8	77.2	functional	NA	NA	2		0	0	0
607	7579499	4-exon	11419	63	C	T	C>T	c.188C>T	g.7579499G>A	G	A	NC_000017.9:g.7520224G>A	G:C>A:T	no	no	0.104	GCT	GTT	Ala	Val	p.A63V	0.104	missense	unknown		NA	SH3-like/Pro-rich	SH3-like/Pro-rich		193.61	0	neutral	neutral	138.5	70.5	76.8	95.1	54.2	79	135.9	83	functional	NA	NA	2	44590	1	0	0
604	7579499	4-exon	11419	63	C	NA	del1	c.188del1	g.7579499del1	del1		NC_000017.9:g.7520224del1	del	no	no		GCT	NA	Ala	NA	p.?		FS	unknown		NA	SH3-like/Pro-rich	SH3-like/Pro-rich		193.61		NA	NA									NA	NA	NA	4		5	0	0
6766	7579498	4-exon	11420	63	T	NA	del1ins3	c.189del1ins3					complex	no	no		GCT	NA	Ala	NA	p.?		FS	no		NA	SH3-like/Pro-rich	SH3-like/Pro-rich		193.61		NA	NA									NA	NA	NA	4		0	1	0
608	7579498	4-exon	11420	63	T	A	T>A	c.189T>A	g.7579498A>T	A	T	NC_000017.9:g.7520223A>T	A:T>T:A	no	no	0.036	GCT	GCA	Ala	Ala	p.A63A	0.18	silent	unknown		NA	SH3-like/Pro-rich	SH3-like/Pro-rich		193.61		NA	NA									NA	NA	NA	0		0	0	0
609	7579498	4-exon	11420	63	T	C	T>C	c.189T>C	g.7579498A>G	A	G	NC_000017.9:g.7520223A>G	A:T>G:C	no	no	0.106	GCT	GCC	Ala	Ala	p.A63A	0.18	silent	unknown		NA	SH3-like/Pro-rich	SH3-like/Pro-rich		193.61		NA	NA									NA	NA	NA	0		0	0	0
610	7579498	4-exon	11420	63	T	G	T>G	c.189T>G	g.7579498A>C	A	C	NC_000017.9:g.7520223A>C	A:T>C:G	no	no	0.038	GCT	GCG	Ala	Ala	p.A63A	0.18	silent	unknown		NA	SH3-like/Pro-rich	SH3-like/Pro-rich		193.61		NA	NA									NA	NA	NA	0		0	0	0
613	7579497	4-exon	11421	64	C	A	C>A	c.190C>A	g.7579497G>T	G	T	NC_000017.9:g.7520222G>T	G:C>T:A	no	no	0.051	CCC	ACC	Pro	Thr	p.P64T	0.051	missense	unknown		NA	SH3-like/Pro-rich	SH3-like/Pro-rich		97.78	24.03	neutral	neutral	136.5	69.6	69.9	91.1	69.4	75.5	120	89	functional	NA	NA	2		0	0	0
614	7579497	4-exon	11421	64	C	G	C>G	c.190C>G	g.7579497G>C	G	C	NC_000017.9:g.7520222G>C	G:C>C:G	no	no	0.033	CCC	GCC	Pro	Ala	p.P64A	0.033	missense	unknown		NA	SH3-like/Pro-rich	SH3-like/Pro-rich		97.78	2.22	neutral	neutral	71.1	34	45.7	70.1	46.8	56.1	100.7	60.8	partially functional	NA	NA	2		0	0	0
615	7579497	4-exon	11421	64	C	T	C>T	c.190C>T	g.7579497G>A	G	A	NC_000017.9:g.7520222G>A	G:C>A:T	no	no	0.235	CCC	TCC	Pro	Ser	p.P64S	0.235	missense	unknown		NA	SH3-like/Pro-rich	SH3-like/Pro-rich		97.78	73.35	unclassified	neutral	107.8	80.8	170.5	145.3	84	107.8	146.6	108.3	functional	NA	NA	2		0	0	0
611	7579497	4-exon	11421	64	C	NA	del1	c.190del1	g.7579497del1	del1		NC_000017.9:g.7520222del1	del	no	no		CCC	NA	Pro	NA	p.?		FS	unknown		NA	SH3-like/Pro-rich	SH3-like/Pro-rich		97.78		NA	NA									NA	NA	NA	4		1	0	0
612	7579497	4-exon	11421	64	C	NA	del61	c.190_250del61	g.7579437_7579497del61	del61		NC_000017.9:g.7520162_7520222del61	del	no	no		CCC	NA	Pro	NA	p.?		FS	unknown		NA	SH3-like/Pro-rich	SH3-like/Pro-rich		97.78		NA	NA									NA	NA	NA	4		1	0	0
616	7579496	4-exon	11422	64	C	A	C>A	c.191C>A	g.7579496G>T	G	T	NC_000017.9:g.7520221G>T	G:C>T:A	no	no	0.029	CCC	CAC	Pro	His	p.P64H	0.029	missense	unknown		NA	SH3-like/Pro-rich	SH3-like/Pro-rich		97.78	40.97	neutral	deleterious	124.4	83.7	89.1	100.2	84.8	95.2	134	102.7	functional	NA	NA	2		0	0	0
617	7579496	4-exon	11422	64	C	G	C>G	c.191C>G	g.7579496G>C	G	C	NC_000017.9:g.7520221G>C	G:C>C:G	no	no	0.018	CCC	CGC	Pro	Arg	p.P64R	0.018	missense	unknown		NA	SH3-like/Pro-rich	SH3-like/Pro-rich		97.78	46.14	neutral	neutral	108.2	83.4	132.2	125.1	80.2	72.2	114.6	75.8	functional	NA	NA	2		0	0	0
618	7579496	4-exon	11422	64	C	T	C>T	c.191C>T	g.7579496G>A	G	A	NC_000017.9:g.7520221G>A	G:C>A:T	no	no	0.171	CCC	CTC	Pro	Leu	p.P64L	0.171	missense	unknown		NA	SH3-like/Pro-rich	SH3-like/Pro-rich		97.78	0	neutral	neutral	138.6	123.2	100.5	95.2	63.7	79.9	118.9	93.5	functional	NA	NA	2		0	0	0
619	7579495	4-exon	11423	64	C	A	C>A	c.192C>A	g.7579495G>T	G	T	NC_000017.9:g.7520220G>T	G:C>T:A	no	no	0.035	CCC	CCA	Pro	Pro	p.P64P	0.133	silent	unknown		NA	SH3-like/Pro-rich	SH3-like/Pro-rich		97.78		NA	NA									NA	NA	NA	0		0	0	0
620	7579495	4-exon	11423	64	C	G	C>G	c.192C>G	g.7579495G>C	G	C	NC_000017.9:g.7520220G>C	G:C>C:G	no	no	0.021	CCC	CCG	Pro	Pro	p.P64P	0.133	silent	unknown		NA	SH3-like/Pro-rich	SH3-like/Pro-rich		97.78		NA	NA									NA	NA	NA	0		0	0	0
621	7579495	4-exon	11423	64	C	T	C>T	c.192C>T	g.7579495G>A	G	A	NC_000017.9:g.7520220G>A	G:C>A:T	no	no	0.077	CCC	CCT	Pro	Pro	p.P64P	0.133	silent	unknown		NA	SH3-like/Pro-rich	SH3-like/Pro-rich		97.78		NA	NA									NA	NA	NA	0		0	0	0
623	7579494	4-exon	11424	65	A	C	A>C	c.193A>C	g.7579494T>G	T	G	NC_000017.9:g.7520219T>G	A:T>C:G	no	no	0.046	AGA	CGA	Arg	Arg	p.R65R	0.101	silent	unknown		NA	SH3-like/Pro-rich	SH3-like/Pro-rich		164.25		NA	NA									NA	NA	NA	0		0	0	0
624	7579494	4-exon	11424	65	A	G	A>G	c.193A>G	g.7579494T>C	T	C	NC_000017.9:g.7520219T>C	A:T>G:C	no	no	0.156	AGA	GGA	Arg	Gly	p.R65G	0.156	missense	unknown		NA	SH3-like/Pro-rich	SH3-like/Pro-rich		164.25	0	neutral	neutral	137.5	69.1	73.4	102.5	71.9	78.5	124.5	99.4	functional	NA	NA	2		0	0	0
625	7579494	4-exon	11424	65	A	T	A>T	c.193A>T	g.7579494T>A	T	A	NC_000017.9:g.7520219T>A	A:T>T:A	no	no	0.038	AGA	TGA	Arg	STOP	p.R65*	0.038	nonsense	unknown		NA	SH3-like/Pro-rich	SH3-like/Pro-rich		164.25		NA	NA									NA	NA	NA	4		4	0	1
622	7579494	4-exon	11424	65	A	NA	del21	c.193_213del21	g.7579474_7579494del21	del21		NC_000017.9:g.7520199_7520219del21	del	no	no		AGA	NA	Arg	NA	p.?		other	unknown		NA	SH3-like/Pro-rich	SH3-like/Pro-rich		164.25		NA	NA									NA	NA	NA	3		1	0	0
626	7579493	4-exon	11425	65	G	A	G>A	c.194G>A	g.7579493C>T	C	T	NC_000017.9:g.7520218C>T	G:C>A:T	no	no	0.132	AGA	AAA	Arg	Lys	p.R65K	0.132	missense	unknown		NA	SH3-like/Pro-rich	SH3-like/Pro-rich		164.25	12.95	neutral	neutral	108.8	68.8	131.2	135.6	85.9	90.2	133.8	89	functional	NA	NA	2		0	0	0
627	7579493	4-exon	11425	65	G	C	G>C	c.194G>C	g.7579493C>G	C	G	NC_000017.9:g.7520218C>G	G:C>C:G	no	no	0.037	AGA	ACA	Arg	Thr	p.R65T	0.037	missense	unknown		NA	SH3-like/Pro-rich	SH3-like/Pro-rich		164.25	0	neutral	neutral	123.2	72.2	80.7	89.7	59.8	79.5	127	98.7	functional	NA	NA	2	44591	1	0	0
628	7579493	4-exon	11425	65	G	T	G>T	c.194G>T	g.7579493C>A	C	A	NC_000017.9:g.7520218C>A	G:C>T:A	no	no	0.03	AGA	ATA	Arg	Ile	p.R65I	0.03	missense	unknown		NA	SH3-like/Pro-rich	SH3-like/Pro-rich		164.25	0	neutral	neutral	97.8	74.9	116.8	114.1	79.5	80.5	139.1	76.4	functional	NA	NA	2		0	0	0
629	7579492	4-exon	11426	65	A	C	A>C	c.195A>C	g.7579492T>G	T	G	NC_000017.9:g.7520217T>G	A:T>C:G	no	no	0.029	AGA	AGC	Arg	Ser	p.R65S	0.043	missense	unknown		NA	SH3-like/Pro-rich	SH3-like/Pro-rich		164.25	36.4	neutral	neutral	119.9	80.8	97.3	120.7	79.3	95	157.4	113.5	functional	NA	NA	2		0	0	0
630	7579492	4-exon	11426	65	A	G	A>G	c.195A>G	g.7579492T>C	T	C	NC_000017.9:g.7520217T>C	A:T>G:C	no	no	0.055	AGA	AGG	Arg	Arg	p.R65R	0.101	silent	unknown		NA	SH3-like/Pro-rich	SH3-like/Pro-rich		164.25		NA	NA									NA	NA	NA	0		0	0	0
631	7579492	4-exon	11426	65	A	T	A>T	c.195A>T	g.7579492T>A	T	A	NC_000017.9:g.7520217T>A	A:T>T:A	no	no	0.014	AGA	AGT	Arg	Ser	p.R65S	0.043	missense	unknown		NA	SH3-like/Pro-rich	SH3-like/Pro-rich		164.25	36.4	neutral	neutral	119.9	80.8	97.3	120.7	79.3	95	157.4	113.5	functional	NA	NA	2		0	0	0
633	7579491	4-exon	11427	66	A	C	A>C	c.196A>C	g.7579491T>G	T	G	NC_000017.9:g.7520216T>G	A:T>C:G	no	no	0.048	ATG	CTG	Met	Leu	p.M66L	0.077	missense	unknown		NA	SH3-like/Pro-rich	SH3-like/Pro-rich		135.42	14.3	neutral	neutral	119.3	94.6	82.2	96.6	63.3	74.4	124.4	110.4	functional	NA	NA	2		0	0	0
634	7579491	4-exon	11427	66	A	G	A>G	c.196A>G	g.7579491T>C	T	C	NC_000017.9:g.7520216T>C	A:T>G:C	no	no	0.138	ATG	GTG	Met	Val	p.M66V	0.138	missense	unknown		NA	SH3-like/Pro-rich	SH3-like/Pro-rich		135.42	0	neutral	neutral	124.5	102.2	85.9	108.9	73.2	102.2	135.6	103.6	functional	NA	NA	2		0	0	0
635	7579491	4-exon	11427	66	A	T	A>T	c.196A>T	g.7579491T>A	T	A	NC_000017.9:g.7520216T>A	A:T>T:A	no	no	0.029	ATG	TTG	Met	Leu	p.M66L	0.077	missense	unknown		NA	SH3-like/Pro-rich	SH3-like/Pro-rich		135.42	14.3	neutral	neutral	119.3	94.6	82.2	96.6	63.3	74.4	124.4	110.4	functional	NA	NA	2		0	0	0
632	7579491	4-exon	11427	66	A	NA	del8	c.196_203del8	g.7579484_7579491del8	del8		NC_000017.9:g.7520209_7520216del8	del	no	no		ATG	NA	Met	NA	p.?		FS	unknown		NA	SH3-like/Pro-rich	SH3-like/Pro-rich		135.42		NA	NA									NA	NA	NA	4		1	0	0
636	7579490	4-exon	11428	66	T	A	T>A	c.197T>A	g.7579490A>T	A	T	NC_000017.9:g.7520215A>T	A:T>T:A	no	no	0.024	ATG	AAG	Met	Lys	p.M66K	0.024	missense	unknown		NA	SH3-like/Pro-rich	SH3-like/Pro-rich		135.42	36.83	neutral	neutral	120.3	86.5	80.2	111.1	64	79.2	115.6	96.2	functional	NA	NA	2		0	0	0
637	7579490	4-exon	11428	66	T	C	T>C	c.197T>C	g.7579490A>G	A	G	NC_000017.9:g.7520215A>G	A:T>G:C	no	no	0.148	ATG	ACG	Met	Thr	p.M66T	0.148	missense	unknown		NA	SH3-like/Pro-rich	SH3-like/Pro-rich		135.42	0	neutral	neutral	83.2	29.5	28.7	63.6	45.6	51.4	89.9	73.9	partially functional	NA	NA	2		0	0	0
638	7579490	4-exon	11428	66	T	G	T>G	c.197T>G	g.7579490A>C	A	C	NC_000017.9:g.7520215A>C	A:T>C:G	no	no	0.055	ATG	AGG	Met	Arg	p.M66R	0.055	missense	unknown		NA	SH3-like/Pro-rich	SH3-like/Pro-rich		135.42	28.52	neutral	neutral	122.7	74.2	83.5	90.8	72.9	82.3	122.3	99.2	functional	NA	NA	2	44593	1	0	0
639	7579489	4-exon	11429	66	G	A	G>A	c.198G>A	g.7579489C>T	C	T	NC_000017.9:g.7520214C>T	G:C>A:T	no	no	0.114	ATG	ATA	Met	Ile	p.M66I	0.213	missense	unknown		NA	SH3-like/Pro-rich	SH3-like/Pro-rich		135.42	10.12	neutral	neutral	132.5	79.3	85.4	98.1	61.8	79.3	137.9	96.7	functional	NA	NA	2	44592	1	0	0
640	7579489	4-exon	11429	66	G	C	G>C	c.198G>C	g.7579489C>G	C	G	NC_000017.9:g.7520214C>G	G:C>C:G	no	no	0.045	ATG	ATC	Met	Ile	p.M66I	0.213	missense	unknown		NA	SH3-like/Pro-rich	SH3-like/Pro-rich		135.42	10.12	neutral	neutral	132.5	79.3	85.4	98.1	61.8	79.3	137.9	96.7	functional	NA	NA	2	44592	0	0	0
641	7579489	4-exon	11429	66	G	T	G>T	c.198G>T	g.7579489C>A	C	A	NC_000017.9:g.7520214C>A	G:C>T:A	no	no	0.054	ATG	ATT	Met	Ile	p.M66I	0.213	missense	unknown		NA	SH3-like/Pro-rich	SH3-like/Pro-rich		135.42	10.12	neutral	neutral	132.5	79.3	85.4	98.1	61.8	79.3	137.9	96.7	functional	NA	NA	2	44592	0	0	0
643	7579488	4-exon	11430	67	C	A	C>A	c.199C>A	g.7579488G>T	G	T	NC_000017.9:g.7520213G>T	G:C>T:A	no	no	0.048	CCA	ACA	Pro	Thr	p.P67T	0.048	missense	unknown		NA	SH3-like/Pro-rich	SH3-like/Pro-rich		155.47	0	neutral	neutral	135.6	97.3	95.2	86.4	53.2	78.7	136.1	91	functional	NA	NA	2		0	0	0
644	7579488	4-exon	11430	67	C	G	C>G	c.199C>G	g.7579488G>C	G	C	NC_000017.9:g.7520213G>C	G:C>C:G	no	no	0.042	CCA	GCA	Pro	Ala	p.P67A	0.042	missense	unknown		NA	SH3-like/Pro-rich	SH3-like/Pro-rich		155.47	0	neutral	neutral	133.8	73.9	131.2	117.2	75.7	79.4	96.5	84	functional	NA	NA	2		0	0	0
645	7579488	4-exon	11430	67	C	T	C>T	c.199C>T	g.7579488G>A	G	A	NC_000017.9:g.7520213G>A	G:C>A:T	no	no	0.208	CCA	TCA	Pro	Ser	p.P67S	0.208	missense	unknown		NA	SH3-like/Pro-rich	SH3-like/Pro-rich		155.47	0	neutral	neutral	116.5	65.2	108.6	116.1	69	74.7	93.6	92.2	functional	NA	NA	2	44596	3	0	0
642	7579488	4-exon	11430	67	C	NA	del1	c.199del1	g.7579488del1	del1		NC_000017.9:g.7520213del1	del	no	no		CCA	NA	Pro	NA	p.?		FS	unknown		NA	SH3-like/Pro-rich	SH3-like/Pro-rich		155.47		NA	NA									NA	NA	NA	4		2	0	0
646	7579487	4-exon	11431	67	C	A	C>A	c.200C>A	g.7579487G>T	G	T	NC_000017.9:g.7520212G>T	G:C>T:A	no	no	0.035	CCA	CAA	Pro	Gln	p.P67Q	0.035	missense	unknown		NA	SH3-like/Pro-rich	SH3-like/Pro-rich		155.47	21.04	neutral	neutral	120.7	93.9	92.3	112.9	67.9	81.4	126.4	106.3	functional	NA	NA	2		0	0	0
647	7579487	4-exon	11431	67	C	G	C>G	c.200C>G	g.7579487G>C	G	C	NC_000017.9:g.7520212G>C	G:C>C:G	no	no	0.021	CCA	CGA	Pro	Arg	p.P67R	0.021	missense	unknown		NA	SH3-like/Pro-rich	SH3-like/Pro-rich		155.47	21.04	neutral	neutral	120.3	80	75.1	105	64.4	73.4	109.6	96	functional	NA	NA	2	44595	1	0	0
648	7579487	4-exon	11431	67	C	T	C>T	c.200C>T	g.7579487G>A	G	A	NC_000017.9:g.7520212G>A	G:C>A:T	no	no	0.077	CCA	CTA	Pro	Leu	p.P67L	0.077	missense	unknown		NA	SH3-like/Pro-rich	SH3-like/Pro-rich		155.47	4.86	neutral	neutral	134.4	90.7	80.4	105.2	64.9	76	111.5	98.5	functional	NA	NA	2	44594	2	0	0
649	7579486	4-exon	11432	67	A	C	A>C	c.201A>C	g.7579486T>G	T	G	NC_000017.9:g.7520211T>G	A:T>C:G	no	no	0.046	CCA	CCC	Pro	Pro	p.P67P	0.24	silent	unknown		NA	SH3-like/Pro-rich	SH3-like/Pro-rich		155.47		NA	NA									NA	NA	NA	0		0	0	0
650	7579486	4-exon	11432	67	A	G	A>G	c.201A>G	g.7579486T>C	T	C	NC_000017.9:g.7520211T>C	A:T>G:C	no	no	0.156	CCA	CCG	Pro	Pro	p.P67P	0.24	silent	unknown		NA	SH3-like/Pro-rich	SH3-like/Pro-rich		155.47		NA	NA									NA	NA	NA	0		0	0	0
651	7579486	4-exon	11432	67	A	T	A>T	c.201A>T	g.7579486T>A	T	A	NC_000017.9:g.7520211T>A	A:T>T:A	no	no	0.038	CCA	CCT	Pro	Pro	p.P67P	0.24	silent	unknown		NA	SH3-like/Pro-rich	SH3-like/Pro-rich		155.47		NA	NA									NA	NA	NA	0		0	0	0
5582	7579486	4-exon	11432	67	A	NA	del13	c.201_213del13	g.7579474_7579486del13	del13		NC_000017.9:g.7520199_7520211del13	del	no	no		CCA	NA	Pro	NA	p.?		FS	unknown		NA	SH3-like/Pro-rich	SH3-like/Pro-rich		155.47		NA	NA									NA	NA	NA	4		1	0	0
653	7579485	4-exon	11433	68	G	NA	del1	c.202del1	g.7579485del1	del1		NC_000017.9:g.7520210del1	del	no	no		GAG	NA	Glu	NA	p.?		FS	unknown		NA	SH3-like/Pro-rich	SH3-like/Pro-rich		236.78		NA	NA									NA	NA	NA	4		2	0	0
654	7579485	4-exon	11433	68	G	A	G>A	c.202G>A	g.7579485C>T	C	T	NC_000017.9:g.7520210C>T	G:C>A:T	no	no	0.132	GAG	AAG	Glu	Lys	p.E68K	0.132	missense	unknown		NA	SH3-like/Pro-rich	SH3-like/Pro-rich		236.78	36.47	neutral	neutral	133.2	84.9	85.9	92.2	60.8	66.4	118.3	90.7	functional	NA	NA	2		0	0	0
655	7579485	4-exon	11433	68	G	C	G>C	c.202G>C	g.7579485C>G	C	G	NC_000017.9:g.7520210C>G	G:C>C:G	no	no	0.037	GAG	CAG	Glu	Gln	p.E68Q	0.037	missense	unknown		NA	SH3-like/Pro-rich	SH3-like/Pro-rich		236.78	2.03	neutral	neutral	137.6	96.8	99.4	90.4	58.3	71.6	123.9	97.5	functional	NA	NA	2	44598	1	0	0
656	7579485	4-exon	11433	68	G	T	G>T	c.202G>T	g.7579485C>A	C	A	NC_000017.9:g.7520210C>A	G:C>T:A	no	no	0.03	GAG	TAG	Glu	STOP	p.E68*	0.03	nonsense	unknown		NA	SH3-like/Pro-rich	SH3-like/Pro-rich		236.78		NA	NA									NA	NA	NA	4		7	0	2
652	7579485	4-exon	11433	68	G	NA	ins1	c.201_202ins1	g.7579485_7579486ins1	ins1		NC_000017.9:g.7520210_7520211ins1	ins	no	no		GAG	NA	Glu	NA	p.?		FS	unknown		NA	SH3-like/Pro-rich	SH3-like/Pro-rich		236.78		NA	NA									NA	NA	NA	4		1	0	0
657	7579484	4-exon	11434	68	A	C	A>C	c.203A>C	g.7579484T>G	T	G	NC_000017.9:g.7520209T>G	A:T>C:G	no	no	0.038	GAG	GCG	Glu	Ala	p.E68A	0.038	missense	unknown		NA	SH3-like/Pro-rich	SH3-like/Pro-rich		236.78	0	neutral	neutral	136.2	117.2	101.6	85.9	51	67.2	134	85.5	functional	NA	NA	2		0	0	0
658	7579484	4-exon	11434	68	A	G	A>G	c.203A>G	g.7579484T>C	T	C	NC_000017.9:g.7520209T>C	A:T>G:C	no	no	0.106	GAG	GGG	Glu	Gly	p.E68G	0.106	missense	unknown		NA	SH3-like/Pro-rich	SH3-like/Pro-rich		236.78	0	neutral	neutral	125.3	109	124.1	114.9	74.2	89.5	141.1	121.2	functional	NA	NA	2	44597	4	0	0
659	7579484	4-exon	11434	68	A	T	A>T	c.203A>T	g.7579484T>A	T	A	NC_000017.9:g.7520209T>A	A:T>T:A	no	no	0.036	GAG	GTG	Glu	Val	p.E68V	0.036	missense	unknown		NA	SH3-like/Pro-rich	SH3-like/Pro-rich		236.78	34.05	neutral	neutral	136.6	111.6	111	108.5	71.3	87	140	109.1	functional	NA	NA	2		0	0	0
660	7579483	4-exon	11435	68	G	A	G>A	c.204G>A	g.7579483C>T	C	T	NC_000017.9:g.7520208C>T	G:C>A:T	no	no	0.067	GAG	GAA	Glu	Glu	p.E68E	0.067	silent	unknown		NA	SH3-like/Pro-rich	SH3-like/Pro-rich		236.78		NA	NA									NA	NA	NA	0		0	0	0
661	7579483	4-exon	11435	68	G	C	G>C	c.204G>C	g.7579483C>G	C	G	NC_000017.9:g.7520208C>G	G:C>C:G	no	no	0.022	GAG	GAC	Glu	Asp	p.E68D	0.03	missense	unknown		NA	SH3-like/Pro-rich	SH3-like/Pro-rich		236.78	0	neutral	neutral	115.9	86.4	74.3	92.8	61.4	73.6	121.8	103.7	functional	NA	NA	2		0	0	0
662	7579483	4-exon	11435	68	G	T	G>T	c.204G>T	g.7579483C>A	C	A	NC_000017.9:g.7520208C>A	G:C>T:A	no	no	0.008	GAG	GAT	Glu	Asp	p.E68D	0.03	missense	unknown		NA	SH3-like/Pro-rich	SH3-like/Pro-rich		236.78	0	neutral	neutral	115.9	86.4	74.3	92.8	61.4	73.6	121.8	103.7	functional	NA	NA	2		0	0	0
663	7579482	4-exon	11436	69	G	NA	del1	c.205del1	g.7579482del1	del1		NC_000017.9:g.7520207del1	del	no	no		GCT	NA	Ala	NA	p.?		FS	unknown		NA	SH3-like/Pro-rich	SH3-like/Pro-rich		101		NA	NA									NA	NA	NA	4		2	0	0
664	7579482	4-exon	11436	69	G	NA	del2	c.205_206del2	g.7579481_7579482del2	del2		NC_000017.9:g.7520206_7520207del2	del	no	no		GCT	NA	Ala	NA	p.?		FS	unknown		NA	SH3-like/Pro-rich	SH3-like/Pro-rich		101		NA	NA									NA	NA	NA	4		1	0	0
665	7579482	4-exon	11436	69	G	A	G>A	c.205G>A	g.7579482C>T	C	T	NC_000017.9:g.7520207C>T	G:C>A:T	no	no	0.208	GCT	ACT	Ala	Thr	p.A69T	0.208	missense	unknown		NA	SH3-like/Pro-rich	SH3-like/Pro-rich		101	0	neutral	neutral	111.7	87	73	93.9	63.9	68.8	119	105.4	functional	NA	NA	2	44601	1	0	0
666	7579482	4-exon	11436	69	G	C	G>C	c.205G>C	g.7579482C>G	C	G	NC_000017.9:g.7520207C>G	G:C>C:G	no	no	0.042	GCT	CCT	Ala	Pro	p.A69P	0.042	missense	unknown		NA	SH3-like/Pro-rich	SH3-like/Pro-rich		101	0	neutral	neutral	132.2	72.4	90.6	90.4	54.2	58.5	78.1	62.8	functional	NA	NA	2		0	0	0
667	7579482	4-exon	11436	69	G	T	G>T	c.205G>T	g.7579482C>A	C	A	NC_000017.9:g.7520207C>A	G:C>T:A	no	no	0.048	GCT	TCT	Ala	Ser	p.A69S	0.048	missense	unknown		NA	SH3-like/Pro-rich	SH3-like/Pro-rich		101	49.72	neutral	neutral	113.3	74.7	69.6	87.1	48.2	70.1	118.1	92.5	functional	NA	NA	2		0	0	0
669	7579481	4-exon	11437	69	C	A	C>A	c.206C>A	g.7579481G>T	G	T	NC_000017.9:g.7520206G>T	G:C>T:A	no	no	0.027	GCT	GAT	Ala	Asp	p.A69D	0.027	missense	unknown		NA	SH3-like/Pro-rich	SH3-like/Pro-rich		101	84.78	unclassified	neutral	121.4	58.5	57	77	49.8	63.7	120.4	90.2	partially functional	NA	NA	2	44599	1	0	0
670	7579481	4-exon	11437	69	C	G	C>G	c.206C>G	g.7579481G>C	G	C	NC_000017.9:g.7520206G>C	G:C>C:G	no	no	0.046	GCT	GGT	Ala	Gly	p.A69G	0.046	missense	unknown		NA	SH3-like/Pro-rich	SH3-like/Pro-rich		101	29.17	neutral	neutral	134.7	76.6	76.9	98.6	51.9	71.5	135.6	89.7	functional	NA	NA	2	44600	3	0	0
671	7579481	4-exon	11437	69	C	T	C>T	c.206C>T	g.7579481G>A	G	A	NC_000017.9:g.7520206G>A	G:C>A:T	no	no	0.104	GCT	GTT	Ala	Val	p.A69V	0.104	missense	unknown		NA	SH3-like/Pro-rich	SH3-like/Pro-rich		101	0	neutral	neutral	114.9	116.7	102.1	110.9	69	73.7	136.5	102.6	functional	NA	NA	2	44602	1	0	0
668	7579481	4-exon	11437	69	C	NA	del1	c.206del1	g.7579481del1	del1		NC_000017.9:g.7520206del1	del	no	no		GCT	NA	Ala	NA	p.?		FS	unknown		NA	SH3-like/Pro-rich	SH3-like/Pro-rich		101		NA	NA									NA	NA	NA	4		2	0	0
672	7579480	4-exon	11438	69	T	A	T>A	c.207T>A	g.7579480A>T	A	T	NC_000017.9:g.7520205A>T	A:T>T:A	no	no	0.038	GCT	GCA	Ala	Ala	p.A69A	0.24	silent	unknown		NA	SH3-like/Pro-rich	SH3-like/Pro-rich		101		NA	NA									NA	NA	NA	0		0	0	0
673	7579480	4-exon	11438	69	T	C	T>C	c.207T>C	g.7579480A>G	A	G	NC_000017.9:g.7520205A>G	A:T>G:C	no	no	0.156	GCT	GCC	Ala	Ala	p.A69A	0.24	silent	unknown		NA	SH3-like/Pro-rich	SH3-like/Pro-rich		101		NA	NA									NA	NA	NA	0		0	0	0
674	7579480	4-exon	11438	69	T	G	T>G	c.207T>G	g.7579480A>C	A	C	NC_000017.9:g.7520205A>C	A:T>C:G	no	no	0.046	GCT	GCG	Ala	Ala	p.A69A	0.24	silent	unknown		NA	SH3-like/Pro-rich	SH3-like/Pro-rich		101		NA	NA									NA	NA	NA	0		0	0	0
675	7579479	4-exon	11439	70	G	A	G>A	c.208G>A	g.7579479C>T	C	T	NC_000017.9:g.7520204C>T	G:C>A:T	no	no	0.114	GCT	ACT	Ala	Thr	p.A70T	0.114	missense	unknown		NA	SH3-like/Pro-rich	SH3-like/Pro-rich		117.59	0	neutral	neutral	101.6	54.3	56.3	103.3	53.1	79.1	119.4	110.4	functional	NA	NA	2	44603	1	0	0
676	7579479	4-exon	11439	70	G	C	G>C	c.208G>C	g.7579479C>G	C	G	NC_000017.9:g.7520204C>G	G:C>C:G	no	no	0.045	GCT	CCT	Ala	Pro	p.A70P	0.045	missense	unknown		NA	SH3-like/Pro-rich	SH3-like/Pro-rich		117.59	0	neutral	neutral	124.4	68.1	78.7	110.2	56.5	73.7	126.4	103.8	functional	NA	NA	2		0	0	0
677	7579479	4-exon	11439	70	G	T	G>T	c.208G>T	g.7579479C>A	C	A	NC_000017.9:g.7520204C>A	G:C>T:A	no	no	0.054	GCT	TCT	Ala	Ser	p.A70S	0.054	missense	unknown		NA	SH3-like/Pro-rich	SH3-like/Pro-rich		117.59	0	neutral	neutral	115.9	55.7	53.4	88	54.2	74.3	115.7	93.9	functional	NA	NA	2		0	0	0
678	7579478	4-exon	11440	70	C	A	C>A	c.209C>A	g.7579478G>T	G	T	NC_000017.9:g.7520203G>T	G:C>T:A	no	no	0.027	GCT	GAT	Ala	Asp	p.A70D	0.027	missense	unknown		NA	SH3-like/Pro-rich	SH3-like/Pro-rich		117.59	22.66	neutral	neutral	113.7	64.1	58.2	82.2	48.5	71	102.6	103.7	functional	NA	NA	2		0	0	0
679	7579478	4-exon	11440	70	C	G	C>G	c.209C>G	g.7579478G>C	G	C	NC_000017.9:g.7520203G>C	G:C>C:G	no	no	0.046	GCT	GGT	Ala	Gly	p.A70G	0.046	missense	unknown		NA	SH3-like/Pro-rich	SH3-like/Pro-rich		117.59	28.37	neutral	neutral	136.8	91.7	83	98.7	51.6	67.1	117.3	107.8	functional	NA	NA	2		0	0	0
680	7579478	4-exon	11440	70	C	T	C>T	c.209C>T	g.7579478G>A	G	A	NC_000017.9:g.7520203G>A	G:C>A:T	no	no	0.104	GCT	GTT	Ala	Val	p.A70V	0.104	missense	unknown		NA	SH3-like/Pro-rich	SH3-like/Pro-rich		117.59	41.79	neutral	neutral	147.5	92	87.4	93.3	52.6	67.4	131.5	96.1	functional	NA	NA	2		0	0	0
681	7579477	4-exon	11441	70	T	NA	ins2	c.209_210ins2	g.7579477_7579478ins2	ins2		NC_000017.9:g.7520202_7520203ins2	ins	no	no		GCT	NA	Ala	NA	p.?		FS	unknown		NA	SH3-like/Pro-rich	SH3-like/Pro-rich		117.59		NA	NA									NA	NA	NA	4		1	0	0
682	7579477	4-exon	11441	70	T	A	T>A	c.210T>A	g.7579477A>T	A	T	NC_000017.9:g.7520202A>T	A:T>T:A	no	no	0.036	GCT	GCA	Ala	Ala	p.A70A	0.18	silent	unknown		NA	SH3-like/Pro-rich	SH3-like/Pro-rich		117.59		NA	NA									NA	NA	NA	0		0	0	0
683	7579477	4-exon	11441	70	T	C	T>C	c.210T>C	g.7579477A>G	A	G	NC_000017.9:g.7520202A>G	A:T>G:C	no	no	0.106	GCT	GCC	Ala	Ala	p.A70A	0.18	silent	unknown		NA	SH3-like/Pro-rich	SH3-like/Pro-rich		117.59		NA	NA									NA	NA	NA	0		0	0	0
684	7579477	4-exon	11441	70	T	G	T>G	c.210T>G	g.7579477A>C	A	C	NC_000017.9:g.7520202A>C	A:T>C:G	no	no	0.038	GCT	GCG	Ala	Ala	p.A70A	0.18	silent	unknown		NA	SH3-like/Pro-rich	SH3-like/Pro-rich		117.59		NA	NA									NA	NA	NA	0		1	0	0
689	7579476	4-exon	11442	71	C	A	C>A	c.211C>A	g.7579476G>T	G	T	NC_000017.9:g.7520201G>T	G:C>T:A	no	no	0.051	CCC	ACC	Pro	Thr	p.P71T	0.051	missense	unknown		NA	SH3-like/Pro-rich	SH3-like/Pro-rich		208.64	29.99	neutral	neutral	105.5	41.7	45	69.1	37.4	67.7	119.8	88.5	partially functional	NA	NA	2	44604	1	0	0
690	7579476	4-exon	11442	71	C	G	C>G	c.211C>G	g.7579476G>C	G	C	NC_000017.9:g.7520201G>C	G:C>C:G	no	no	0.033	CCC	GCC	Pro	Ala	p.P71A	0.033	missense	unknown		NA	SH3-like/Pro-rich	SH3-like/Pro-rich		208.64	0	neutral	neutral	110.3	57.5	82.8	87.7	58.7	71.3	122.3	92.2	functional	NA	NA	2		0	0	0
691	7579476	4-exon	11442	71	C	T	C>T	c.211C>T	g.7579476G>A	G	A	NC_000017.9:g.7520201G>A	G:C>A:T	no	no	0.235	CCC	TCC	Pro	Ser	p.P71S	0.235	missense	unknown		NA	SH3-like/Pro-rich	SH3-like/Pro-rich		208.64	17.8	neutral	neutral	85.3	37.9	36.5	74.4	40.6	70.9	116.1	111	partially functional	NA	NA	2		0	0	0
687	7579476	4-exon	11442	71	C	NA	del1	c.211del1	g.7579476del1	del1		NC_000017.9:g.7520201del1	del	no	no		CCC	NA	Pro	NA	p.?		FS	unknown		NA	SH3-like/Pro-rich	SH3-like/Pro-rich		208.64		NA	NA									NA	NA	NA	4		3	0	1
688	7579476	4-exon	11442	71	C	NA	del6	c.211_216del6	g.7579471_7579476del6	del6		NC_000017.9:g.7520196_7520201del6	del	no	no		CCC	NA	Pro	NA	p.?		other	unknown		NA	SH3-like/Pro-rich	SH3-like/Pro-rich		208.64		NA	NA									NA	NA	NA	3		1	0	1
685	7579476	4-exon	11442	71	C	NA	ins1	c.210_211ins1	g.7579476_7579477ins1	ins1		NC_000017.9:g.7520201_7520202ins1	ins	no	no		CCC	NA	Pro	NA	p.?		FS	unknown		NA	SH3-like/Pro-rich	SH3-like/Pro-rich		208.64		NA	NA									NA	NA	NA	4		1	1	0
686	7579476	4-exon	11442	71	C	NA	ins4	c.210_211ins4	g.7579476_7579477ins4	ins4		NC_000017.9:g.7520201_7520202ins4	ins	no	no		CCC	NA	Pro	NA	p.?		FS	unknown		NA	SH3-like/Pro-rich	SH3-like/Pro-rich		208.64		NA	NA									NA	NA	NA	4		1	0	0
692	7579475	4-exon	11443	71	C	A	C>A	c.212C>A	g.7579475G>T	G	T	NC_000017.9:g.7520200G>T	G:C>T:A	no	no	0.029	CCC	CAC	Pro	His	p.P71H	0.029	missense	unknown		NA	SH3-like/Pro-rich	SH3-like/Pro-rich		208.64	74.33	unclassified	deleterious	101	69.3	60.5	93.9	48.1	71.4	114.3	102.8	functional	NA	NA	2		0	0	0
693	7579475	4-exon	11443	71	C	G	C>G	c.212C>G	g.7579475G>C	G	C	NC_000017.9:g.7520200G>C	G:C>C:G	no	no	0.018	CCC	CGC	Pro	Arg	p.P71R	0.018	missense	unknown		NA	SH3-like/Pro-rich	SH3-like/Pro-rich		208.64	100.51	unclassified	neutral	102.9	46.3	49.6	71.2	43	59.6	106.1	92.9	partially functional	NA	NA	2		0	0	0
694	7579475	4-exon	11443	71	C	T	C>T	c.212C>T	g.7579475G>A	G	A	NC_000017.9:g.7520200G>A	G:C>A:T	no	no	0.171	CCC	CTC	Pro	Leu	p.P71L	0.171	missense	unknown		NA	SH3-like/Pro-rich	SH3-like/Pro-rich		208.64	94.04	unclassified	neutral	113.9	61.1	65.8	80.3	43.6	63.7	102.3	103.6	partially functional	NA	NA	2		0	0	0
695	7579474	4-exon	11444	71	C	A	C>A	c.213C>A	g.7579474G>T	G	T	NC_000017.9:g.7520199G>T	G:C>T:A	no	no	0.029	CCC	CCA	Pro	Pro	p.P71P	0.218	silent	unknown		NA	SH3-like/Pro-rich	SH3-like/Pro-rich		208.64		NA	NA									NA	NA	NA	0		0	0	0
696	7579474	4-exon	11444	71	C	G	C>G	c.213C>G	g.7579474G>C	G	C	NC_000017.9:g.7520199G>C	G:C>C:G	no	no	0.018	CCC	CCG	Pro	Pro	p.P71P	0.218	silent	unknown		NA	SH3-like/Pro-rich	SH3-like/Pro-rich		208.64		NA	NA									NA	NA	NA	0		0	0	0
697	7579474	4-exon	11444	71	C	T	C>T	c.213C>T	g.7579474G>A	G	A	NC_000017.9:g.7520199G>A	G:C>A:T	no	no	0.171	CCC	CCT	Pro	Pro	p.P71P	0.218	silent	unknown		NA	SH3-like/Pro-rich	SH3-like/Pro-rich		208.64		NA	NA									NA	NA	NA	0		1	0	0
6520	7579474	4-exon	11444	71	C	NA	del2	c.213_214del2	g.7579473_7579474del2	del2		NC_000017.9:g.7520198_7520199del2	del	no	no		CCC	NA	Pro	NA	p.?		FS	unknown		NA	SH3-like/Pro-rich	SH3-like/Pro-rich		208.64		NA	NA									NA	NA	NA	4		1	0	0
703	7579473	4-exon	11445	72	C	A	C>A	c.214C>A	g.7579473G>T	G	T	NC_000017.9:g.7520198G>T	G:C>T:A	no	no	0.106	CCC/CGC	ACC	Pro/Arg	Thr	p.P72T		missense	unknown		NA	SH3-like/Pro-rich	SH3-like/Pro-rich		353.86		NA	NA	123.2	94.9	81.8	81.8	39.8	71.1	112.7	100.7	NA	NA	NA	2		0	0	0
704	7579473	4-exon	11445	72	C	G	C>G	c.214C>G	g.7579473G>C	G	C	NC_000017.9:g.7520198G>C	G:C>C:G	no	no	0.097	CCC/CGC	GCC	Pro/Arg	Ala	p.P72A		missense	unknown		NA	SH3-like/Pro-rich	SH3-like/Pro-rich		353.86		NA	NA	122.1	65.1	72.6	87.5	44	64.5	110.4	92.9	NA	NA	NA	2		0	0	0
6233	7579473	4-exon	11445	72	C	G	C>G	c.214C>G	g.7579473G>C	G	C	NC_000017.9:g.7520198G>C	G:C>C:G	no	no		CCC/CGC	GGC	Pro/Arg	Gly	p.R72G	0.097	missense	unknown		NA	SH3-like/Pro-rich	SH3-like/Pro-rich		353.86		NA	NA									NA	NA	NA	2	45785	0	0	0
705	7579473	4-exon	11445	72	C	T	C>T	c.214C>T	g.7579473G>A	G	A	NC_000017.9:g.7520198G>A	G:C>A:T at CpG	no	no	1.243	CCC/CGC	TGC	Pro/Arg	Cys	p.R72C	1.243	missense	unknown		NA	SH3-like/Pro-rich	SH3-like/Pro-rich		353.86		NA	NA									NA	NA	NA	2	45784	2	0	0
6525	7579473	4-exon	11445	72	C	T	C>T	c.214C>T	g.7579473G>A	G	A	NC_000017.9:g.7520198G>A	G:C>A:T	no	no		CCC/CGC	TCC	Pro/Arg	Ser	p.P72S		missense	unknown		NA	SH3-like/Pro-rich	SH3-like/Pro-rich		353.86		NA	NA	146.9	88.6	92.4	89.1	40.2	77.2	133.3	106.7	NA	NA	NA	2		0	0	0
699	7579473	4-exon	11445	72	C	NA	del1	c.214del1	g.7579473del1	del1		NC_000017.9:g.7520198del1	del	no	no		CCC/CGC	NA	Pro/Arg	NA	p.?		FS	unknown		NA	SH3-like/Pro-rich	SH3-like/Pro-rich		353.86		NA	NA									NA	NA	NA	4		1	0	0
700	7579473	4-exon	11445	72	C	NA	del10	c.214_223del10	g.7579464_7579473del10	del10		NC_000017.9:g.7520189_7520198del10	del	no	no		CCC/CGC	NA	Pro/Arg	NA	p.?		FS	unknown		NA	SH3-like/Pro-rich	SH3-like/Pro-rich		353.86		NA	NA									NA	NA	NA	4		1	0	0
702	7579473	4-exon	11445	72	C	NA	del6	c.214_219del6	g.7579468_7579473del6	del6		NC_000017.9:g.7520193_7520198del6	del	no	no		CCC/CGC	NA	Pro/Arg	NA	p.?		other	unknown		NA	SH3-like/Pro-rich	SH3-like/Pro-rich		353.86		NA	NA									NA	NA	NA	3		1	0	0
698	7579473	4-exon	11445	72	C	NA	ins1	c.213_214ins1	g.7579473_7579474ins1	ins1		NC_000017.9:g.7520198_7520199ins1	ins	no	no		CCC/CGC	NA	Pro/Arg	NA	p.?		FS	unknown		NA	SH3-like/Pro-rich	SH3-like/Pro-rich		353.86		NA	NA									NA	NA	NA	4		1	4	0
6527	7579472	4-exon	11446	72	C/G	A	C>A	c.215C>A	g.7579472G>T	G	T	NC_000017.9:g.7520197G>T	G:C>T:A	no	no		CCC/CGC	CAC	Pro/Arg	His	p.P72H		missense	unknown		NA	SH3-like/Pro-rich	SH3-like/Pro-rich		353.86		NA	NA	111.2	78.3	86.8	104.4	60.6	75.4	143.4	86.9	NA	NA	NA	2		0	0	0
708	7579472	4-exon	11446	72	C/G	G	C>G	c.215C>G	g.7579472G>C	G	C	NC_000017.9:g.7520197G>C	G:C>C:G	no	no	0.121	CCC/CGC	CGC	Pro/Arg	Arg	p.P72R		missense	validated	1042522	NA	SH3-like/Pro-rich	SH3-like/Pro-rich		353.86		NA	NA	111	75.1	85.9	101.3	50.2	64.1	127.3	102.3	NA	NA	NA	2		0	0	0
6526	7579472	4-exon	11446	72	C/G	T	C>T	c.215C>T	g.7579472G>A	G	A	NC_000017.9:g.7520197G>A	G:C>A:T	no	no		CCC/CGC	CTC	Pro/Arg	Leu	p.P72L		missense	unknown		NA	SH3-like/Pro-rich	SH3-like/Pro-rich		353.86		NA	NA	131.3	95.9	104	110.2	54.9	76.7	135.5	114.1	NA	NA	NA	2		0	0	0
706	7579472	4-exon	11446	72	C/G	NA	del1	c.215del1	g.7579472del1	del1		NC_000017.9:g.7520197del1	del	no	no		CCC/CGC	NA	Pro/Arg	NA	p.?		FS	unknown		NA	SH3-like/Pro-rich	SH3-like/Pro-rich		353.86		NA	NA									NA	NA	NA	4		2	0	1
710	7579472	4-exon	11446	72	C/G	NA	del2insT	c.215_216del2insT	g.7579471_7579472delinsA	del		NC_000017.9:g.7520196_7520197delinsA	complex	no	no		CCC/CGC	NA	Pro/Arg	NA	p.?		FS	unknown		NA	SH3-like/Pro-rich	SH3-like/Pro-rich		353.86		NA	NA									NA	NA	NA	4		1	0	0
707	7579472	4-exon	11446	72	C/G	A	G>A	c.215G>A	g.7579472C>T	C	T	NC_000017.9:g.7520197C>T	G:C>A:T at CpG	no	no	1.28	CCC/CGC	CAC	Pro/Arg	His	p.R72H	1.28	missense	unknown		NA	SH3-like/Pro-rich	SH3-like/Pro-rich		353.86		NA	NA									NA	NA	NA	2	45786	3	0	0
6228	7579472	4-exon	11446	72	C/G	C	G>C	c.215G>C	g.7579472C>G	C	G	NC_000017.9:g.7520197C>G	G:C>C:G	no	no		CCC/CGC	CCC	Pro/Arg	Pro	p.R72P		missense	unknown	1042522	NA	SH3-like/Pro-rich	SH3-like/Pro-rich		353.86		NA	NA									NA	NA	NA	2	5856	0	0	0
709	7579472	4-exon	11446	72	C/G	T	G>T	c.215G>T	g.7579472C>A	C	A	NC_000017.9:g.7520197C>A	G:C>T:A	no	no	0.125	CCC/CGC	CTC	Pro/Arg	Leu	p.R72L	0.125	missense	unknown		NA	SH3-like/Pro-rich	SH3-like/Pro-rich		353.86		NA	NA									NA	NA	NA	2	45787	1	0	0
712	7579471	4-exon	11447	72	C/T	A	C>A	c.216C>A	g.7579471G>T	G	T	NC_000017.9:g.7520196G>T	G:C>T:A	no	yes	0.125	CCC/CGC	CGA	Pro/Arg	Arg	p.R72R	1.526	silent	unknown		NA	SH3-like/Pro-rich	SH3-like/Pro-rich		353.86		NA	NA									NA	NA	NA	0		0	0	0
713	7579471	4-exon	11447	72	C/T	G	C>G	c.216C>G	g.7579471G>C	G	C	NC_000017.9:g.7520196G>C	G:C>C:G	no	yes	0.121	CCC/CGC	CGG	Pro/Arg	Arg	p.R72R	1.526	silent	unknown	56275308	NA	SH3-like/Pro-rich	SH3-like/Pro-rich		353.86		NA	NA									NA	NA	NA	0		0	0	0
714	7579471	4-exon	11447	72	C/T	T	C>T	c.216C>T	g.7579471G>A	G	A	NC_000017.9:g.7520196G>A	G:C>A:T at CpG	no	yes	1.28	CCC/CGC	CGT	Pro/Arg	Arg	p.R72R	1.526	silent	validated	56275308	NA	SH3-like/Pro-rich	SH3-like/Pro-rich		353.86		NA	NA									NA	NA	NA	0		0	0	0
701	7579471	4-exon	11447	72	C/T	NA	del200	c.216_415del200	g.7579274_7579471del200	del200		NC_000017.9:g.7519999_7520196del200	del	no	yes		CCC/CGC	NA	Pro/Arg	NA	p.?		FS	unknown		NA	SH3-like/Pro-rich	SH3-like/Pro-rich		353.86		NA	NA									NA	NA	NA	4		1	0	0
711	7579471	4-exon	11447	72	C/T	NA	del7	c.216_222del7	g.7579465_7579471del7	del7		NC_000017.9:g.7520190_7520196del7	del	no	yes		CCC/CGC	NA	Pro/Arg	NA	p.?		FS	unknown		NA	SH3-like/Pro-rich	SH3-like/Pro-rich		353.86		NA	NA									NA	NA	NA	4		1	0	0
716	7579470	4-exon	11448	73	G	NA	del1	c.217del1	g.7579470del1	del1		NC_000017.9:g.7520195del1	del	no	yes		GTG	NA	Val	NA	p.?		FS	unknown		NA	SH3-like/Pro-rich	SH3-like/Pro-rich		353.86		NA	NA									NA	NA	NA	4		1	0	0
717	7579470	4-exon	11448	73	G	A	G>A	c.217G>A	g.7579470C>T	C	T	NC_000017.9:g.7520195C>T	G:C>A:T at CpG	no	yes	1.335	GTG	ATG	Val	Met	p.V73M	1.335	missense	unknown		NA	SH3-like/Pro-rich	SH3-like/Pro-rich		353.86	0	neutral	neutral	120.5	81.7	81.1	103.1	46.7	75.8	131	110.5	functional	NA	NA	2	44607	3	0	0
718	7579470	4-exon	11448	73	G	C	G>C	c.217G>C	g.7579470C>G	C	G	NC_000017.9:g.7520195C>G	G:C>C:G	no	yes	0.123	GTG	CTG	Val	Leu	p.V73L	0.253	missense	unknown		NA	SH3-like/Pro-rich	SH3-like/Pro-rich		353.86	0	neutral	neutral	109.9	84	73.6	91.4	45.4	76.6	125.7	130.4	functional	NA	NA	2	44606	2	0	0
719	7579470	4-exon	11448	73	G	T	G>T	c.217G>T	g.7579470C>A	C	A	NC_000017.9:g.7520195C>A	G:C>T:A	no	yes	0.13	GTG	TTG	Val	Leu	p.V73L	0.253	missense	unknown		NA	SH3-like/Pro-rich	SH3-like/Pro-rich		353.86	0	neutral	neutral	109.9	84	73.6	91.4	45.4	76.6	125.7	130.4	functional	NA	NA	2	44606	1	0	0
715	7579470	4-exon	11448	73	G	NA	ins1	c.216_217ins1	g.7579470_7579471ins1	ins1		NC_000017.9:g.7520195_7520196ins1	ins	no	yes		GTG	NA	Val	NA	p.?		FS	unknown		NA	SH3-like/Pro-rich	SH3-like/Pro-rich		353.86		NA	NA									NA	NA	NA	4		6	0	0
720	7579469	4-exon	11449	73	T	NA	del1	c.218del1	g.7579469del1	del1		NC_000017.9:g.7520194del1	del	no	no		GTG	NA	Val	NA	p.?		FS	unknown		NA	SH3-like/Pro-rich	SH3-like/Pro-rich		353.86		NA	NA									NA	NA	NA	4		1	0	0
721	7579469	4-exon	11449	73	T	A	T>A	c.218T>A	g.7579469A>T	A	T	NC_000017.9:g.7520194A>T	A:T>T:A	no	no	0.025	GTG	GAG	Val	Glu	p.V73E	0.025	missense	unknown		NA	SH3-like/Pro-rich	SH3-like/Pro-rich		353.86	0	neutral	neutral	119	56.3	64.8	107.2	46.4	68.8	121.8	107.6	functional	NA	NA	2	44605	1	0	0
722	7579469	4-exon	11449	73	T	C	T>C	c.218T>C	g.7579469A>G	A	G	NC_000017.9:g.7520194A>G	A:T>G:C	no	no	0.17	GTG	GCG	Val	Ala	p.V73A	0.17	missense	unknown		NA	SH3-like/Pro-rich	SH3-like/Pro-rich		353.86	0	neutral	neutral	136.9	77.7	86.2	101.9	47.1	70.1	137.2	99.5	functional	NA	NA	2		0	0	0
723	7579469	4-exon	11449	73	T	G	T>G	c.218T>G	g.7579469A>C	A	C	NC_000017.9:g.7520194A>C	A:T>C:G	no	no	0.038	GTG	GGG	Val	Gly	p.V73G	0.038	missense	unknown		NA	SH3-like/Pro-rich	SH3-like/Pro-rich		353.86	0	neutral	neutral	136.2	73	64.5	89.1	46.3	71	142.4	93.2	functional	NA	NA	2		0	0	0
724	7579468	4-exon	11450	73	G	A	G>A	c.219G>A	g.7579468C>T	C	T	NC_000017.9:g.7520193C>T	G:C>A:T	no	no	0.077	GTG	GTA	Val	Val	p.V73V	0.133	silent	unknown		NA	SH3-like/Pro-rich	SH3-like/Pro-rich		353.86		NA	NA									NA	NA	NA	0		0	0	0
725	7579468	4-exon	11450	73	G	C	G>C	c.219G>C	g.7579468C>G	C	G	NC_000017.9:g.7520193C>G	G:C>C:G	no	no	0.021	GTG	GTC	Val	Val	p.V73V	0.133	silent	unknown		NA	SH3-like/Pro-rich	SH3-like/Pro-rich		353.86		NA	NA									NA	NA	NA	0		0	0	0
726	7579468	4-exon	11450	73	G	T	G>T	c.219G>T	g.7579468C>A	C	A	NC_000017.9:g.7520193C>A	G:C>T:A	no	no	0.035	GTG	GTT	Val	Val	p.V73V	0.133	silent	unknown		NA	SH3-like/Pro-rich	SH3-like/Pro-rich		353.86		NA	NA									NA	NA	NA	0		0	0	0
727	7579467	4-exon	11451	74	G	NA	del1	c.220del1	g.7579467del1	del1		NC_000017.9:g.7520192del1	del	no	no		GCC	NA	Ala	NA	p.?		FS	unknown		NA	SH3-like/Pro-rich	SH3-like/Pro-rich		353.86		NA	NA									NA	NA	NA	4		1	0	0
728	7579467	4-exon	11451	74	G	NA	del11	c.220_230del11	g.7579457_7579467del11	del11		NC_000017.9:g.7520182_7520192del11	del	no	no		GCC	NA	Ala	NA	p.?		FS	unknown		NA	SH3-like/Pro-rich	SH3-like/Pro-rich		353.86		NA	NA									NA	NA	NA	4		1	0	0
6368	7579467	4-exon	11451	74	G	NA	del60	c.220_279del60	g.7579408_7579467del60	del60		NC_000017.9:g.7520133_7520192del60	del	no	no		GCC	NA	Ala	NA	p.?		other	unknown		NA	SH3-like/Pro-rich	SH3-like/Pro-rich		353.86		NA	NA									NA	NA	NA	3		1	0	0
5765	7579467	4-exon	11451	74	G	NA	del7	c.220_226del7	g.7579461_7579467del7	del7		NC_000017.9:g.7520186_7520192del7	del	no	no		GCC	NA	Ala	NA	p.?		FS	unknown		NA	SH3-like/Pro-rich	SH3-like/Pro-rich		353.86		NA	NA									NA	NA	NA	4		1	0	1
729	7579467	4-exon	11451	74	G	A	G>A	c.220G>A	g.7579467C>T	C	T	NC_000017.9:g.7520192C>T	G:C>A:T	no	no	0.208	GCC	ACC	Ala	Thr	p.A74T	0.208	missense	unknown		NA	SH3-like/Pro-rich	SH3-like/Pro-rich		353.86	0	neutral	neutral	68.3	27.4	23.7	28	13	21	32.9	30.1	partially functional	NA	NA	2	44608	1	0	0
730	7579467	4-exon	11451	74	G	C	G>C	c.220G>C	g.7579467C>G	C	G	NC_000017.9:g.7520192C>G	G:C>C:G	no	no	0.042	GCC	CCC	Ala	Pro	p.A74P	0.042	missense	unknown		NA	SH3-like/Pro-rich	SH3-like/Pro-rich		353.86	0	neutral	neutral	109.3	110	77.2	106	53.2	78.4	135.4	111.9	functional	NA	NA	2		1	0	0
731	7579467	4-exon	11451	74	G	T	G>T	c.220G>T	g.7579467C>A	C	A	NC_000017.9:g.7520192C>A	G:C>T:A	no	no	0.048	GCC	TCC	Ala	Ser	p.A74S	0.048	missense	unknown		NA	SH3-like/Pro-rich	SH3-like/Pro-rich		353.86	0	neutral	neutral	88	35.7	28.3	72.9	33.9	67.8	118.4	120.6	partially functional	NA	NA	2		0	0	0
732	7579466	4-exon	11452	74	C	A	C>A	c.221C>A	g.7579466G>T	G	T	NC_000017.9:g.7520191G>T	G:C>T:A	no	no	0.048	GCC	GAC	Ala	Asp	p.A74D	0.048	missense	unknown		NA	SH3-like/Pro-rich	SH3-like/Pro-rich		353.86	0	neutral	neutral	93.5	48.1	45	99.3	43.8	65.1	117	107.9	functional	NA	NA	2		0	0	0
733	7579466	4-exon	11452	74	C	G	C>G	c.221C>G	g.7579466G>C	G	C	NC_000017.9:g.7520191G>C	G:C>C:G	no	no	0.042	GCC	GGC	Ala	Gly	p.A74G	0.042	missense	unknown		NA	SH3-like/Pro-rich	SH3-like/Pro-rich		353.86	0	neutral	neutral	108.1	61.2	66.6	108.7	47.1	69.1	123.3	105.3	functional	NA	NA	2		0	0	0
734	7579466	4-exon	11452	74	C	T	C>T	c.221C>T	g.7579466G>A	G	A	NC_000017.9:g.7520191G>A	G:C>A:T	no	no	0.208	GCC	GTC	Ala	Val	p.A74V	0.208	missense	unknown		NA	SH3-like/Pro-rich	SH3-like/Pro-rich		353.86	0	neutral	neutral	115.5	71.7	69.1	111.6	46.5	65.3	119.3	93.9	functional	NA	NA	2		1	0	0
6691	7579466	4-exon	11452	74	C	NA	del4	c.221_224del4	g.7579463_7579466del4	del4		NC_000017.9:g.7520188_7520191del4	del	no	no		GCC	NA	Ala	NA	p.?		FS	unknown		NA	SH3-like/Pro-rich	SH3-like/Pro-rich		353.86		NA	NA									NA	NA	NA	4		1	0	0
735	7579465	4-exon	11453	74	C	A	C>A	c.222C>A	g.7579465G>T	G	T	NC_000017.9:g.7520190G>T	G:C>T:A	no	no	0.029	GCC	GCA	Ala	Ala	p.A74A	0.218	silent	unknown		NA	SH3-like/Pro-rich	SH3-like/Pro-rich		353.86		NA	NA									NA	NA	NA	0		0	0	0
736	7579465	4-exon	11453	74	C	G	C>G	c.222C>G	g.7579465G>C	G	C	NC_000017.9:g.7520190G>C	G:C>C:G	no	no	0.018	GCC	GCG	Ala	Ala	p.A74A	0.218	silent	unknown		NA	SH3-like/Pro-rich	SH3-like/Pro-rich		353.86		NA	NA									NA	NA	NA	0		0	0	0
737	7579465	4-exon	11453	74	C	T	C>T	c.222C>T	g.7579465G>A	G	A	NC_000017.9:g.7520190G>A	G:C>A:T	no	no	0.171	GCC	GCT	Ala	Ala	p.A74A	0.218	silent	unknown		NA	SH3-like/Pro-rich	SH3-like/Pro-rich		353.86		NA	NA									NA	NA	NA	0		2	0	0
738	7579464	4-exon	11454	75	C	A	C>A	c.223C>A	g.7579464G>T	G	T	NC_000017.9:g.7520189G>T	G:C>T:A	no	no	0.029	CCT	ACT	Pro	Thr	p.P75T	0.029	missense	unknown		NA	SH3-like/Pro-rich	SH3-like/Pro-rich		353.86	0	neutral	neutral	117.7	68.2	65.7	100.4	46.9	71.1	118.8	103.1	functional	NA	NA	2		0	0	0
739	7579464	4-exon	11454	75	C	G	C>G	c.223C>G	g.7579464G>C	G	C	NC_000017.9:g.7520189G>C	G:C>C:G	no	no	0.018	CCT	GCT	Pro	Ala	p.P75A	0.018	missense	unknown		NA	SH3-like/Pro-rich	SH3-like/Pro-rich		353.86	0	neutral	neutral	130.3	91.5	73.7	102.8	43.4	72.6	150.2	93.3	functional	NA	NA	2		0	0	0
740	7579464	4-exon	11454	75	C	T	C>T	c.223C>T	g.7579464G>A	G	A	NC_000017.9:g.7520189G>A	G:C>A:T	no	no	0.171	CCT	TCT	Pro	Ser	p.P75S	0.171	missense	unknown		NA	SH3-like/Pro-rich	SH3-like/Pro-rich		353.86	0	neutral	neutral	106.9	86.6	96.3	105.7	60.3	82.7	166	95.9	functional	NA	NA	2	44611	1	0	0
5561	7579464	4-exon	11454	75	C	NA	del1	c.223del1	g.7579464del1	del1		NC_000017.9:g.7520189del1	del	no	no		CCT	NA	Pro	NA	p.?		FS	unknown		NA	SH3-like/Pro-rich	SH3-like/Pro-rich		353.86		NA	NA									NA	NA	NA	4		1	0	0
741	7579463	4-exon	11455	75	C	A	C>A	c.224C>A	g.7579463G>T	G	T	NC_000017.9:g.7520188G>T	G:C>T:A	no	no	0.008	CCT	CAT	Pro	His	p.P75H	0.008	missense	unknown		NA	SH3-like/Pro-rich	SH3-like/Pro-rich		353.86	0	neutral	neutral	117.6	96.3	83.3	119.8	50.3	69.3	158.6	110.2	functional	NA	NA	2		1	0	0
742	7579463	4-exon	11455	75	C	G	C>G	c.224C>G	g.7579463G>C	G	C	NC_000017.9:g.7520188G>C	G:C>C:G	no	no	0.022	CCT	CGT	Pro	Arg	p.P75R	0.022	missense	unknown		NA	SH3-like/Pro-rich	SH3-like/Pro-rich		353.86	0	neutral	neutral	135.1	114.3	97.8	122.4	54.2	75.3	146.1	122.4	functional	NA	NA	2	44610	2	0	0
743	7579463	4-exon	11455	75	C	T	C>T	c.224C>T	g.7579463G>A	G	A	NC_000017.9:g.7520188G>A	G:C>A:T	no	no	0.067	CCT	CTT	Pro	Leu	p.P75L	0.067	missense	unknown		NA	SH3-like/Pro-rich	SH3-like/Pro-rich		353.86	0	neutral	neutral	11.8	13.2	8.9	7.5	2.5	2.5	6.3	8.3	non-functional	NA	NA	2	44609	2	0	0
6626	7579462	4-exon	11456	75	T	NA	del1	c.225del1	g.7579462del1	del1		NC_000017.9:g.7520187del1	del	no	no		CCT	NA	Pro	NA	p.?		FS	unknown		NA	SH3-like/Pro-rich	SH3-like/Pro-rich		353.86		NA	NA									NA	NA	NA	4		1	0	0
744	7579462	4-exon	11456	75	T	A	T>A	c.225T>A	g.7579462A>T	A	T	NC_000017.9:g.7520187A>T	A:T>T:A	no	no	0.038	CCT	CCA	Pro	Pro	p.P75P	0.24	silent	unknown		NA	SH3-like/Pro-rich	SH3-like/Pro-rich		353.86		NA	NA									NA	NA	NA	0		0	0	0
745	7579462	4-exon	11456	75	T	C	T>C	c.225T>C	g.7579462A>G	A	G	NC_000017.9:g.7520187A>G	A:T>G:C	no	no	0.156	CCT	CCC	Pro	Pro	p.P75P	0.24	silent	unknown		NA	SH3-like/Pro-rich	SH3-like/Pro-rich		353.86		NA	NA									NA	NA	NA	0		0	0	0
746	7579462	4-exon	11456	75	T	G	T>G	c.225T>G	g.7579462A>C	A	C	NC_000017.9:g.7520187A>C	A:T>C:G	no	no	0.046	CCT	CCG	Pro	Pro	p.P75P	0.24	silent	unknown		NA	SH3-like/Pro-rich	SH3-like/Pro-rich		353.86		NA	NA									NA	NA	NA	0		0	0	0
747	7579461	4-exon	11457	76	G	NA	del52	c.226_277del52	g.7579410_7579461del52	del52		NC_000017.9:g.7520135_7520186del52	del	no	no		GCA	NA	Ala	NA	p.?		FS	unknown		NA	SH3-like/Pro-rich	SH3-like/Pro-rich		228.86		NA	NA									NA	NA	NA	4		1	0	0
748	7579461	4-exon	11457	76	G	NA	del53	c.226_278del53	g.7579409_7579461del53	del53		NC_000017.9:g.7520134_7520186del53	del	no	no		GCA	NA	Ala	NA	p.?		FS	unknown		NA	SH3-like/Pro-rich	SH3-like/Pro-rich		228.86		NA	NA									NA	NA	NA	4		1	0	1
749	7579461	4-exon	11457	76	G	A	G>A	c.226G>A	g.7579461C>T	C	T	NC_000017.9:g.7520186C>T	G:C>A:T	no	no	0.114	GCA	ACA	Ala	Thr	p.A76T	0.114	missense	unknown		NA	SH3-like/Pro-rich	SH3-like/Pro-rich		228.86	0	neutral	neutral	114.5	80.8	72.4	100	47.6	71	140.4	117.7	functional	NA	NA	2	44613	1	0	0
750	7579461	4-exon	11457	76	G	C	G>C	c.226G>C	g.7579461C>G	C	G	NC_000017.9:g.7520186C>G	G:C>C:G	no	no	0.045	GCA	CCA	Ala	Pro	p.A76P	0.045	missense	unknown		NA	SH3-like/Pro-rich	SH3-like/Pro-rich		228.86	0	neutral	neutral	110.3	63.3	65.1	108.2	41.9	58.8	125.1	93.5	functional	NA	NA	2		0	0	0
751	7579461	4-exon	11457	76	G	T	G>T	c.226G>T	g.7579461C>A	C	A	NC_000017.9:g.7520186C>A	G:C>T:A	no	no	0.054	GCA	TCA	Ala	Ser	p.A76S	0.054	missense	unknown		NA	SH3-like/Pro-rich	SH3-like/Pro-rich		228.86	3.24	neutral	neutral	102.2	32.3	36.2	100.6	32.1	73.6	131.2	98	functional	NA	NA	2		0	0	0
6607	7579461	4-exon	11457	76	G	NA	ins1	c.225_226ins1	g.7579461_7579462ins1	ins1		NC_000017.9:g.7520186_7520187ins1	ins	no	no		GCA	NA	Ala	NA	p.?		FS	unknown		NA	SH3-like/Pro-rich	SH3-like/Pro-rich		228.86		NA	NA									NA	NA	NA	4		1	0	1
752	7579460	4-exon	11458	76	C	A	C>A	c.227C>A	g.7579460G>T	G	T	NC_000017.9:g.7520185G>T	G:C>T:A	no	no	0.054	GCA	GAA	Ala	Glu	p.A76E	0.054	missense	unknown		NA	SH3-like/Pro-rich	SH3-like/Pro-rich		228.86	53.41	neutral	neutral	132.7	66.6	52.2	108.6	39.1	81.7	130.2	91.7	functional	NA	NA	2		0	0	0
753	7579460	4-exon	11458	76	C	G	C>G	c.227C>G	g.7579460G>C	G	C	NC_000017.9:g.7520185G>C	G:C>C:G	no	no	0.045	GCA	GGA	Ala	Gly	p.A76G	0.045	missense	unknown		NA	SH3-like/Pro-rich	SH3-like/Pro-rich		228.86	0	neutral	neutral	132.8	108	97.1	112.4	63.1	86.9	169.7	107.6	functional	NA	NA	2	44612	1	0	0
754	7579460	4-exon	11458	76	C	T	C>T	c.227C>T	g.7579460G>A	G	A	NC_000017.9:g.7520185G>A	G:C>A:T	no	no	0.114	GCA	GTA	Ala	Val	p.A76V	0.114	missense	unknown		NA	SH3-like/Pro-rich	SH3-like/Pro-rich		228.86	0	neutral	neutral	93.7	45.6	42.6	81.9	48.3	61.9	129.6	95.3	partially functional	NA	NA	2		1	0	0
755	7579459	4-exon	11459	76	A	C	A>C	c.228A>C	g.7579459T>G	T	G	NC_000017.9:g.7520184T>G	A:T>C:G	no	no	0.038	GCA	GCC	Ala	Ala	p.A76A	0.233	silent	unknown		NA	SH3-like/Pro-rich	SH3-like/Pro-rich		228.86		NA	NA									NA	NA	NA	0		0	0	0
756	7579459	4-exon	11459	76	A	G	A>G	c.228A>G	g.7579459T>C	T	C	NC_000017.9:g.7520184T>C	A:T>G:C	no	no	0.17	GCA	GCG	Ala	Ala	p.A76A	0.233	silent	unknown		NA	SH3-like/Pro-rich	SH3-like/Pro-rich		228.86		NA	NA									NA	NA	NA	0		0	0	0
757	7579459	4-exon	11459	76	A	T	A>T	c.228A>T	g.7579459T>A	T	A	NC_000017.9:g.7520184T>A	A:T>T:A	no	no	0.025	GCA	GCT	Ala	Ala	p.A76A	0.233	silent	unknown		NA	SH3-like/Pro-rich	SH3-like/Pro-rich		228.86		NA	NA									NA	NA	NA	0		1	0	0
759	7579458	4-exon	11460	77	C	A	C>A	c.229C>A	g.7579458G>T	G	T	NC_000017.9:g.7520183G>T	G:C>T:A	no	no	0.053	CCA	ACA	Pro	Thr	p.P77T	0.053	missense	unknown		NA	SH3-like/Pro-rich	SH3-like/Pro-rich		251.71	0	neutral	neutral	112.8	79.3	63.2	106	55.7	78.7	156.3	117.8	functional	NA	NA	2		0	0	0
760	7579458	4-exon	11460	77	C	G	C>G	c.229C>G	g.7579458G>C	G	C	NC_000017.9:g.7520183G>C	G:C>C:G	no	no	0.045	CCA	GCA	Pro	Ala	p.P77A	0.045	missense	unknown		NA	SH3-like/Pro-rich	SH3-like/Pro-rich		251.71	0	neutral	neutral	108.6	98	77.4	117.7	54	75	159	97.4	functional	NA	NA	2	44614	4	0	0
761	7579458	4-exon	11460	77	C	T	C>T	c.229C>T	g.7579458G>A	G	A	NC_000017.9:g.7520183G>A	G:C>A:T	no	no	0.263	CCA	TCA	Pro	Ser	p.P77S	0.263	missense	unknown		NA	SH3-like/Pro-rich	SH3-like/Pro-rich		251.71	9.71	neutral	neutral	92	66.6	49	96.8	44.5	73.9	131.3	115.3	functional	NA	NA	2		0	0	0
6076	7579458	4-exon	11460	77	C	NA	del1	c.229del1	g.7579458del1	del1		NC_000017.9:g.7520183del1	del	no	no		CCA	NA	Pro	NA	p.?		FS	unknown		NA	SH3-like/Pro-rich	SH3-like/Pro-rich		251.71		NA	NA									NA	NA	NA	4		1	0	0
758	7579458	4-exon	11460	77	C	NA	del2	c.229_230del2	g.7579457_7579458del2	del2		NC_000017.9:g.7520182_7520183del2	del	no	no		CCA	NA	Pro	NA	p.?		FS	unknown		NA	SH3-like/Pro-rich	SH3-like/Pro-rich		251.71		NA	NA									NA	NA	NA	4		1	0	0
762	7579457	4-exon	11461	77	C	A	C>A	c.230C>A	g.7579457G>T	G	T	NC_000017.9:g.7520182G>T	G:C>T:A	no	no	0.035	CCA	CAA	Pro	Gln	p.P77Q	0.035	missense	unknown		NA	SH3-like/Pro-rich	SH3-like/Pro-rich		251.71	30.75	neutral	neutral	121.8	82.2	84.4	127	49.2	72.7	137.8	114.8	functional	NA	NA	2		1	0	0
763	7579457	4-exon	11461	77	C	G	C>G	c.230C>G	g.7579457G>C	G	C	NC_000017.9:g.7520182G>C	G:C>C:G	no	no	0.021	CCA	CGA	Pro	Arg	p.P77R	0.021	missense	unknown		NA	SH3-like/Pro-rich	SH3-like/Pro-rich		251.71	30.75	neutral	neutral	116.2	90.7	81.6	116.4	30.1	68.1	104.4	86	functional	NA	NA	2		0	0	0
764	7579457	4-exon	11461	77	C	T	C>T	c.230C>T	g.7579457G>A	G	A	NC_000017.9:g.7520182G>A	G:C>A:T	no	no	0.077	CCA	CTA	Pro	Leu	p.P77L	0.077	missense	unknown		NA	SH3-like/Pro-rich	SH3-like/Pro-rich		251.71	4.86	neutral	neutral	148.1	111.6	80.7	117.2	47.6	84.9	172	119.7	functional	NA	NA	2		0	0	0
765	7579456	4-exon	11462	77	A	C	A>C	c.231A>C	g.7579456T>G	T	G	NC_000017.9:g.7520181T>G	A:T>C:G	no	no	0.046	CCA	CCC	Pro	Pro	p.P77P	0.24	silent	unknown		NA	SH3-like/Pro-rich	SH3-like/Pro-rich		251.71		NA	NA									NA	NA	NA	0		0	0	0
766	7579456	4-exon	11462	77	A	G	A>G	c.231A>G	g.7579456T>C	T	C	NC_000017.9:g.7520181T>C	A:T>G:C	no	no	0.156	CCA	CCG	Pro	Pro	p.P77P	0.24	silent	unknown		NA	SH3-like/Pro-rich	SH3-like/Pro-rich		251.71		NA	NA									NA	NA	NA	0		0	0	0
767	7579456	4-exon	11462	77	A	T	A>T	c.231A>T	g.7579456T>A	T	A	NC_000017.9:g.7520181T>A	A:T>T:A	no	no	0.038	CCA	CCT	Pro	Pro	p.P77P	0.24	silent	unknown		NA	SH3-like/Pro-rich	SH3-like/Pro-rich		251.71		NA	NA									NA	NA	NA	0		0	0	0
6451	7579456	4-exon	11462	77	A	NA	del1	c.231del1	g.7579456del1	del1		NC_000017.9:g.7520181del1	del	no	no		CCA	NA	Pro	NA	p.?		FS	unknown		NA	SH3-like/Pro-rich	SH3-like/Pro-rich		251.71		NA	NA									NA	NA	NA	4		0	0	0
768	7579455	4-exon	11463	78	G	NA	del13	c.232_244del13	g.7579443_7579455del13	del13		NC_000017.9:g.7520168_7520180del13	del	no	no		GCA	NA	Ala	NA	p.?		FS	unknown		NA	SH3-like/Pro-rich	SH3-like/Pro-rich		271.17		NA	NA									NA	NA	NA	4		1	0	0
769	7579455	4-exon	11463	78	G	A	G>A	c.232G>A	g.7579455C>T	C	T	NC_000017.9:g.7520180C>T	G:C>A:T	no	no	0.104	GCA	ACA	Ala	Thr	p.A78T	0.104	missense	unknown		NA	SH3-like/Pro-rich	SH3-like/Pro-rich		271.17	0	neutral	neutral	124.2	89.8	154.8	124.8	70.8	87.8	170.4	98.4	functional	NA	NA	2		0	0	0
770	7579455	4-exon	11463	78	G	C	G>C	c.232G>C	g.7579455C>G	C	G	NC_000017.9:g.7520180C>G	G:C>C:G	no	no	0.046	GCA	CCA	Ala	Pro	p.A78P	0.046	missense	unknown		NA	SH3-like/Pro-rich	SH3-like/Pro-rich		271.17	0	neutral	neutral	124.8	94.1	163.5	112.1	55.9	74.2	137.4	107.9	functional	NA	NA	2		0	0	0
771	7579455	4-exon	11463	78	G	T	G>T	c.232G>T	g.7579455C>A	C	A	NC_000017.9:g.7520180C>A	G:C>T:A	no	no	0.027	GCA	TCA	Ala	Ser	p.A78S	0.027	missense	unknown		NA	SH3-like/Pro-rich	SH3-like/Pro-rich		271.17	0	neutral	neutral	123.8	72.2	133.9	107.9	54.3	79.4	173.2	107.3	functional	NA	NA	2		0	0	0
772	7579454	4-exon	11464	78	C	A	C>A	c.233C>A	g.7579454G>T	G	T	NC_000017.9:g.7520179G>T	G:C>T:A	no	no	0.054	GCA	GAA	Ala	Glu	p.A78E	0.054	missense	unknown		NA	SH3-like/Pro-rich	SH3-like/Pro-rich		271.17	0	neutral	neutral	108.3	54.3	77.6	103	65.7	84.7	184.4	117.1	functional	NA	NA	2		0	0	0
773	7579454	4-exon	11464	78	C	G	C>G	c.233C>G	g.7579454G>C	G	C	NC_000017.9:g.7520179G>C	G:C>C:G	no	no	0.045	GCA	GGA	Ala	Gly	p.A78G	0.045	missense	unknown		NA	SH3-like/Pro-rich	SH3-like/Pro-rich		271.17	0	neutral	neutral	116.8	81.9	100.6	98	71.1	86.8	164.9	115.5	functional	NA	NA	2		0	0	0
774	7579454	4-exon	11464	78	C	T	C>T	c.233C>T	g.7579454G>A	G	A	NC_000017.9:g.7520179G>A	G:C>A:T	no	no	0.114	GCA	GTA	Ala	Val	p.A78V	0.114	missense	unknown		NA	SH3-like/Pro-rich	SH3-like/Pro-rich		271.17	0	neutral	neutral	131.5	109.9	126.1	98.3	75.9	80.2	179.1	109.4	functional	NA	NA	2	44615	3	0	0
775	7579453	4-exon	11465	78	A	C	A>C	c.234A>C	g.7579453T>G	T	G	NC_000017.9:g.7520178T>G	A:T>C:G	no	no	0.046	GCA	GCC	Ala	Ala	p.A78A	0.24	silent	unknown		NA	SH3-like/Pro-rich	SH3-like/Pro-rich		271.17		NA	NA									NA	NA	NA	0		0	0	0
776	7579453	4-exon	11465	78	A	G	A>G	c.234A>G	g.7579453T>C	T	C	NC_000017.9:g.7520178T>C	A:T>G:C	no	no	0.156	GCA	GCG	Ala	Ala	p.A78A	0.24	silent	unknown		NA	SH3-like/Pro-rich	SH3-like/Pro-rich		271.17		NA	NA									NA	NA	NA	0		0	0	0
777	7579453	4-exon	11465	78	A	T	A>T	c.234A>T	g.7579453T>A	T	A	NC_000017.9:g.7520178T>A	A:T>T:A	no	no	0.038	GCA	GCT	Ala	Ala	p.A78A	0.24	silent	unknown		NA	SH3-like/Pro-rich	SH3-like/Pro-rich		271.17		NA	NA									NA	NA	NA	0		0	0	0
5896	7579453	4-exon	11465	78	A	NA	AG>GA	c.234_235AG>GA	g.7579452_7579453CT>TC	T	TC	NC_000017.9:g.7520177_7520178CT>TC	tandem	no	no		GCA	GCG-ACT	Ala	Ala-Thr	p.A79T	0.104	missense	unknown		NA	SH3-like/Pro-rich	SH3-like/Pro-rich		271.17	0	neutral	neutral	118.9	43.9	63.8	82.4	66.3	69.9	155.2	123.5	functional	NA	NA	2	5857	1	0	1
778	7579452	4-exon	11466	79	G	NA	del30	c.235_264del30	g.7579423_7579452del30	del30		NC_000017.9:g.7520148_7520177del30	del	no	no		GCT	NA	Ala	NA	p.?		other	unknown		NA	SH3-like/Pro-rich	SH3-like/Pro-rich		133.09		NA	NA									NA	NA	NA	3		1	0	0
779	7579452	4-exon	11466	79	G	A	G>A	c.235G>A	g.7579452C>T	C	T	NC_000017.9:g.7520177C>T	G:C>A:T	no	no	0.104	GCT	ACT	Ala	Thr	p.A79T	0.104	missense	unknown		NA	SH3-like/Pro-rich	SH3-like/Pro-rich		133.09	0	neutral	neutral	118.9	43.9	63.8	82.4	66.3	69.9	155.2	123.5	functional	NA	NA	2	5857	1	0	0
780	7579452	4-exon	11466	79	G	C	G>C	c.235G>C	g.7579452C>G	C	G	NC_000017.9:g.7520177C>G	G:C>C:G	no	no	0.046	GCT	CCT	Ala	Pro	p.A79P	0.046	missense	unknown		NA	SH3-like/Pro-rich	SH3-like/Pro-rich		133.09	0	neutral	neutral	117.7	60.5	103.4	81.8	64.3	77	155.6	131.7	functional	NA	NA	2		0	0	0
781	7579452	4-exon	11466	79	G	T	G>T	c.235G>T	g.7579452C>A	C	A	NC_000017.9:g.7520177C>A	G:C>T:A	no	no	0.027	GCT	TCT	Ala	Ser	p.A79S	0.027	missense	unknown		NA	SH3-like/Pro-rich	SH3-like/Pro-rich		133.09	34.34	neutral	neutral	121.5	43.8	62.7	115.5	55	75.6	158	89.5	functional	NA	NA	2		0	0	0
783	7579451	4-exon	11467	79	C	A	C>A	c.236C>A	g.7579451G>T	G	T	NC_000017.9:g.7520176G>T	G:C>T:A	no	no	0.027	GCT	GAT	Ala	Asp	p.A79D	0.027	missense	unknown		NA	SH3-like/Pro-rich	SH3-like/Pro-rich		133.09	33.56	neutral	neutral	135.5	67.2	120.3	108	51.6	84.3	153.1	103.9	functional	NA	NA	2		0	0	0
784	7579451	4-exon	11467	79	C	G	C>G	c.236C>G	g.7579451G>C	G	C	NC_000017.9:g.7520176G>C	G:C>C:G	no	no	0.046	GCT	GGT	Ala	Gly	p.A79G	0.046	missense	unknown		NA	SH3-like/Pro-rich	SH3-like/Pro-rich		133.09	28.37	neutral	neutral	112.6	89	142.6	94.3	50.4	80.3	163.2	99.8	functional	NA	NA	2	44616	1	0	0
785	7579451	4-exon	11467	79	C	T	C>T	c.236C>T	g.7579451G>A	G	A	NC_000017.9:g.7520176G>A	G:C>A:T	no	no	0.104	GCT	GTT	Ala	Val	p.A79V	0.104	missense	unknown		NA	SH3-like/Pro-rich	SH3-like/Pro-rich		133.09	0	neutral	neutral	120.5	73.1	121.2	98.1	59.8	78.4	184	114.1	functional	NA	NA	2	44617	3	0	1
786	7579450	4-exon	11468	79	T	A	T>A	c.237T>A	g.7579450A>T	A	T	NC_000017.9:g.7520175A>T	A:T>T:A	no	no	0.036	GCT	GCA	Ala	Ala	p.A79A	0.18	silent	unknown		NA	SH3-like/Pro-rich	SH3-like/Pro-rich		133.09		NA	NA									NA	NA	NA	0		0	0	0
787	7579450	4-exon	11468	79	T	C	T>C	c.237T>C	g.7579450A>G	A	G	NC_000017.9:g.7520175A>G	A:T>G:C	no	no	0.106	GCT	GCC	Ala	Ala	p.A79A	0.18	silent	unknown		NA	SH3-like/Pro-rich	SH3-like/Pro-rich		133.09		NA	NA									NA	NA	NA	0		0	0	0
788	7579450	4-exon	11468	79	T	G	T>G	c.237T>G	g.7579450A>C	A	C	NC_000017.9:g.7520175A>C	A:T>C:G	no	no	0.038	GCT	GCG	Ala	Ala	p.A79A	0.18	silent	unknown		NA	SH3-like/Pro-rich	SH3-like/Pro-rich		133.09		NA	NA									NA	NA	NA	0		0	0	0
791	7579449	4-exon	11469	80	C	A	C>A	c.238C>A	g.7579449G>T	G	T	NC_000017.9:g.7520174G>T	G:C>T:A	no	no	0.051	CCT	ACT	Pro	Thr	p.P80T	0.051	missense	unknown		NA	SH3-like/Pro-rich	SH3-like/Pro-rich		162.56	0	neutral	neutral	107.2	70.3	91.8	75.1	50.3	78.7	169.6	107.1	functional	NA	NA	2		0	0	0
792	7579449	4-exon	11469	80	C	G	C>G	c.238C>G	g.7579449G>C	G	C	NC_000017.9:g.7520174G>C	G:C>C:G	no	no	0.033	CCT	GCT	Pro	Ala	p.P80A	0.033	missense	unknown		NA	SH3-like/Pro-rich	SH3-like/Pro-rich		162.56	1.52	neutral	neutral	143.6	64.2	119.1	95.8	54.6	80.1	122.3	96.8	functional	NA	NA	2		0	0	0
793	7579449	4-exon	11469	80	C	T	C>T	c.238C>T	g.7579449G>A	G	A	NC_000017.9:g.7520174G>A	G:C>A:T	no	no	0.235	CCT	TCT	Pro	Ser	p.P80S	0.235	missense	unknown		NA	SH3-like/Pro-rich	SH3-like/Pro-rich		162.56	6.2	neutral	neutral	118.3	58.3	95.6	74.3	59.5	72.6	178	118.7	functional	NA	NA	2	44619	1	0	0
789	7579449	4-exon	11469	80	C	NA	del1	c.238del1	g.7579449del1	del1		NC_000017.9:g.7520174del1	del	no	no		CCT	NA	Pro	NA	p.?		FS	unknown		NA	SH3-like/Pro-rich	SH3-like/Pro-rich		162.56		NA	NA									NA	NA	NA	4		1	0	0
6505	7579449	4-exon	11469	80	C	NA	del20ins2	c.238_257del20ins2	g.7579430_7579449delins2	del		NC_000017.9:g.7520155_7520174delins2	complex	no	no		CCT	NA	Pro	NA	p.?		other	unknown		NA	SH3-like/Pro-rich	SH3-like/Pro-rich		162.56		NA	NA									NA	NA	NA	3		0	0	0
790	7579449	4-exon	11469	80	C	NA	del7	c.238_244del7	g.7579443_7579449del7	del7		NC_000017.9:g.7520168_7520174del7	del	no	no		CCT	NA	Pro	NA	p.?		FS	unknown		NA	SH3-like/Pro-rich	SH3-like/Pro-rich		162.56		NA	NA									NA	NA	NA	4		1	0	0
794	7579448	4-exon	11470	80	C	A	C>A	c.239C>A	g.7579448G>T	G	T	NC_000017.9:g.7520173G>T	G:C>T:A	no	no	0.008	CCT	CAT	Pro	His	p.P80H	0.008	missense	unknown		NA	SH3-like/Pro-rich	SH3-like/Pro-rich		162.56	0	neutral	neutral	112.1	64.7	129.7	48.1	59.3	66.4	154.7	118.6	functional	NA	NA	2		0	0	0
795	7579448	4-exon	11470	80	C	G	C>G	c.239C>G	g.7579448G>C	G	C	NC_000017.9:g.7520173G>C	G:C>C:G	no	no	0.022	CCT	CGT	Pro	Arg	p.P80R	0.022	missense	unknown		NA	SH3-like/Pro-rich	SH3-like/Pro-rich		162.56	13.17	neutral	neutral	123.9	85.6	171.2	130.9	68.4	73.7	138.1	89.6	functional	NA	NA	2		0	0	0
796	7579448	4-exon	11470	80	C	T	C>T	c.239C>T	g.7579448G>A	G	A	NC_000017.9:g.7520173G>A	G:C>A:T	no	no	0.067	CCT	CTT	Pro	Leu	p.P80L	0.067	missense	unknown		NA	SH3-like/Pro-rich	SH3-like/Pro-rich		162.56	0	neutral	neutral	104.8	72.1	128	113.7	53.6	75.4	133.6	108.1	functional	NA	NA	2	44618	3	0	0
797	7579447	4-exon	11471	80	T	A	T>A	c.240T>A	g.7579447A>T	A	T	NC_000017.9:g.7520172A>T	A:T>T:A	no	no	0.05	CCT	CCA	Pro	Pro	p.P80P	0.249	silent	unknown		NA	SH3-like/Pro-rich	SH3-like/Pro-rich		162.56		NA	NA									NA	NA	NA	0		0	0	0
798	7579447	4-exon	11471	80	T	C	T>C	c.240T>C	g.7579447A>G	A	G	NC_000017.9:g.7520172A>G	A:T>G:C	no	no	0.158	CCT	CCC	Pro	Pro	p.P80P	0.249	silent	unknown		NA	SH3-like/Pro-rich	SH3-like/Pro-rich		162.56		NA	NA									NA	NA	NA	0		0	0	0
799	7579447	4-exon	11471	80	T	G	T>G	c.240T>G	g.7579447A>C	A	C	NC_000017.9:g.7520172A>C	A:T>C:G	no	no	0.041	CCT	CCG	Pro	Pro	p.P80P	0.249	silent	unknown		NA	SH3-like/Pro-rich	SH3-like/Pro-rich		162.56		NA	NA									NA	NA	NA	0		0	0	0
801	7579446	4-exon	11472	81	A	C	A>C	c.241A>C	g.7579446T>G	T	G	NC_000017.9:g.7520171T>G	A:T>C:G	no	no	0.033	ACA	CCA	Thr	Pro	p.T81P	0.033	missense	unknown		Phosphorylation site	SH3-like/Pro-rich	SH3-like/Pro-rich		235.38	0	neutral	neutral	103.1	79.6	129.7	88.4	51.2	66.7	151.6	94.7	functional	NA	NA	2		0	0	0
802	7579446	4-exon	11472	81	A	G	A>G	c.241A>G	g.7579446T>C	T	C	NC_000017.9:g.7520171T>C	A:T>G:C	no	no	0.173	ACA	GCA	Thr	Ala	p.T81A	0.173	missense	unknown		Phosphorylation site	SH3-like/Pro-rich	SH3-like/Pro-rich		235.38	0	neutral	neutral	111.1	88.7	148.6	99	52	67.5	143.8	113.6	functional	NA	NA	2		0	0	0
803	7579446	4-exon	11472	81	A	T	A>T	c.241A>T	g.7579446T>A	T	A	NC_000017.9:g.7520171T>A	A:T>T:A	no	no	0.037	ACA	TCA	Thr	Ser	p.T81S	0.037	missense	unknown		Phosphorylation site	SH3-like/Pro-rich	SH3-like/Pro-rich		235.38	0	neutral	neutral	88	41.7	61.7	64.5	50	63	142.7	104.2	partially functional	NA	NA	2		0	0	0
800	7579446	4-exon	11472	81	A	NA	del1	c.241del1	g.7579446del1	del1		NC_000017.9:g.7520171del1	del	no	no		ACA	NA	Thr	NA	p.?		FS	unknown		Phosphorylation site	SH3-like/Pro-rich	SH3-like/Pro-rich		235.38		NA	NA									NA	NA	NA	4		3	0	0
804	7579445	4-exon	11473	81	C	A	C>A	c.242C>A	g.7579445G>T	G	T	NC_000017.9:g.7520170G>T	G:C>T:A	no	no	0.059	ACA	AAA	Thr	Lys	p.T81K	0.059	missense	unknown		Phosphorylation site	SH3-like/Pro-rich	SH3-like/Pro-rich		235.38	36.8	neutral	neutral	112.2	95.4	145.7	109.2	51.3	69.1	134.3	121.6	functional	NA	NA	2		0	0	0
805	7579445	4-exon	11473	81	C	G	C>G	c.242C>G	g.7579445G>C	G	C	NC_000017.9:g.7520170G>C	G:C>C:G	no	no	0.047	ACA	AGA	Thr	Arg	p.T81R	0.047	missense	unknown		Phosphorylation site	SH3-like/Pro-rich	SH3-like/Pro-rich		235.38	39.51	neutral	neutral	110.2	103.6	135.3	89	46.9	68.5	124.8	123	functional	NA	NA	2		0	0	0
806	7579445	4-exon	11473	81	C	T	C>T	c.242C>T	g.7579445G>A	G	A	NC_000017.9:g.7520170G>A	G:C>A:T	no	no	0.169	ACA	ATA	Thr	Ile	p.T81I	0.169	missense	unknown		Phosphorylation site	SH3-like/Pro-rich	SH3-like/Pro-rich		235.38	28.68	neutral	neutral	113.1	100.7	130.8	80.3	52	68.8	122.1	104.9	functional	NA	NA	2	44620	2	0	0
807	7579444	4-exon	11474	81	A	C	A>C	c.243A>C	g.7579444T>G	T	G	NC_000017.9:g.7520169T>G	A:T>C:G	no	no	0.038	ACA	ACC	Thr	Thr	p.T81T	0.233	silent	unknown		Phosphorylation site	SH3-like/Pro-rich	SH3-like/Pro-rich		235.38		NA	NA									NA	NA	NA	0		0	0	0
808	7579444	4-exon	11474	81	A	G	A>G	c.243A>G	g.7579444T>C	T	C	NC_000017.9:g.7520169T>C	A:T>G:C	no	no	0.17	ACA	ACG	Thr	Thr	p.T81T	0.233	silent	unknown		Phosphorylation site	SH3-like/Pro-rich	SH3-like/Pro-rich		235.38		NA	NA									NA	NA	NA	0		0	0	0
809	7579444	4-exon	11474	81	A	T	A>T	c.243A>T	g.7579444T>A	T	A	NC_000017.9:g.7520169T>A	A:T>T:A	no	no	0.025	ACA	ACT	Thr	Thr	p.T81T	0.233	silent	unknown		Phosphorylation site	SH3-like/Pro-rich	SH3-like/Pro-rich		235.38		NA	NA									NA	NA	NA	0		0	0	0
813	7579443	4-exon	11475	82	C	A	C>A	c.244C>A	g.7579443G>T	G	T	NC_000017.9:g.7520168G>T	G:C>T:A	no	no	0.053	CCG	ACG	Pro	Thr	p.P82T	0.053	missense	unknown		NA	SH3-like/Pro-rich	SH3-like/Pro-rich		263.5	0	neutral	neutral	100.9	90.6	114.7	130.5	74.9	76.1	144	97.7	functional	NA	NA	2		0	0	0
814	7579443	4-exon	11475	82	C	G	C>G	c.244C>G	g.7579443G>C	G	C	NC_000017.9:g.7520168G>C	G:C>C:G	no	no	0.045	CCG	GCG	Pro	Ala	p.P82A	0.045	missense	unknown		NA	SH3-like/Pro-rich	SH3-like/Pro-rich		263.5	0	neutral	neutral	98.9	86	136.9	98.8	47.5	69.4	132	100	functional	NA	NA	2		0	0	0
815	7579443	4-exon	11475	82	C	T	C>T	c.244C>T	g.7579443G>A	G	A	NC_000017.9:g.7520168G>A	G:C>A:T	no	no	0.263	CCG	TCG	Pro	Ser	p.P82S	0.263	missense	unknown		NA	SH3-like/Pro-rich	SH3-like/Pro-rich		263.5	0	neutral	neutral	96.8	70.5	115	85.8	49.1	67.7	142	88	functional	NA	NA	2	44622	2	0	0
812	7579443	4-exon	11475	82	C	NA	del8	c.244_251del8	g.7579436_7579443del8	del8		NC_000017.9:g.7520161_7520168del8	del	no	no		CCG	NA	Pro	NA	p.?		FS	unknown		NA	SH3-like/Pro-rich	SH3-like/Pro-rich		263.5		NA	NA									NA	NA	NA	4		2	0	0
810	7579443	4-exon	11475	82	C	NA	ins1	c.243_244ins1	g.7579443_7579444ins1	ins1		NC_000017.9:g.7520168_7520169ins1	ins	no	no		CCG	NA	Pro	NA	p.?		FS	unknown		NA	SH3-like/Pro-rich	SH3-like/Pro-rich		263.5		NA	NA									NA	NA	NA	4		1	0	0
811	7579443	4-exon	11475	82	C	NA	ins5	c.243_244ins5	g.7579443_7579444ins5	ins5		NC_000017.9:g.7520168_7520169ins5	ins	no	no		CCG	NA	Pro	NA	p.?		FS	unknown		NA	SH3-like/Pro-rich	SH3-like/Pro-rich		263.5		NA	NA									NA	NA	NA	4		1	0	0
816	7579442	4-exon	11476	82	C	A	C>A	c.245C>A	g.7579442G>T	G	T	NC_000017.9:g.7520167G>T	G:C>T:A	no	yes	0.106	CCG	CAG	Pro	Gln	p.P82Q	0.106	missense	unknown		NA	SH3-like/Pro-rich	SH3-like/Pro-rich		263.5	0	neutral	neutral	109.7	79.7	131.7	89.9	49.7	64.5	143.7	97.4	functional	NA	NA	2		0	0	0
817	7579442	4-exon	11476	82	C	G	C>G	c.245C>G	g.7579442G>C	G	C	NC_000017.9:g.7520167G>C	G:C>C:G	no	yes	0.097	CCG	CGG	Pro	Arg	p.P82R	0.097	missense	unknown		NA	SH3-like/Pro-rich	SH3-like/Pro-rich		263.5	13.17	neutral	neutral	103.9	60.9	104.6	73.1	48.7	64.6	145.2	99.3	functional	NA	NA	2		0	0	0
818	7579442	4-exon	11476	82	C	T	C>T	c.245C>T	g.7579442G>A	G	A	NC_000017.9:g.7520167G>A	G:C>A:T at CpG	no	yes	1.243	CCG	CTG	Pro	Leu	p.P82L	1.243	missense	unknown		NA	SH3-like/Pro-rich	SH3-like/Pro-rich		263.5	0	neutral	neutral	102.8	72.3	110.4	80	32.8	52.8	96.9	69.2	functional	NA	No	2	44621	7	4	0
6488	7579442	4-exon	11476	82	C	NA	del1	c.245del1	g.7579442del1	del1		NC_000017.9:g.7520167del1	del	no	yes		CCG	NA	Pro	NA	p.?		FS	unknown		NA	SH3-like/Pro-rich	SH3-like/Pro-rich		263.5		NA	NA									NA	NA	NA	4		0	0	0
819	7579441	4-exon	11477	82	G	A	G>A	c.246G>A	g.7579441C>T	C	T	NC_000017.9:g.7520166C>T	G:C>A:T at CpG	no	yes	1.243	CCG	CCA	Pro	Pro	p.P82P	1.446	silent	unknown		NA	SH3-like/Pro-rich	SH3-like/Pro-rich		263.5		NA	NA									NA	NA	NA	0		1	0	0
820	7579441	4-exon	11477	82	G	C	G>C	c.246G>C	g.7579441C>G	C	G	NC_000017.9:g.7520166C>G	G:C>C:G	no	yes	0.097	CCG	CCC	Pro	Pro	p.P82P	1.446	silent	unknown		NA	SH3-like/Pro-rich	SH3-like/Pro-rich		263.5		NA	NA									NA	NA	NA	0		0	0	0
821	7579441	4-exon	11477	82	G	T	G>T	c.246G>T	g.7579441C>A	C	A	NC_000017.9:g.7520166C>A	G:C>T:A	no	yes	0.106	CCG	CCT	Pro	Pro	p.P82P	1.446	silent	unknown		NA	SH3-like/Pro-rich	SH3-like/Pro-rich		263.5		NA	NA									NA	NA	NA	0		0	0	0
822	7579440	4-exon	11478	83	G	NA	del1	c.247del1	g.7579440del1	del1		NC_000017.9:g.7520165del1	del	no	no		GCG	NA	Ala	NA	p.?		FS	unknown		NA	SH3-like/Pro-rich	SH3-like/Pro-rich		263.5		NA	NA									NA	NA	NA	4		3	0	0
5603	7579440	4-exon	11478	83	G	NA	del16	c.247_262del16	g.7579425_7579440del16	del16		NC_000017.9:g.7520150_7520165del16	del	no	no		GCG	NA	Ala	NA	p.?		FS	unknown		NA	SH3-like/Pro-rich	SH3-like/Pro-rich		263.5		NA	NA									NA	NA	NA	4		1	0	0
823	7579440	4-exon	11478	83	G	NA	del2	c.247_248del2	g.7579439_7579440del2	del2		NC_000017.9:g.7520164_7520165del2	del	no	no		GCG	NA	Ala	NA	p.?		FS	unknown		NA	SH3-like/Pro-rich	SH3-like/Pro-rich		263.5		NA	NA									NA	NA	NA	4		1	0	0
824	7579440	4-exon	11478	83	G	NA	del4	c.247_250del4	g.7579437_7579440del4	del4		NC_000017.9:g.7520162_7520165del4	del	no	no		GCG	NA	Ala	NA	p.?		FS	unknown		NA	SH3-like/Pro-rich	SH3-like/Pro-rich		263.5		NA	NA									NA	NA	NA	4		1	0	0
825	7579440	4-exon	11478	83	G	A	G>A	c.247G>A	g.7579440C>T	C	T	NC_000017.9:g.7520165C>T	G:C>A:T	no	no	0.208	GCG	ACG	Ala	Thr	p.A83T	0.208	missense	unknown		NA	SH3-like/Pro-rich	SH3-like/Pro-rich		263.5	0	neutral	neutral	94	49.1	68.5	68.1	37.4	61.7	157.6	85	partially functional	NA	NA	2		0	0	0
826	7579440	4-exon	11478	83	G	C	G>C	c.247G>C	g.7579440C>G	C	G	NC_000017.9:g.7520165C>G	G:C>C:G	no	no	0.042	GCG	CCG	Ala	Pro	p.A83P	0.042	missense	unknown		NA	SH3-like/Pro-rich	SH3-like/Pro-rich		263.5	0	neutral	neutral	86.9	58.9	79.9	73.2	48.6	66.2	131.6	89	functional	NA	NA	2		0	0	0
827	7579440	4-exon	11478	83	G	T	G>T	c.247G>T	g.7579440C>A	C	A	NC_000017.9:g.7520165C>A	G:C>T:A	no	no	0.048	GCG	TCG	Ala	Ser	p.A83S	0.048	missense	unknown		NA	SH3-like/Pro-rich	SH3-like/Pro-rich		263.5	0	neutral	neutral	110.2	60.3	109.6	135.9	65.1	83.7	129.4	95.4	functional	NA	NA	2		0	0	0
5557	7579440	4-exon	11478	83	G	NA	ins76	c.246_247ins76	g.7579440_7579441ins76	ins76		NC_000017.9:g.7520165_7520166ins76	ins	no	no		GCG	NA	Ala	NA	p.?		FS	unknown		NA	SH3-like/Pro-rich	SH3-like/Pro-rich		263.5		NA	NA									NA	NA	NA	4		1	0	0
828	7579439	4-exon	11479	83	C	A	C>A	c.248C>A	g.7579439G>T	G	T	NC_000017.9:g.7520164G>T	G:C>T:A	no	yes	0.125	GCG	GAG	Ala	Glu	p.A83E	0.125	missense	unknown		NA	SH3-like/Pro-rich	SH3-like/Pro-rich		263.5	0	neutral	neutral	85	34.6	36.9	80.6	49.2	77.3	127.1	104.2	functional	NA	NA	2	44623	1	0	0
829	7579439	4-exon	11479	83	C	G	C>G	c.248C>G	g.7579439G>C	G	C	NC_000017.9:g.7520164G>C	G:C>C:G	no	yes	0.121	GCG	GGG	Ala	Gly	p.A83G	0.121	missense	unknown		NA	SH3-like/Pro-rich	SH3-like/Pro-rich		263.5	0	neutral	neutral	89.1	62	98.6	100.7	52.2	71.4	125.8	110.5	functional	NA	NA	2		0	0	0
830	7579439	4-exon	11479	83	C	T	C>T	c.248C>T	g.7579439G>A	G	A	NC_000017.9:g.7520164G>A	G:C>A:T at CpG	no	yes	1.28	GCG	GTG	Ala	Val	p.A83V	1.28	missense	unknown		NA	SH3-like/Pro-rich	SH3-like/Pro-rich		263.5	0	neutral	neutral	105	69.9	139.8	99.9	57.9	68.3	136.8	101.1	functional	NA	NA	2	44624	2	0	0
6516	7579438	4-exon	11480	83	G	NA	del1	c.249del1	g.7579438del1	del1		NC_000017.9:g.7520163del1	del	no	yes		GCG	NA	Ala	NA	p.?		FS	unknown		NA	SH3-like/Pro-rich	SH3-like/Pro-rich		263.5		NA	NA									NA	NA	NA	4		1	0	0
6536	7579438	4-exon	11480	83	G	NA	del322	c.249_572del322	g.7579438_7579438del322	del322		NC_000017.9:g.7520163_7520163del322	del	no	yes		GCG	NA	Ala	NA	p.?		other	unknown		NA	SH3-like/Pro-rich	SH3-like/Pro-rich		263.5		NA	NA									NA	NA	NA	3		1	0	1
831	7579438	4-exon	11480	83	G	A	G>A	c.249G>A	g.7579438C>T	C	T	NC_000017.9:g.7520163C>T	G:C>A:T at CpG	no	yes	1.243	GCG	GCA	Ala	Ala	p.A83A	1.446	silent	unknown	55754907	NA	SH3-like/Pro-rich	SH3-like/Pro-rich		263.5		NA	NA									NA	NA	NA	0		0	0	0
832	7579438	4-exon	11480	83	G	C	G>C	c.249G>C	g.7579438C>G	C	G	NC_000017.9:g.7520163C>G	G:C>C:G	no	yes	0.097	GCG	GCC	Ala	Ala	p.A83A	1.446	silent	unknown		NA	SH3-like/Pro-rich	SH3-like/Pro-rich		263.5		NA	NA									NA	NA	NA	0		1	0	0
833	7579438	4-exon	11480	83	G	T	G>T	c.249G>T	g.7579438C>A	C	A	NC_000017.9:g.7520163C>A	G:C>T:A	no	yes	0.106	GCG	GCT	Ala	Ala	p.A83A	1.446	silent	unknown		NA	SH3-like/Pro-rich	SH3-like/Pro-rich		263.5		NA	NA									NA	NA	NA	0		0	0	0
834	7579437	4-exon	11481	84	G	A	G>A	c.250G>A	g.7579437C>T	C	T	NC_000017.9:g.7520162C>T	G:C>A:T	no	no	0.208	GCC	ACC	Ala	Thr	p.A84T	0.208	missense	unknown		NA	SH3-like/Pro-rich	SH3-like/Pro-rich		263.5	0	neutral	neutral	88.1	43.5	64.3	84.4	46.1	66.5	153.3	107.5	functional	NA	NA	2		0	0	0
835	7579437	4-exon	11481	84	G	C	G>C	c.250G>C	g.7579437C>G	C	G	NC_000017.9:g.7520162C>G	G:C>C:G	no	no	0.042	GCC	CCC	Ala	Pro	p.A84P	0.042	missense	unknown		NA	SH3-like/Pro-rich	SH3-like/Pro-rich		263.5	0	neutral	neutral	106.8	84.5	124.1	103.8	53.7	69.2	108.1	117.7	functional	NA	NA	2		0	0	0
836	7579437	4-exon	11481	84	G	T	G>T	c.250G>T	g.7579437C>A	C	A	NC_000017.9:g.7520162C>A	G:C>T:A	no	no	0.048	GCC	TCC	Ala	Ser	p.A84S	0.048	missense	unknown		NA	SH3-like/Pro-rich	SH3-like/Pro-rich		263.5	0	neutral	neutral	62.8	29.7	26	59.4	30.8	66.7	128.4	113	partially functional	NA	NA	2		0	0	0
837	7579436	4-exon	11482	84	C	A	C>A	c.251C>A	g.7579436G>T	G	T	NC_000017.9:g.7520161G>T	G:C>T:A	no	no	0.048	GCC	GAC	Ala	Asp	p.A84D	0.048	missense	unknown		NA	SH3-like/Pro-rich	SH3-like/Pro-rich		263.5	11.33	neutral	neutral	69	28.3	24.6	58.2	35.3	69.4	138.5	88.7	partially functional	NA	NA	2		0	0	0
838	7579436	4-exon	11482	84	C	G	C>G	c.251C>G	g.7579436G>C	G	C	NC_000017.9:g.7520161G>C	G:C>C:G	no	no	0.042	GCC	GGC	Ala	Gly	p.A84G	0.042	missense	unknown		NA	SH3-like/Pro-rich	SH3-like/Pro-rich		263.5	0	neutral	neutral	107.4	66.7	114.9	124.7	64.3	81	133.7	97.1	functional	NA	NA	2	44625	3	0	0
839	7579436	4-exon	11482	84	C	T	C>T	c.251C>T	g.7579436G>A	G	A	NC_000017.9:g.7520161G>A	G:C>A:T	no	no	0.208	GCC	GTC	Ala	Val	p.A84V	0.208	missense	unknown		NA	SH3-like/Pro-rich	SH3-like/Pro-rich		263.5	0	neutral	neutral	120.2	90.5	148.2	93.9	46	71.6	134.7	94.2	functional	NA	NA	2	44626	7	0	0
840	7579436	4-exon	11482	84	C	NA	CC>TT	c.251_252CC>TT	g.7579435_7579436GG>AA	G	AA	NC_000017.9:g.7520160_7520161GG>AA	CC tandem	no	no		GCC	GTT	Ala	Val	p.A84V	0.208	missense	unknown		NA	SH3-like/Pro-rich	SH3-like/Pro-rich		263.5	0	neutral	neutral	120.2	90.5	148.2	93.9	46	71.6	134.7	94.2	functional	NA	NA	2	44626	1	0	0
841	7579435	4-exon	11483	84	C	A	C>A	c.252C>A	g.7579435G>T	G	T	NC_000017.9:g.7520160G>T	G:C>T:A	no	no	0.029	GCC	GCA	Ala	Ala	p.A84A	0.218	silent	unknown		NA	SH3-like/Pro-rich	SH3-like/Pro-rich		263.5		NA	NA									NA	NA	NA	0		0	0	0
842	7579435	4-exon	11483	84	C	G	C>G	c.252C>G	g.7579435G>C	G	C	NC_000017.9:g.7520160G>C	G:C>C:G	no	no	0.018	GCC	GCG	Ala	Ala	p.A84A	0.218	silent	unknown		NA	SH3-like/Pro-rich	SH3-like/Pro-rich		263.5		NA	NA									NA	NA	NA	0		0	0	0
843	7579435	4-exon	11483	84	C	T	C>T	c.252C>T	g.7579435G>A	G	A	NC_000017.9:g.7520160G>A	G:C>A:T	no	no	0.171	GCC	GCT	Ala	Ala	p.A84A	0.218	silent	unknown		NA	SH3-like/Pro-rich	SH3-like/Pro-rich		263.5		NA	NA									NA	NA	NA	0		1	0	0
6111	7579435	4-exon	11483	84	C	NA	del11	c.252_262del11	g.7579425_7579435del11	del11		NC_000017.9:g.7520150_7520160del11	del	no	no		GCC	NA	Ala	NA	p.?		FS	unknown		NA	SH3-like/Pro-rich	SH3-like/Pro-rich		263.5		NA	NA									NA	NA	NA	4		1	0	0
848	7579434	4-exon	11484	85	C	A	C>A	c.253C>A	g.7579434G>T	G	T	NC_000017.9:g.7520159G>T	G:C>T:A	no	no	0.029	CCT	ACT	Pro	Thr	p.P85T	0.029	missense	unknown		NA	SH3-like/Pro-rich	SH3-like/Pro-rich		244.53	0	neutral	neutral	108	65	108.2	103.1	49	76.4	139.4	105	functional	NA	NA	2		0	0	0
849	7579434	4-exon	11484	85	C	G	C>G	c.253C>G	g.7579434G>C	G	C	NC_000017.9:g.7520159G>C	G:C>C:G	no	no	0.018	CCT	GCT	Pro	Ala	p.P85A	0.018	missense	unknown		NA	SH3-like/Pro-rich	SH3-like/Pro-rich		244.53	0	neutral	neutral	99	56.6	154.1	78.3	44.4	67.8	140.3	105.3	functional	NA	NA	2		0	0	0
850	7579434	4-exon	11484	85	C	T	C>T	c.253C>T	g.7579434G>A	G	A	NC_000017.9:g.7520159G>A	G:C>A:T	no	no	0.171	CCT	TCT	Pro	Ser	p.P85S	0.171	missense	unknown		NA	SH3-like/Pro-rich	SH3-like/Pro-rich		244.53	0	neutral	neutral	101.2	50.5	98.1	84.8	48.6	73	160.4	109.9	functional	NA	NA	2	44628	2	0	0
844	7579434	4-exon	11484	85	C	NA	del1	c.253del1	g.7579434del1	del1		NC_000017.9:g.7520159del1	del	no	no		CCT	NA	Pro	NA	p.?		FS	unknown		NA	SH3-like/Pro-rich	SH3-like/Pro-rich		244.53		NA	NA									NA	NA	NA	4		2	0	1
845	7579434	4-exon	11484	85	C	NA	del14	c.253_266del14	g.7579421_7579434del14	del14		NC_000017.9:g.7520146_7520159del14	del	no	no		CCT	NA	Pro	NA	p.?		FS	unknown		NA	SH3-like/Pro-rich	SH3-like/Pro-rich		244.53		NA	NA									NA	NA	NA	4		1	0	0
846	7579434	4-exon	11484	85	C	NA	del16	c.253_268del16	g.7579419_7579434del16	del16		NC_000017.9:g.7520144_7520159del16	del	no	no		CCT	NA	Pro	NA	p.?		FS	unknown		NA	SH3-like/Pro-rich	SH3-like/Pro-rich		244.53		NA	NA									NA	NA	NA	4		1	0	0
847	7579434	4-exon	11484	85	C	NA	del17	c.253_269del17	g.7579418_7579434del17	del17		NC_000017.9:g.7520143_7520159del17	del	no	no		CCT	NA	Pro	NA	p.?		FS	unknown		NA	SH3-like/Pro-rich	SH3-like/Pro-rich		244.53		NA	NA									NA	NA	NA	4		1	0	0
5652	7579434	4-exon	11484	85	C	NA	del2	c.253_254del2	g.7579433_7579434del2	del2		NC_000017.9:g.7520158_7520159del2	del	no	no		CCT	NA	Pro	NA	p.?		FS	unknown		NA	SH3-like/Pro-rich	SH3-like/Pro-rich		244.53		NA	NA									NA	NA	NA	4		1	0	0
851	7579433	4-exon	11485	85	C	A	C>A	c.254C>A	g.7579433G>T	G	T	NC_000017.9:g.7520158G>T	G:C>T:A	no	no	0.008	CCT	CAT	Pro	His	p.P85H	0.008	missense	unknown		NA	SH3-like/Pro-rich	SH3-like/Pro-rich		244.53	0	neutral	neutral	88.6	35.8	80.1	49	22.9	31.9	57.8	41.9	partially functional	NA	NA	2		0	0	0
852	7579433	4-exon	11485	85	C	G	C>G	c.254C>G	g.7579433G>C	G	C	NC_000017.9:g.7520158G>C	G:C>C:G	no	no	0.022	CCT	CGT	Pro	Arg	p.P85R	0.022	missense	unknown		NA	SH3-like/Pro-rich	SH3-like/Pro-rich		244.53	19.25	neutral	neutral	133.5	98	139.5	90.3	44	72.9	120.6	120	functional	NA	NA	2		0	0	0
853	7579433	4-exon	11485	85	C	T	C>T	c.254C>T	g.7579433G>A	G	A	NC_000017.9:g.7520158G>A	G:C>A:T	no	no	0.067	CCT	CTT	Pro	Leu	p.P85L	0.067	missense	unknown		NA	SH3-like/Pro-rich	SH3-like/Pro-rich		244.53	14.3	neutral	neutral	104.7	78.6	111	94.2	54.7	64.9	147.3	107.7	functional	NA	NA	2	44627	2	0	0
6637	7579432	4-exon	11486	85	T	NA	del10	c.255_264del10	g.7579433_7579432del10	del10		NC_000017.9:g.7520158_7520157del10	del	no	no		CCT	NA	Pro	NA	p.?		FS	unknown		NA	SH3-like/Pro-rich	SH3-like/Pro-rich		244.53		NA	NA									NA	NA	NA	4		1	0	0
854	7579432	4-exon	11486	85	T	A	T>A	c.255T>A	g.7579432A>T	A	T	NC_000017.9:g.7520157A>T	A:T>T:A	no	no	0.038	CCT	CCA	Pro	Pro	p.P85P	0.24	silent	unknown		NA	SH3-like/Pro-rich	SH3-like/Pro-rich		244.53		NA	NA									NA	NA	NA	0		0	0	0
855	7579432	4-exon	11486	85	T	C	T>C	c.255T>C	g.7579432A>G	A	G	NC_000017.9:g.7520157A>G	A:T>G:C	no	no	0.156	CCT	CCC	Pro	Pro	p.P85P	0.24	silent	unknown		NA	SH3-like/Pro-rich	SH3-like/Pro-rich		244.53		NA	NA									NA	NA	NA	0		0	0	0
856	7579432	4-exon	11486	85	T	G	T>G	c.255T>G	g.7579432A>C	A	C	NC_000017.9:g.7520157A>C	A:T>C:G	no	no	0.046	CCT	CCG	Pro	Pro	p.P85P	0.24	silent	unknown		NA	SH3-like/Pro-rich	SH3-like/Pro-rich		244.53		NA	NA									NA	NA	NA	0		0	0	0
5622	7579431	4-exon	11487	86	G	NA	del13	c.256_268del13	g.7579419_7579431del13	del13		NC_000017.9:g.7520144_7520156del13	del	no	no		GCA	NA	Ala	NA	p.?		FS	unknown		NA	SH3-like/Pro-rich	SH3-like/Pro-rich		61.14		NA	NA									NA	NA	NA	4		1	0	0
858	7579431	4-exon	11487	86	G	A	G>A	c.256G>A	g.7579431C>T	C	T	NC_000017.9:g.7520156C>T	G:C>A:T	no	no	0.114	GCA	ACA	Ala	Thr	p.A86T	0.114	missense	unknown		NA	SH3-like/Pro-rich	SH3-like/Pro-rich		61.14	28.88	deleterious	neutral	110.8	59	111.5	121.5	60	80.6	121.9	112.2	functional	NA	NA	2		0	0	0
859	7579431	4-exon	11487	86	G	C	G>C	c.256G>C	g.7579431C>G	C	G	NC_000017.9:g.7520156C>G	G:C>C:G	no	no	0.045	GCA	CCA	Ala	Pro	p.A86P	0.045	missense	unknown		NA	SH3-like/Pro-rich	SH3-like/Pro-rich		61.14	0	neutral	neutral	116.7	49.9	109.6	94.5	50.3	75.9	125	92.2	functional	NA	NA	2		0	0	0
860	7579431	4-exon	11487	86	G	T	G>T	c.256G>T	g.7579431C>A	C	A	NC_000017.9:g.7520156C>A	G:C>T:A	no	no	0.054	GCA	TCA	Ala	Ser	p.A86S	0.054	missense	unknown		NA	SH3-like/Pro-rich	SH3-like/Pro-rich		61.14	46.81	deleterious	neutral	65.1	22.8	47.5	99.1	39.1	72.2	133.5	98.8	partially functional	NA	NA	2		0	0	0
857	7579431	4-exon	11487	86	G	NA	ins4	c.255_256ins4	g.7579431_7579432ins4	ins4		NC_000017.9:g.7520156_7520157ins4	ins	no	no		GCA	NA	Ala	NA	p.?		FS	unknown		NA	SH3-like/Pro-rich	SH3-like/Pro-rich		61.14		NA	NA									NA	NA	NA	4		1	0	0
861	7579430	4-exon	11488	86	C	A	C>A	c.257C>A	g.7579430G>T	G	T	NC_000017.9:g.7520155G>T	G:C>T:A	no	no	0.054	GCA	GAA	Ala	Glu	p.A86E	0.054	missense	unknown		NA	SH3-like/Pro-rich	SH3-like/Pro-rich		61.14	74.99	deleterious	neutral	89.6	39.3	61.8	145.1	83.8	121.3	250.6	181.1	functional	NA	NA	2		0	0	0
862	7579430	4-exon	11488	86	C	G	C>G	c.257C>G	g.7579430G>C	G	C	NC_000017.9:g.7520155G>C	G:C>C:G	no	no	0.045	GCA	GGA	Ala	Gly	p.A86G	0.045	missense	unknown		NA	SH3-like/Pro-rich	SH3-like/Pro-rich		61.14	0	neutral	neutral	85.4	61.8	149.4	114.2	58.4	68.6	143.6	86.6	functional	NA	NA	2		0	0	0
863	7579430	4-exon	11488	86	C	T	C>T	c.257C>T	g.7579430G>A	G	A	NC_000017.9:g.7520155G>A	G:C>A:T	no	no	0.114	GCA	GTA	Ala	Val	p.A86V	0.114	missense	unknown		NA	SH3-like/Pro-rich	SH3-like/Pro-rich		61.14	63.12	deleterious	neutral	92.9	72.6	115.5	90.9	51.3	85.8	125.1	120.6	functional	NA	NA	2	44629	1	0	0
864	7579429	4-exon	11489	86	A	C	A>C	c.258A>C	g.7579429T>G	T	G	NC_000017.9:g.7520154T>G	A:T>C:G	no	no	0.038	GCA	GCC	Ala	Ala	p.A86A	0.233	silent	unknown		NA	SH3-like/Pro-rich	SH3-like/Pro-rich		61.14		NA	NA									NA	NA	NA	0		0	0	0
865	7579429	4-exon	11489	86	A	G	A>G	c.258A>G	g.7579429T>C	T	C	NC_000017.9:g.7520154T>C	A:T>G:C	no	no	0.17	GCA	GCG	Ala	Ala	p.A86A	0.233	silent	unknown		NA	SH3-like/Pro-rich	SH3-like/Pro-rich		61.14		NA	NA									NA	NA	NA	0		0	0	0
866	7579429	4-exon	11489	86	A	T	A>T	c.258A>T	g.7579429T>A	T	A	NC_000017.9:g.7520154T>A	A:T>T:A	no	no	0.025	GCA	GCT	Ala	Ala	p.A86A	0.233	silent	unknown		NA	SH3-like/Pro-rich	SH3-like/Pro-rich		61.14		NA	NA									NA	NA	NA	0		0	0	0
6789	7579429	4-exon	11489	86	A	NA	del13	c.258_270del13					del	no	no		GCA	NA	Ala	NA	p.?		FS	no		NA	SH3-like/Pro-rich	SH3-like/Pro-rich		61.14		NA	NA									NA	NA	NA	4		1	0	0
6138	7579429	4-exon	11489	86	A	NA	del23	c.258_280del23	g.7579407_7579429del23	del23		NC_000017.9:g.7520132_7520154del23	del	no	no		GCA	NA	Ala	NA	p.?		FS	unknown		NA	SH3-like/Pro-rich	SH3-like/Pro-rich		61.14		NA	NA									NA	NA	NA	4		1	0	0
868	7579428	4-exon	11490	87	C	A	C>A	c.259C>A	g.7579428G>T	G	T	NC_000017.9:g.7520153G>T	G:C>T:A	no	no	0.053	CCA	ACA	Pro	Thr	p.P87T	0.053	missense	unknown		NA	SH3-like/Pro-rich	SH3-like/Pro-rich		106.21	0	neutral	neutral	99	67.1	114.3	91.8	46.4	71.5	142.6	112.8	functional	NA	NA	2		0	0	0
869	7579428	4-exon	11490	87	C	G	C>G	c.259C>G	g.7579428G>C	G	C	NC_000017.9:g.7520153G>C	G:C>C:G	no	no	0.045	CCA	GCA	Pro	Ala	p.P87A	0.045	missense	unknown		NA	SH3-like/Pro-rich	SH3-like/Pro-rich		106.21	26.8	neutral	neutral	113.3	48.6	87.5	86.5	38.5	65.7	118.6	100.5	functional	NA	NA	2		0	0	0
870	7579428	4-exon	11490	87	C	T	C>T	c.259C>T	g.7579428G>A	G	A	NC_000017.9:g.7520153G>A	G:C>A:T	no	no	0.263	CCA	TCA	Pro	Ser	p.P87S	0.263	missense	unknown		NA	SH3-like/Pro-rich	SH3-like/Pro-rich		106.21	0	neutral	neutral	125.6	60.8	129.1	109.2	61.1	84.5	114.2	96.4	functional	NA	NA	2		0	0	0
867	7579428	4-exon	11490	87	C	NA	del8	c.259_266del8	g.7579421_7579428del8	del8		NC_000017.9:g.7520146_7520153del8	del	no	no		CCA	NA	Pro	NA	p.?		FS	unknown		NA	SH3-like/Pro-rich	SH3-like/Pro-rich		106.21		NA	NA									NA	NA	NA	4		1	0	0
871	7579427	4-exon	11491	87	C	A	C>A	c.260C>A	g.7579427G>T	G	T	NC_000017.9:g.7520152G>T	G:C>T:A	no	no	0.035	CCA	CAA	Pro	Gln	p.P87Q	0.035	missense	unknown		NA	SH3-like/Pro-rich	SH3-like/Pro-rich		106.21	0	neutral	neutral	85.2	80.6	145.1	76.8	52.1	67.2	117.5	78.3	functional	NA	NA	2	5858	3	0	0
872	7579427	4-exon	11491	87	C	G	C>G	c.260C>G	g.7579427G>C	G	C	NC_000017.9:g.7520152G>C	G:C>C:G	no	no	0.021	CCA	CGA	Pro	Arg	p.P87R	0.021	missense	unknown		NA	SH3-like/Pro-rich	SH3-like/Pro-rich		106.21	39.51	neutral	neutral	136	100.2	169.4	99	49.4	73.6	130.2	100.5	functional	NA	NA	2		0	0	0
873	7579427	4-exon	11491	87	C	T	C>T	c.260C>T	g.7579427G>A	G	A	NC_000017.9:g.7520152G>A	G:C>A:T	no	no	0.077	CCA	CTA	Pro	Leu	p.P87L	0.077	missense	unknown		NA	SH3-like/Pro-rich	SH3-like/Pro-rich		106.21	62.68	unclassified	neutral	112.7	61	140.3	104.8	49.1	69.1	142.5	92.4	functional	NA	NA	2		0	0	0
874	7579426	4-exon	11492	87	A	C	A>C	c.261A>C	g.7579426T>G	T	G	NC_000017.9:g.7520151T>G	A:T>C:G	no	no	0.046	CCA	CCC	Pro	Pro	p.P87P	0.24	silent	unknown		NA	SH3-like/Pro-rich	SH3-like/Pro-rich		106.21		NA	NA									NA	NA	NA	0		0	0	0
875	7579426	4-exon	11492	87	A	G	A>G	c.261A>G	g.7579426T>C	T	C	NC_000017.9:g.7520151T>C	A:T>G:C	no	no	0.156	CCA	CCG	Pro	Pro	p.P87P	0.24	silent	unknown		NA	SH3-like/Pro-rich	SH3-like/Pro-rich		106.21		NA	NA									NA	NA	NA	0		0	0	0
876	7579426	4-exon	11492	87	A	T	A>T	c.261A>T	g.7579426T>A	T	A	NC_000017.9:g.7520151T>A	A:T>T:A	no	no	0.038	CCA	CCT	Pro	Pro	p.P87P	0.24	silent	unknown		NA	SH3-like/Pro-rich	SH3-like/Pro-rich		106.21		NA	NA									NA	NA	NA	0		1	0	0
6533	7579426	4-exon	11492	87	A	NA	del26	c.261_286del26	g.7579401_7579426del26	del26		NC_000017.9:g.7520126_7520151del26	del	no	no		CCA	NA	Pro	NA	p.?		FS	unknown		NA	SH3-like/Pro-rich	SH3-like/Pro-rich		106.21		NA	NA									NA	NA	NA	4		1	0	1
877	7579425	4-exon	11493	88	G	NA	del1	c.262del1	g.7579425del1	del1		NC_000017.9:g.7520150del1	del	no	no		GCC	NA	Ala	NA	p.?		FS	unknown		NA	SH3-like/Pro-rich	SH3-like/Pro-rich		26.87		NA	NA									NA	NA	NA	4		4	0	0
878	7579425	4-exon	11493	88	G	A	G>A	c.262G>A	g.7579425C>T	C	T	NC_000017.9:g.7520150C>T	G:C>A:T	no	no	0.104	GCC	ACC	Ala	Thr	p.A88T	0.104	missense	unknown		NA	SH3-like/Pro-rich	SH3-like/Pro-rich		26.87	37.18	deleterious	neutral	82.8	58.7	111.2	98.1	49.4	64.8	145.6	107	functional	NA	NA	2	44630	1	0	0
879	7579425	4-exon	11493	88	G	C	G>C	c.262G>C	g.7579425C>G	C	G	NC_000017.9:g.7520150C>G	G:C>C:G	no	no	0.046	GCC	CCC	Ala	Pro	p.A88P	0.046	missense	unknown		NA	SH3-like/Pro-rich	SH3-like/Pro-rich		26.87	0	neutral	neutral	102.3	98.8	139.6	92.6	59.3	79.6	123.7	112.3	functional	NA	NA	2		0	0	0
880	7579425	4-exon	11493	88	G	T	G>T	c.262G>T	g.7579425C>A	C	A	NC_000017.9:g.7520150C>A	G:C>T:A	no	no	0.027	GCC	TCC	Ala	Ser	p.A88S	0.027	missense	unknown		NA	SH3-like/Pro-rich	SH3-like/Pro-rich		26.87	72.94	deleterious	neutral	51.8	37.1	55.1	61.6	36.4	84.6	142.4	125.2	partially functional	NA	NA	2		0	0	0
881	7579424	4-exon	11494	88	C	A	C>A	c.263C>A	g.7579424G>T	G	T	NC_000017.9:g.7520149G>T	G:C>T:A	no	no	0.048	GCC	GAC	Ala	Asp	p.A88D	0.048	missense	unknown		NA	SH3-like/Pro-rich	SH3-like/Pro-rich		26.87	106.7	deleterious	neutral	75.3	30	27.5	64.9	33	72.1	119.6	106.5	partially functional	NA	NA	2		0	0	0
882	7579424	4-exon	11494	88	C	G	C>G	c.263C>G	g.7579424G>C	G	C	NC_000017.9:g.7520149G>C	G:C>C:G	no	no	0.042	GCC	GGC	Ala	Gly	p.A88G	0.042	missense	unknown		NA	SH3-like/Pro-rich	SH3-like/Pro-rich		26.87	39.93	deleterious	neutral	114.1	72.6	126.3	120.6	65.1	86	110.6	95.1	functional	NA	NA	2		0	0	0
883	7579424	4-exon	11494	88	C	T	C>T	c.263C>T	g.7579424G>A	G	A	NC_000017.9:g.7520149G>A	G:C>A:T	no	no	0.208	GCC	GTC	Ala	Val	p.A88V	0.208	missense	unknown		NA	SH3-like/Pro-rich	SH3-like/Pro-rich		26.87	63.12	deleterious	neutral	114.6	75.8	166.1	97.2	57.8	77	129.6	102.8	functional	NA	NA	2	44631	3	0	0
884	7579424	4-exon	11494	88	C	NA	CC>TT	c.263_264CC>TT	g.7579423_7579424GG>AA	G	AA	NC_000017.9:g.7520148_7520149GG>AA	CC tandem	no	no		GCC	GTT	Ala	Val	p.A88V	0.208	missense	unknown		NA	SH3-like/Pro-rich	SH3-like/Pro-rich		26.87	63.12	deleterious	neutral	114.6	75.8	166.1	97.2	57.8	77	129.6	102.8	functional	NA	NA	2	44631	1	0	0
6112	7579424	4-exon	11494	88	C	NA	del1	c.263del1	g.7579424del1	del1		NC_000017.9:g.7520149del1	del	no	no		GCC	NA	Ala	NA	p.?		FS	unknown		NA	SH3-like/Pro-rich	SH3-like/Pro-rich		26.87		NA	NA									NA	NA	NA	4		2	0	1
6449	7579424	4-exon	11494	88	C	NA	del2ins1	c.263_264del2ins1	g.7579423_7579424delins1	del		NC_000017.9:g.7520148_7520149delins1	complex	no	no		GCC	NA	Ala	NA	p.?		FS	unknown		NA	SH3-like/Pro-rich	SH3-like/Pro-rich		26.87		NA	NA									NA	NA	NA	4		0	0	0
885	7579423	4-exon	11495	88	C	A	C>A	c.264C>A	g.7579423G>T	G	T	NC_000017.9:g.7520148G>T	G:C>T:A	no	no	0.029	GCC	GCA	Ala	Ala	p.A88A	0.218	silent	unknown		NA	SH3-like/Pro-rich	SH3-like/Pro-rich		26.87		NA	NA									NA	NA	NA	0		0	0	0
886	7579423	4-exon	11495	88	C	G	C>G	c.264C>G	g.7579423G>C	G	C	NC_000017.9:g.7520148G>C	G:C>C:G	no	no	0.018	GCC	GCG	Ala	Ala	p.A88A	0.218	silent	unknown		NA	SH3-like/Pro-rich	SH3-like/Pro-rich		26.87		NA	NA									NA	NA	NA	0		0	0	0
887	7579423	4-exon	11495	88	C	T	C>T	c.264C>T	g.7579423G>A	G	A	NC_000017.9:g.7520148G>A	G:C>A:T	no	no	0.171	GCC	GCT	Ala	Ala	p.A88A	0.218	silent	unknown		NA	SH3-like/Pro-rich	SH3-like/Pro-rich		26.87		NA	NA									NA	NA	NA	0		2	0	0
6418	7579423	4-exon	11495	88	C	NA	del1	c.264del1	g.7579423del1	del1		NC_000017.9:g.7520148del1	del	no	no		GCC	NA	Ala	NA	p.?		FS	unknown		NA	SH3-like/Pro-rich	SH3-like/Pro-rich		26.87		NA	NA									NA	NA	NA	4		0	0	0
891	7579422	4-exon	11496	89	C	A	C>A	c.265C>A	g.7579422G>T	G	T	NC_000017.9:g.7520147G>T	G:C>T:A	no	no	0.029	CCC	ACC	Pro	Thr	p.P89T	0.029	missense	unknown		NA	SH3-like/Pro-rich	SH3-like/Pro-rich		123.47	0	neutral	neutral	107.2	63.8	132	94.2	52.6	84.1	124.6	100	functional	NA	NA	2		0	0	0
892	7579422	4-exon	11496	89	C	G	C>G	c.265C>G	g.7579422G>C	G	C	NC_000017.9:g.7520147G>C	G:C>C:G	no	no	0.018	CCC	GCC	Pro	Ala	p.P89A	0.018	missense	unknown		NA	SH3-like/Pro-rich	SH3-like/Pro-rich		123.47	1.01	neutral	neutral	111.5	84.8	190	111.9	59.4	85	136.7	111.3	functional	NA	NA	2		0	0	0
893	7579422	4-exon	11496	89	C	T	C>T	c.265C>T	g.7579422G>A	G	A	NC_000017.9:g.7520147G>A	G:C>A:T	no	no	0.171	CCC	TCC	Pro	Ser	p.P89S	0.171	missense	unknown		NA	SH3-like/Pro-rich	SH3-like/Pro-rich		123.47	0	neutral	neutral	89.1	62.6	115.5	97.2	48	61.8	121.5	107.6	functional	NA	NA	2	44633	4	0	0
890	7579422	4-exon	11496	89	C	NA	del1	c.265del1	g.7579422del1	del1		NC_000017.9:g.7520147del1	del	no	no		CCC	NA	Pro	NA	p.?		FS	unknown		NA	SH3-like/Pro-rich	SH3-like/Pro-rich		123.47		NA	NA									NA	NA	NA	4		5	0	1
888	7579422	4-exon	11496	89	C	NA	ins1	c.264_265ins1	g.7579422_7579423ins1	ins1		NC_000017.9:g.7520147_7520148ins1	ins	no	no		CCC	NA	Pro	NA	p.?		FS	unknown		NA	SH3-like/Pro-rich	SH3-like/Pro-rich		123.47		NA	NA									NA	NA	NA	4		2	0	0
894	7579421	4-exon	11497	89	C	A	C>A	c.266C>A	g.7579421G>T	G	T	NC_000017.9:g.7520146G>T	G:C>T:A	no	no	0.029	CCC	CAC	Pro	His	p.P89H	0.029	missense	unknown		NA	SH3-like/Pro-rich	SH3-like/Pro-rich		123.47	22.39	neutral	deleterious	47.7	0	0	0	0	0	0	0	non-functional	NA	NA	2		0	0	0
895	7579421	4-exon	11497	89	C	G	C>G	c.266C>G	g.7579421G>C	G	C	NC_000017.9:g.7520146G>C	G:C>C:G	no	no	0.018	CCC	CGC	Pro	Arg	p.P89R	0.018	missense	unknown		NA	SH3-like/Pro-rich	SH3-like/Pro-rich		123.47	44.77	neutral	neutral	123.8	110.9	157.6	109.4	45.2	79.2	163.9	118.5	functional	NA	NA	2		0	0	0
896	7579421	4-exon	11497	89	C	T	C>T	c.266C>T	g.7579421G>A	G	A	NC_000017.9:g.7520146G>A	G:C>A:T	no	no	0.171	CCC	CTC	Pro	Leu	p.P89L	0.171	missense	unknown		NA	SH3-like/Pro-rich	SH3-like/Pro-rich		123.47	30.92	neutral	neutral	111.1	90.8	134.3	105.6	49.8	73.4	120.5	113.1	functional	NA	NA	2	44632	2	0	0
897	7579420	4-exon	11498	89	C	A	C>A	c.267C>A	g.7579420G>T	G	T	NC_000017.9:g.7520145G>T	G:C>T:A	no	no	0.008	CCC	CCA	Pro	Pro	p.P89P	0.097	silent	unknown		NA	SH3-like/Pro-rich	SH3-like/Pro-rich		123.47		NA	NA									NA	NA	NA	0		0	0	0
898	7579420	4-exon	11498	89	C	G	C>G	c.267C>G	g.7579420G>C	G	C	NC_000017.9:g.7520145G>C	G:C>C:G	no	no	0.022	CCC	CCG	Pro	Pro	p.P89P	0.097	silent	unknown		NA	SH3-like/Pro-rich	SH3-like/Pro-rich		123.47		NA	NA									NA	NA	NA	0		0	0	0
899	7579420	4-exon	11498	89	C	T	C>T	c.267C>T	g.7579420G>A	G	A	NC_000017.9:g.7520145G>A	G:C>A:T	no	no	0.067	CCC	CCT	Pro	Pro	p.P89P	0.097	silent	unknown		NA	SH3-like/Pro-rich	SH3-like/Pro-rich		123.47		NA	NA									NA	NA	NA	0		1	0	0
6603	7579420	4-exon	11498	89	C	NA	del1	c.267del1	g.7579420del1	del1		NC_000017.9:g.7520145del1	del	no	no		CCC	NA	Pro	NA	p.?		FS	unknown		NA	SH3-like/Pro-rich	SH3-like/Pro-rich		123.47		NA	NA									NA	NA	NA	4		1	0	1
900	7579419	4-exon	11499	90	T	NA	del1	c.268del1	g.7579419del1	del1		NC_000017.9:g.7520144del1	del	no	no		TCC	NA	Ser	NA	p.?		FS	unknown		NA	SH3-like/Pro-rich	SH3-like/Pro-rich		123.81		NA	NA									NA	NA	NA	4		1	0	0
901	7579419	4-exon	11499	90	T	NA	del15	c.268_282del15	g.7579405_7579419del15	del15		NC_000017.9:g.7520130_7520144del15	del	no	no		TCC	NA	Ser	NA	p.?		other	unknown		NA	SH3-like/Pro-rich	SH3-like/Pro-rich		123.81		NA	NA									NA	NA	NA	3		1	0	0
6779	7579419	4-exon	11499	90	T	NA	del2	c.268_269del2					del	no	no		TCC	NA	Ser	NA	p.?		FS	no		NA	SH3-like/Pro-rich	SH3-like/Pro-rich		123.81		NA	NA									NA	NA	NA	4		1	0	0
902	7579419	4-exon	11499	90	T	NA	del58	c.268_325del58	g.7579362_7579419del58	del58		NC_000017.9:g.7520087_7520144del58	del	no	no		TCC	NA	Ser	NA	p.?		FS	unknown		NA	SH3-like/Pro-rich	SH3-like/Pro-rich		123.81		NA	NA									NA	NA	NA	4		1	0	0
6044	7579419	4-exon	11499	90	T	NA	ins1	c.267_268ins1	g.7579419_7579420ins1	ins1		NC_000017.9:g.7520144_7520145ins1	ins	no	no		TCC	NA	Ser	NA	p.?		FS	unknown		NA	SH3-like/Pro-rich	SH3-like/Pro-rich		123.81		NA	NA									NA	NA	NA	4		2	0	0
903	7579419	4-exon	11499	90	T	A	T>A	c.268T>A	g.7579419A>T	A	T	NC_000017.9:g.7520144A>T	A:T>T:A	no	no	0.036	TCC	ACC	Ser	Thr	p.S90T	0.036	missense	unknown		NA	SH3-like/Pro-rich	SH3-like/Pro-rich		123.81	0	neutral	neutral	123.6	66.5	124	87.9	49.9	74.4	91.6	75.9	functional	NA	NA	2		0	0	0
904	7579419	4-exon	11499	90	T	C	T>C	c.268T>C	g.7579419A>G	A	G	NC_000017.9:g.7520144A>G	A:T>G:C	no	no	0.106	TCC	CCC	Ser	Pro	p.S90P	0.106	missense	unknown		NA	SH3-like/Pro-rich	SH3-like/Pro-rich		123.81	0	neutral	neutral	110.9	73.2	170.3	86.6	47.5	82.9	126.2	102.6	functional	NA	NA	2		1	0	0
905	7579419	4-exon	11499	90	T	G	T>G	c.268T>G	g.7579419A>C	A	C	NC_000017.9:g.7520144A>C	A:T>C:G	no	no	0.038	TCC	GCC	Ser	Ala	p.S90A	0.038	missense	unknown		NA	SH3-like/Pro-rich	SH3-like/Pro-rich		123.81	26.8	neutral	neutral	111.9	62.8	118.7	66.4	45.8	75.4	120.6	97.7	functional	NA	NA	2		0	0	0
906	7579418	4-exon	11500	90	C	A	C>A	c.269C>A	g.7579418G>T	G	T	NC_000017.9:g.7520143G>T	G:C>T:A	no	no	0.051	TCC	TAC	Ser	Tyr	p.S90Y	0.051	missense	unknown		NA	SH3-like/Pro-rich	SH3-like/Pro-rich		123.81	34.16	neutral	neutral	129.1	97.2	159.5	84.9	51.3	73.2	121	116.4	functional	NA	NA	2	44635	1	0	0
907	7579418	4-exon	11500	90	C	G	C>G	c.269C>G	g.7579418G>C	G	C	NC_000017.9:g.7520143G>C	G:C>C:G	no	no	0.033	TCC	TGC	Ser	Cys	p.S90C	0.033	missense	unknown		NA	SH3-like/Pro-rich	SH3-like/Pro-rich		123.81	99.9	unclassified	neutral	109.3	66.5	126.5	82	40.8	82.1	138.7	117.2	functional	NA	NA	2		0	0	0
908	7579418	4-exon	11500	90	C	T	C>T	c.269C>T	g.7579418G>A	G	A	NC_000017.9:g.7520143G>A	G:C>A:T	no	no	0.235	TCC	TTC	Ser	Phe	p.S90F	0.235	missense	unknown		NA	SH3-like/Pro-rich	SH3-like/Pro-rich		123.81	53.26	neutral	neutral	98.3	100	107.7	98.4	42.4	88.6	148.5	122.8	functional	NA	NA	2	44634	2	0	0
909	7579417	4-exon	11501	90	C	A	C>A	c.270C>A	g.7579417G>T	G	T	NC_000017.9:g.7520142G>T	G:C>T:A	no	no	0.008	TCC	TCA	Ser	Ser	p.S90S	0.097	silent	unknown		NA	SH3-like/Pro-rich	SH3-like/Pro-rich		123.81		NA	NA									NA	NA	NA	0		0	0	0
910	7579417	4-exon	11501	90	C	G	C>G	c.270C>G	g.7579417G>C	G	C	NC_000017.9:g.7520142G>C	G:C>C:G	no	no	0.022	TCC	TCG	Ser	Ser	p.S90S	0.097	silent	unknown		NA	SH3-like/Pro-rich	SH3-like/Pro-rich		123.81		NA	NA									NA	NA	NA	0		0	0	0
911	7579417	4-exon	11501	90	C	T	C>T	c.270C>T	g.7579417G>A	G	A	NC_000017.9:g.7520142G>A	G:C>A:T	no	no	0.067	TCC	TCT	Ser	Ser	p.S90S	0.097	silent	unknown		NA	SH3-like/Pro-rich	SH3-like/Pro-rich		123.81		NA	NA									NA	NA	NA	0		0	0	0
913	7579416	4-exon	11502	91	T	NA	del1	c.271del1	g.7579416del1	del1		NC_000017.9:g.7520141del1	del	no	no		TGG	NA	Trp	NA	p.?		FS	unknown		NA	SH3-like/Pro-rich	SH3-like/Pro-rich		160.61		NA	NA									NA	NA	NA	4		0	0	0
912	7579416	4-exon	11502	91	T	NA	ins1	c.270_271ins1	g.7579416_7579417ins1	ins1		NC_000017.9:g.7520141_7520142ins1	ins	no	no		TGG	NA	Trp	NA	p.?		FS	unknown		NA	SH3-like/Pro-rich	SH3-like/Pro-rich		160.61		NA	NA									NA	NA	NA	4		1	0	0
914	7579416	4-exon	11502	91	T	A	T>A	c.271T>A	g.7579416A>T	A	T	NC_000017.9:g.7520141A>T	A:T>T:A	no	no	0.038	TGG	AGG	Trp	Arg	p.W91R	0.194	missense	unknown		NA	SH3-like/Pro-rich	SH3-like/Pro-rich		160.61	30.75	neutral	neutral	97.1	51.6	113.7	37.2	30.9	36.6	105.6	42.8	partially functional	NA	NA	2		0	0	0
915	7579416	4-exon	11502	91	T	C	T>C	c.271T>C	g.7579416A>G	A	G	NC_000017.9:g.7520141A>G	A:T>G:C	no	no	0.156	TGG	CGG	Trp	Arg	p.W91R	0.194	missense	unknown		NA	SH3-like/Pro-rich	SH3-like/Pro-rich		160.61	30.75	neutral	neutral	97.1	51.6	113.7	37.2	30.9	36.6	105.6	42.8	partially functional	NA	NA	2		0	0	0
916	7579416	4-exon	11502	91	T	G	T>G	c.271T>G	g.7579416A>C	A	C	NC_000017.9:g.7520141A>C	A:T>C:G	no	no	0.046	TGG	GGG	Trp	Gly	p.W91G	0.046	missense	unknown		NA	SH3-like/Pro-rich	SH3-like/Pro-rich		160.61	29.17	neutral	neutral	71	46.9	61.3	67.7	37.2	72.6	107.6	106.9	partially functional	NA	NA	2		0	0	0
917	7579415	4-exon	11503	91	G	A	G>A	c.272G>A	g.7579415C>T	C	T	NC_000017.9:g.7520140C>T	G:C>A:T	no	no	0.077	TGG	TAG	Trp	STOP	p.W91*	0.285	nonsense	no		NA	SH3-like/Pro-rich	SH3-like/Pro-rich		160.61		NA	NA									NA	NA	NA	4		14	0	2
918	7579415	4-exon	11503	91	G	C	G>C	c.272G>C	g.7579415C>G	C	G	NC_000017.9:g.7520140C>G	G:C>C:G	no	no	0.021	TGG	TCG	Trp	Ser	p.W91S	0.021	missense	unknown		NA	SH3-like/Pro-rich	SH3-like/Pro-rich		160.61	49.72	neutral	neutral	74.4	28.1	47.7	52.9	34.3	106.6	119.4	115.7	partially functional	NA	NA	2		0	0	0
919	7579415	4-exon	11503	91	G	T	G>T	c.272G>T	g.7579415C>A	C	A	NC_000017.9:g.7520140C>A	G:C>T:A	no	no	0.035	TGG	TTG	Trp	Leu	p.W91L	0.035	missense	unknown		NA	SH3-like/Pro-rich	SH3-like/Pro-rich		160.61	0	neutral	neutral	116.4	71.3	184.9	100	52.1	88.8	121.3	108	functional	NA	NA	2		0	0	0
920	7579415	4-exon	11503	91	G	NA	GG>AA	c.272_273GG>AA	g.7579414_7579415CC>TT	C	TT	NC_000017.9:g.7520139_7520140CC>TT	CC tandem	no	no		TGG	TAA	Trp	STOP	p.W91*	0.285	nonsense	unknown		NA	SH3-like/Pro-rich	SH3-like/Pro-rich		160.61		NA	NA									NA	NA	NA	4		0	0	0
921	7579414	4-exon	11504	91	G	NA	del2	c.273_274del2	g.7579413_7579414del2	del2		NC_000017.9:g.7520138_7520139del2	del	no	no		TGG	NA	Trp	NA	p.?		FS	unknown		NA	SH3-like/Pro-rich	SH3-like/Pro-rich		160.61		NA	NA									NA	NA	NA	4		1	0	0
922	7579414	4-exon	11504	91	G	A	G>A	c.273G>A	g.7579414C>T	C	T	NC_000017.9:g.7520139C>T	G:C>A:T	no	no	0.208	TGG	TGA	Trp	STOP	p.W91*	0.285	nonsense	no		NA	SH3-like/Pro-rich	SH3-like/Pro-rich		160.61		NA	NA									NA	NA	NA	4		12	0	0
923	7579414	4-exon	11504	91	G	C	G>C	c.273G>C	g.7579414C>G	C	G	NC_000017.9:g.7520139C>G	G:C>C:G	no	no	0.042	TGG	TGC	Trp	Cys	p.W91C	0.09	missense	unknown		NA	SH3-like/Pro-rich	SH3-like/Pro-rich		160.61	140.09	unclassified	neutral	111.4	91.4	207.3	81.3	53.9	82.8	128.8	97.9	functional	NA	NA	2	44636	0	0	0
924	7579414	4-exon	11504	91	G	T	G>T	c.273G>T	g.7579414C>A	C	A	NC_000017.9:g.7520139C>A	G:C>T:A	no	no	0.048	TGG	TGT	Trp	Cys	p.W91C	0.09	missense	unknown		NA	SH3-like/Pro-rich	SH3-like/Pro-rich		160.61	140.09	unclassified	neutral	111.4	91.4	207.3	81.3	53.9	82.8	128.8	97.9	functional	NA	NA	2	44636	2	0	0
927	7579413	4-exon	11505	92	C	A	C>A	c.274C>A	g.7579413G>T	G	T	NC_000017.9:g.7520138G>T	G:C>T:A	no	no	0.048	CCC	ACC	Pro	Thr	p.P92T	0.048	missense	unknown		NA	SH3-like/Pro-rich	SH3-like/Pro-rich		70.56	23.42	neutral	neutral	95.1	69.9	157.9	89.7	51.1	84.8	115.5	106.9	functional	NA	NA	2		0	0	0
928	7579413	4-exon	11505	92	C	G	C>G	c.274C>G	g.7579413G>C	G	C	NC_000017.9:g.7520138G>C	G:C>C:G	no	no	0.042	CCC	GCC	Pro	Ala	p.P92A	0.042	missense	unknown		NA	SH3-like/Pro-rich	SH3-like/Pro-rich		70.56	0	neutral	neutral	19.5	14.5	15.9	6.4	4.2	4.2	8.9	9.6	non-functional	NA	NA	2	44637	1	0	0
929	7579413	4-exon	11505	92	C	T	C>T	c.274C>T	g.7579413G>A	G	A	NC_000017.9:g.7520138G>A	G:C>A:T	no	no	0.208	CCC	TCC	Pro	Ser	p.P92S	0.208	missense	unknown		NA	SH3-like/Pro-rich	SH3-like/Pro-rich		70.56	72.94	unclassified	neutral	110.3	93.8	152.6	99.8	49	83.9	116.5	122.8	functional	NA	NA	2	44639	1	0	0
926	7579413	4-exon	11505	92	C	NA	del1	c.274del1	g.7579413del1	del1		NC_000017.9:g.7520138del1	del	no	no		CCC	NA	Pro	NA	p.?		FS	unknown		NA	SH3-like/Pro-rich	SH3-like/Pro-rich		70.56		NA	NA									NA	NA	NA	4		1	0	0
925	7579413	4-exon	11505	92	C	NA	ins1	c.273_274ins1	g.7579413_7579414ins1	ins1		NC_000017.9:g.7520138_7520139ins1	ins	no	no		CCC	NA	Pro	NA	p.?		FS	unknown		NA	SH3-like/Pro-rich	SH3-like/Pro-rich		70.56		NA	NA									NA	NA	NA	4		2	0	0
930	7579412	4-exon	11506	92	C	A	C>A	c.275C>A	g.7579412G>T	G	T	NC_000017.9:g.7520137G>T	G:C>T:A	no	no	0.029	CCC	CAC	Pro	His	p.P92H	0.029	missense	unknown		NA	SH3-like/Pro-rich	SH3-like/Pro-rich		70.56	40.99	neutral	deleterious	119.5	87.1	181.5	88.3	47.5	82.7	124.7	126.8	functional	NA	NA	2		0	0	0
931	7579412	4-exon	11506	92	C	G	C>G	c.275C>G	g.7579412G>C	G	C	NC_000017.9:g.7520137G>C	G:C>C:G	no	no	0.018	CCC	CGC	Pro	Arg	p.P92R	0.018	missense	unknown		NA	SH3-like/Pro-rich	SH3-like/Pro-rich		70.56	58.21	neutral	neutral	138.7	135.5	183.7	94.8	43	77.7	176.2	120.2	functional	NA	NA	2		0	0	0
932	7579412	4-exon	11506	92	C	T	C>T	c.275C>T	g.7579412G>A	G	A	NC_000017.9:g.7520137G>A	G:C>A:T	no	no	0.171	CCC	CTC	Pro	Leu	p.P92L	0.171	missense	unknown		NA	SH3-like/Pro-rich	SH3-like/Pro-rich		70.56	30.92	neutral	neutral	131	82.4	251.2	116.6	73	95.1	127.6	123.5	functional	NA	NA	2	44638	2	0	0
6582	7579412	4-exon	11506	92	C	NA	del117	c.275_375+16del117	g.7579296_7579412del117	del117		NC_000017.9:g.7520021_7520137del117	del	no	no		CCC	NA	Pro	NA	p.?		FS	unknown		NA	SH3-like/Pro-rich	SH3-like/Pro-rich		70.56		NA	NA									NA	NA	NA	4		1	0	0
933	7579411	4-exon	11507	92	C	A	C>A	c.276C>A	g.7579411G>T	G	T	NC_000017.9:g.7520136G>T	G:C>T:A	no	no	0.029	CCC	CCA	Pro	Pro	p.P92P	0.218	silent	unknown		NA	SH3-like/Pro-rich	SH3-like/Pro-rich		70.56		NA	NA									NA	NA	NA	0		0	0	0
934	7579411	4-exon	11507	92	C	G	C>G	c.276C>G	g.7579411G>C	G	C	NC_000017.9:g.7520136G>C	G:C>C:G	no	no	0.018	CCC	CCG	Pro	Pro	p.P92P	0.218	silent	unknown		NA	SH3-like/Pro-rich	SH3-like/Pro-rich		70.56		NA	NA									NA	NA	NA	0		0	0	0
935	7579411	4-exon	11507	92	C	T	C>T	c.276C>T	g.7579411G>A	G	A	NC_000017.9:g.7520136G>A	G:C>A:T	no	no	0.171	CCC	CCT	Pro	Pro	p.P92P	0.218	silent	unknown		NA	SH3-like/Pro-rich	SH3-like/Pro-rich		70.56		NA	NA									NA	NA	NA	0		1	0	0
6496	7579411	4-exon	11507	92	C	NA	del2	c.276_277del2	g.7579410_7579411del2	del2		NC_000017.9:g.7520135_7520136del2	del	no	no		CCC	NA	Pro	NA	p.?		FS	unknown		NA	SH3-like/Pro-rich	SH3-like/Pro-rich		70.56		NA	NA									NA	NA	NA	4		0	0	0
936	7579410	4-exon	11508	93	C	A	C>A	c.277C>A	g.7579410G>T	G	T	NC_000017.9:g.7520135G>T	G:C>T:A	no	no	0.008	CTG	ATG	Leu	Met	p.L93M	0.008	missense	unknown		NA	SH3-like/Pro-rich	SH3-like/Pro-rich		110.85	0	neutral	neutral	94.1	55.3	60.4	70.9	57.6	117.2	147.1	129.7	functional	NA	NA	2	44640	1	0	0
937	7579410	4-exon	11508	93	C	G	C>G	c.277C>G	g.7579410G>C	G	C	NC_000017.9:g.7520135G>C	G:C>C:G	no	no	0.022	CTG	GTG	Leu	Val	p.L93V	0.022	missense	unknown		NA	SH3-like/Pro-rich	SH3-like/Pro-rich		110.85	0	neutral	neutral	89.5	80.4	86.4	93.5	51.8	85.1	124.3	92.6	functional	NA	NA	2		0	0	0
938	7579410	4-exon	11508	93	C	T	C>T	c.277C>T	g.7579410G>A	G	A	NC_000017.9:g.7520135G>A	G:C>A:T	no	no	0.067	CTG	TTG	Leu	Leu	p.L93L	0.342	silent	unknown		NA	SH3-like/Pro-rich	SH3-like/Pro-rich		110.85		NA	NA									NA	NA	NA	0		1	0	0
5567	7579410	4-exon	11508	93	C	NA	ins1	c.276_277ins1	g.7579410_7579411ins1	ins1		NC_000017.9:g.7520135_7520136ins1	ins	no	no		CTG	NA	Leu	NA	p.?		FS	unknown		NA	SH3-like/Pro-rich	SH3-like/Pro-rich		110.85		NA	NA									NA	NA	NA	4		1	0	0
6481	7579410	4-exon	11508	93	C	NA	ins5	c.276_277ins5	g.7579410_7579411ins5	ins5		NC_000017.9:g.7520135_7520136ins5	ins	no	no		CTG	NA	Leu	NA	p.?		FS	unknown		NA	SH3-like/Pro-rich	SH3-like/Pro-rich		110.85		NA	NA									NA	NA	NA	4		0	0	0
939	7579409	4-exon	11509	93	T	NA	del1	c.278del1	g.7579409del1	del1		NC_000017.9:g.7520134del1	del	no	no		CTG	NA	Leu	NA	p.?		FS	unknown		NA	SH3-like/Pro-rich	SH3-like/Pro-rich		110.85		NA	NA									NA	NA	NA	4		1	0	0
940	7579409	4-exon	11509	93	T	A	T>A	c.278T>A	g.7579409A>T	A	T	NC_000017.9:g.7520134A>T	A:T>T:A	no	no	0.038	CTG	CAG	Leu	Gln	p.L93Q	0.038	missense	unknown		NA	SH3-like/Pro-rich	SH3-like/Pro-rich		110.85	33.14	neutral	neutral	108	55.2	24.5	82.3	45.1	88.8	122.2	115	functional	NA	NA	2		0	0	0
941	7579409	4-exon	11509	93	T	C	T>C	c.278T>C	g.7579409A>G	A	G	NC_000017.9:g.7520134A>G	A:T>G:C	no	no	0.156	CTG	CCG	Leu	Pro	p.L93P	0.156	missense	unknown		NA	SH3-like/Pro-rich	SH3-like/Pro-rich		110.85	0	neutral	neutral	82.6	50.1	39.5	59.9	39.2	90.8	127.6	128	partially functional	NA	NA	2	44641	1	0	0
942	7579409	4-exon	11509	93	T	G	T>G	c.278T>G	g.7579409A>C	A	C	NC_000017.9:g.7520134A>C	A:T>C:G	no	no	0.046	CTG	CGG	Leu	Arg	p.L93R	0.046	missense	unknown		NA	SH3-like/Pro-rich	SH3-like/Pro-rich		110.85	33.45	neutral	neutral	132.1	146.2	179.7	88	51.5	74.3	143.5	131.6	functional	NA	NA	2		0	0	0
943	7579408	4-exon	11510	93	G	A	G>A	c.279G>A	g.7579408C>T	C	T	NC_000017.9:g.7520133C>T	G:C>A:T	no	no	0.169	CTG	CTA	Leu	Leu	p.L93L	0.342	silent	unknown		NA	SH3-like/Pro-rich	SH3-like/Pro-rich		110.85		NA	NA									NA	NA	NA	0		1	0	0
944	7579408	4-exon	11510	93	G	C	G>C	c.279G>C	g.7579408C>G	C	G	NC_000017.9:g.7520133C>G	G:C>C:G	no	no	0.047	CTG	CTC	Leu	Leu	p.L93L	0.342	silent	unknown		NA	SH3-like/Pro-rich	SH3-like/Pro-rich		110.85		NA	NA									NA	NA	NA	0		0	0	0
945	7579408	4-exon	11510	93	G	T	G>T	c.279G>T	g.7579408C>A	C	A	NC_000017.9:g.7520133C>A	G:C>T:A	no	no	0.059	CTG	CTT	Leu	Leu	p.L93L	0.342	silent	unknown		NA	SH3-like/Pro-rich	SH3-like/Pro-rich		110.85		NA	NA									NA	NA	NA	0		0	0	0
946	7579407	4-exon	11511	94	T	NA	del1	c.280del1	g.7579407del1	del1		NC_000017.9:g.7520132del1	del	no	no		TCA	NA	Ser	NA	p.?		FS	unknown		NA	SH3-like/Pro-rich	SH3-like/Pro-rich		57.75		NA	NA									NA	NA	NA	4		1	0	0
947	7579407	4-exon	11511	94	T	A	T>A	c.280T>A	g.7579407A>T	A	T	NC_000017.9:g.7520132A>T	A:T>T:A	no	no	0.023	TCA	ACA	Ser	Thr	p.S94T	0.023	missense	unknown		NA	SH3-like/Pro-rich	SH3-like/Pro-rich		57.75	0	neutral	neutral	130.6	140	127.3	107.2	53.4	97.1	149	152.5	functional	NA	NA	2	5859	2	0	0
948	7579407	4-exon	11511	94	T	C	T>C	c.280T>C	g.7579407A>G	A	G	NC_000017.9:g.7520132A>G	A:T>G:C	no	no	0.12	TCA	CCA	Ser	Pro	p.S94P	0.12	missense	unknown		NA	SH3-like/Pro-rich	SH3-like/Pro-rich		57.75	24.03	deleterious	deleterious	19.5	22.2	11.5	161	56.8	129.1	159.9	178.3	functional	NA	NA	2		0	0	0
949	7579407	4-exon	11511	94	T	G	T>G	c.280T>G	g.7579407A>C	A	C	NC_000017.9:g.7520132A>C	A:T>C:G	no	no	0.029	TCA	GCA	Ser	Ala	p.S94A	0.029	missense	unknown		NA	SH3-like/Pro-rich	SH3-like/Pro-rich		57.75	49.44	deleterious	deleterious	149.7	150.7	223.6	124.5	115.1	103.5	146.5	96.3	functional	NA	NA	2		0	0	0
950	7579406	4-exon	11512	94	C	A	C>A	c.281C>A	g.7579406G>T	G	T	NC_000017.9:g.7520131G>T	G:C>T:A	no	no	0.057	TCA	TAA	Ser	STOP	p.S94*	0.093	nonsense	unknown		NA	SH3-like/Pro-rich	SH3-like/Pro-rich		57.75		NA	NA									NA	NA	NA	4		3	0	1
951	7579406	4-exon	11512	94	C	G	C>G	c.281C>G	g.7579406G>C	G	C	NC_000017.9:g.7520131G>C	G:C>C:G	no	no	0.036	TCA	TGA	Ser	STOP	p.S94*	0.093	nonsense	unknown		NA	SH3-like/Pro-rich	SH3-like/Pro-rich		57.75		NA	NA									NA	NA	NA	4		4	0	1
952	7579406	4-exon	11512	94	C	T	C>T	c.281C>T	g.7579406G>A	G	A	NC_000017.9:g.7520131G>A	G:C>A:T	no	no	0.142	TCA	TTA	Ser	Leu	p.S94L	0.142	missense	unknown		NA	SH3-like/Pro-rich	SH3-like/Pro-rich		57.75	92.35	deleterious	deleterious	124.1	169.9	93.9	87.7	96.9	95.2	125.1	111.4	functional	NA	NA	2	44642	2	0	0
953	7579405	4-exon	11513	94	A	C	A>C	c.282A>C	g.7579405T>G	T	G	NC_000017.9:g.7520130T>G	A:T>C:G	no	no	0.055	TCA	TCC	Ser	Ser	p.S94S	0.227	silent	unknown		NA	SH3-like/Pro-rich	SH3-like/Pro-rich		57.75		NA	NA									NA	NA	NA	0		0	0	0
954	7579405	4-exon	11513	94	A	G	A>G	c.282A>G	g.7579405T>C	T	C	NC_000017.9:g.7520130T>C	A:T>G:C	no	no	0.148	TCA	TCG	Ser	Ser	p.S94S	0.227	silent	unknown		NA	SH3-like/Pro-rich	SH3-like/Pro-rich		57.75		NA	NA									NA	NA	NA	0		0	0	0
955	7579405	4-exon	11513	94	A	T	A>T	c.282A>T	g.7579405T>A	T	A	NC_000017.9:g.7520130T>A	A:T>T:A	no	no	0.024	TCA	TCT	Ser	Ser	p.S94S	0.227	silent	unknown		NA	SH3-like/Pro-rich	SH3-like/Pro-rich		57.75		NA	NA									NA	NA	NA	0		0	0	0
6460	7579404	4-exon	11514	95	T	NA	del30	c.283_312del30	g.7579375_7579404del30	del30		NC_000017.9:g.7520100_7520129del30	del	no	no		TCT	NA	Ser	NA	p.?		other	unknown		NA	SH3-like/Pro-rich	SH3-like/Pro-rich		174.34		NA	NA									NA	NA	NA	3		0	0	0
956	7579404	4-exon	11514	95	T	NA	ins17	c.282_283ins17	g.7579404_7579405ins17	ins17		NC_000017.9:g.7520129_7520130ins17	ins	no	no		TCT	NA	Ser	NA	p.?		FS	unknown		NA	SH3-like/Pro-rich	SH3-like/Pro-rich		174.34		NA	NA									NA	NA	NA	4		1	0	0
957	7579404	4-exon	11514	95	T	A	T>A	c.283T>A	g.7579404A>T	A	T	NC_000017.9:g.7520129A>T	A:T>T:A	no	no	0.022	TCT	ACT	Ser	Thr	p.S95T	0.022	missense	unknown		NA	SH3-like/Pro-rich	SH3-like/Pro-rich		174.34	6.08	neutral	neutral	109.7	58	43.1	106.3	83.7	91.9	146.9	103.2	functional	NA	NA	2	44644	1	0	0
958	7579404	4-exon	11514	95	T	C	T>C	c.283T>C	g.7579404A>G	A	G	NC_000017.9:g.7520129A>G	A:T>G:C	no	no	0.098	TCT	CCT	Ser	Pro	p.S95P	0.098	missense	unknown		NA	SH3-like/Pro-rich	SH3-like/Pro-rich		174.34	0	neutral	neutral	104.8	39.4	31.6	96.2	82.3	108.4	161.4	137.9	functional	NA	NA	2		0	0	0
959	7579404	4-exon	11514	95	T	G	T>G	c.283T>G	g.7579404A>C	A	C	NC_000017.9:g.7520129A>C	A:T>C:G	no	no	0.046	TCT	GCT	Ser	Ala	p.S95A	0.046	missense	unknown		NA	SH3-like/Pro-rich	SH3-like/Pro-rich		174.34	26.8	neutral	neutral	121.5	91.4	66.9	103.1	79.2	91.8	144.1	110.3	functional	NA	NA	2		0	0	0
960	7579403	4-exon	11515	95	C	A	C>A	c.284C>A	g.7579403G>T	G	T	NC_000017.9:g.7520128G>T	G:C>T:A	no	no	0.03	TCT	TAT	Ser	Tyr	p.S95Y	0.03	missense	unknown		NA	SH3-like/Pro-rich	SH3-like/Pro-rich		174.34	83.1	unclassified	deleterious	108.8	71.7	75.2	96.8	79.9	99.9	152.6	129.7	functional	NA	NA	2		0	0	0
961	7579403	4-exon	11515	95	C	G	C>G	c.284C>G	g.7579403G>C	G	C	NC_000017.9:g.7520128G>C	G:C>C:G	no	no	0.037	TCT	TGT	Ser	Cys	p.S95C	0.037	missense	unknown		NA	SH3-like/Pro-rich	SH3-like/Pro-rich		174.34	0	neutral	neutral	100.7	51.9	46.8	88.5	84.6	94.9	147.4	148.5	functional	NA	NA	2		0	0	0
962	7579403	4-exon	11515	95	C	T	C>T	c.284C>T	g.7579403G>A	G	A	NC_000017.9:g.7520128G>A	G:C>A:T	no	no	0.132	TCT	TTT	Ser	Phe	p.S95F	0.132	missense	unknown		NA	SH3-like/Pro-rich	SH3-like/Pro-rich		174.34	82.63	unclassified	deleterious	49	19.2	18	44	41.1	65.4	84.6	75.2	partially functional	NA	NA	2	44643	3	0	0
963	7579402	4-exon	11516	95	T	A	T>A	c.285T>A	g.7579402A>T	A	T	NC_000017.9:g.7520127A>T	A:T>T:A	no	no	0.043	TCT	TCA	Ser	Ser	p.S95S	0.228	silent	unknown		NA	SH3-like/Pro-rich	SH3-like/Pro-rich		174.34		NA	NA									NA	NA	NA	0		0	0	0
964	7579402	4-exon	11516	95	T	C	T>C	c.285T>C	g.7579402A>G	A	G	NC_000017.9:g.7520127A>G	A:T>G:C	no	no	0.146	TCT	TCC	Ser	Ser	p.S95S	0.228	silent	unknown		NA	SH3-like/Pro-rich	SH3-like/Pro-rich		174.34		NA	NA									NA	NA	NA	0		0	0	0
965	7579402	4-exon	11516	95	T	G	T>G	c.285T>G	g.7579402A>C	A	C	NC_000017.9:g.7520127A>C	A:T>C:G	no	no	0.039	TCT	TCG	Ser	Ser	p.S95S	0.228	silent	unknown		NA	SH3-like/Pro-rich	SH3-like/Pro-rich		174.34		NA	NA									NA	NA	NA	0		0	0	0
6787	7579401	4-exon	11517	96	T	NA	del1	c.286del1					del	no	no		TCT	NA	Ser	NA	p.?		FS	no		NA	SH3-like/Pro-rich	SH3-like/Pro-rich	88.8	155.47		NA	NA									NA	NA	NA	4		1	0	0
967	7579401	4-exon	11517	96	T	NA	del2	c.286_287del2	g.7579400_7579401del2	del2		NC_000017.9:g.7520125_7520126del2	del	no	no		TCT	NA	Ser	NA	p.?		FS	unknown		NA	SH3-like/Pro-rich	SH3-like/Pro-rich	88.8	155.47		NA	NA									NA	NA	NA	4		1	0	0
6351	7579401	4-exon	11517	96	T	NA	del3	c.286_288del3	g.7579401_7579401del3	del3		NC_000017.9:g.7520126_7520126del3	del	no	no		TCT	NA	Ser	NA	p.?		other	unknown		NA	SH3-like/Pro-rich	SH3-like/Pro-rich	88.8	155.47		NA	NA									NA	NA	NA	3		0	2	0
966	7579401	4-exon	11517	96	T	NA	ins1	c.285_286ins1	g.7579401_7579402ins1	ins1		NC_000017.9:g.7520126_7520127ins1	ins	no	no		TCT	NA	Ser	NA	p.?		FS	unknown		NA	SH3-like/Pro-rich	SH3-like/Pro-rich	88.8	155.47		NA	NA									NA	NA	NA	4		1	0	0
968	7579401	4-exon	11517	96	T	A	T>A	c.286T>A	g.7579401A>T	A	T	NC_000017.9:g.7520126A>T	A:T>T:A	no	no	0.014	TCT	ACT	Ser	Thr	p.S96T	0.014	missense	unknown		NA	SH3-like/Pro-rich	SH3-like/Pro-rich	88.8	155.47	0	neutral	neutral	21	32.3	42.8	41.5	46.2	45.3	78.6	54.1	partially functional	functional	NA	2		0	0	0
969	7579401	4-exon	11517	96	T	C	T>C	c.286T>C	g.7579401A>G	A	G	NC_000017.9:g.7520126A>G	A:T>G:C	no	no	0.055	TCT	CCT	Ser	Pro	p.S96P	0.055	missense	unknown		NA	SH3-like/Pro-rich	SH3-like/Pro-rich	88.8	155.47	0	neutral	neutral	29.5	51.2	31.6	23	21.9	21.5	36.7	39.9	partially functional	functional	NA	2	44647	1	0	0
970	7579401	4-exon	11517	96	T	G	T>G	c.286T>G	g.7579401A>C	A	C	NC_000017.9:g.7520126A>C	A:T>C:G	no	no	0.029	TCT	GCT	Ser	Ala	p.S96A	0.029	missense	unknown		NA	SH3-like/Pro-rich	SH3-like/Pro-rich	88.8	155.47	0	neutral	neutral	20.7	27.1	18.2	17.9	4.3	28.2	49.4	44.1	partially functional	functional	NA	2		0	0	0
971	7579400	4-exon	11518	96	C	A	C>A	c.287C>A	g.7579400G>T	G	T	NC_000017.9:g.7520125G>T	G:C>T:A	no	no	0.03	TCT	TAT	Ser	Tyr	p.S96Y	0.03	missense	unknown		NA	SH3-like/Pro-rich	SH3-like/Pro-rich	88.8	155.47	4.05	neutral	neutral	83.4	221.5	93	95.6	88.2	83.3	146.7	113.4	functional	functional	NA	2		0	0	0
972	7579400	4-exon	11518	96	C	G	C>G	c.287C>G	g.7579400G>C	G	C	NC_000017.9:g.7520125G>C	G:C>C:G	no	no	0.037	TCT	TGT	Ser	Cys	p.S96C	0.037	missense	unknown		NA	SH3-like/Pro-rich	SH3-like/Pro-rich	88.8	155.47	91.34	unclassified	neutral	91.4	94.2	75.7	82.6	84.9	76.4	125.8	106.8	functional	functional	NA	2	44645	2	0	0
973	7579400	4-exon	11518	96	C	T	C>T	c.287C>T	g.7579400G>A	G	A	NC_000017.9:g.7520125G>A	G:C>A:T	no	no	0.132	TCT	TTT	Ser	Phe	p.S96F	0.132	missense	unknown		NA	SH3-like/Pro-rich	SH3-like/Pro-rich	88.8	155.47	0	neutral	neutral	48.5	30.1	27	36.1	38.5	40.3	65.8	59.6	partially functional	functional	NA	2	44646	4	0	0
974	7579399	4-exon	11519	96	T	A	T>A	c.288T>A	g.7579399A>T	A	T	NC_000017.9:g.7520124A>T	A:T>T:A	no	no	0.038	TCT	TCA	Ser	Ser	p.S96S	0.24	silent	unknown		NA	SH3-like/Pro-rich	SH3-like/Pro-rich	88.8	155.47		NA	NA									NA	NA	NA	0		0	0	0
975	7579399	4-exon	11519	96	T	C	T>C	c.288T>C	g.7579399A>G	A	G	NC_000017.9:g.7520124A>G	A:T>G:C	no	no	0.156	TCT	TCC	Ser	Ser	p.S96S	0.24	silent	unknown		NA	SH3-like/Pro-rich	SH3-like/Pro-rich	88.8	155.47		NA	NA									NA	NA	NA	0		0	0	0
976	7579399	4-exon	11519	96	T	G	T>G	c.288T>G	g.7579399A>C	A	C	NC_000017.9:g.7520124A>C	A:T>C:G	no	no	0.046	TCT	TCG	Ser	Ser	p.S96S	0.24	silent	unknown		NA	SH3-like/Pro-rich	SH3-like/Pro-rich	88.8	155.47		NA	NA									NA	NA	NA	0		0	0	0
977	7579398	4-exon	11520	97	G	A	G>A	c.289G>A	g.7579398C>T	C	T	NC_000017.9:g.7520123C>T	G:C>A:T	no	no	0.169	GTC	ATC	Val	Ile	p.V97I	0.169	missense	unknown		NA	SH3-like/Pro-rich	SH3-like/Pro-rich	48.4	0	28.68	deleterious	deleterious	82	53	34.7	97.3	78.1	72.8	135.2	110.7	functional	functional	No	2	44650	0	1	0
978	7579398	4-exon	11520	97	G	C	G>C	c.289G>C	g.7579398C>G	C	G	NC_000017.9:g.7520123C>G	G:C>C:G	no	no	0.047	GTC	CTC	Val	Leu	p.V97L	0.047	missense	unknown		NA	SH3-like/Pro-rich	SH3-like/Pro-rich	48.4	0	30.92	deleterious	deleterious	54.9	44.7	22.3	61.5	79.3	96.6	121.5	115.4	partially functional	functional	NA	2		0	0	0
979	7579398	4-exon	11520	97	G	T	G>T	c.289G>T	g.7579398C>A	C	A	NC_000017.9:g.7520123C>A	G:C>T:A	no	no	0.059	GTC	TTC	Val	Phe	p.V97F	0.059	missense	unknown		NA	SH3-like/Pro-rich	SH3-like/Pro-rich	48.4	0	48.95	deleterious	deleterious	69.9	58.9	57.4	91.3	87.7	77.8	117	105.8	functional	functional	NA	2	44649	1	0	0
6513	7579397	4-exon	11521	97	T	NA	del5	c.290_294del5	g.7579393_7579397del5	del5		NC_000017.9:g.7520118_7520122del5	del	no	no		GTC	NA	Val	NA	p.?		FS	unknown		NA	SH3-like/Pro-rich	SH3-like/Pro-rich	48.4	0		NA	NA									NA	NA	NA	4		1	0	0
6125	7579397	4-exon	11521	97	T	NA	ins42	c.289_290ins42	g.7579398_7579439dup			NC_000017.9:g.7520122_7520123ins42	ins	no	no		GTC	NA	Val	NA	p.A83_S96dup		other	unknown		NA	SH3-like/Pro-rich	SH3-like/Pro-rich	48.4	0		NA	NA									NA	NA	NA	3		1	0	0
980	7579397	4-exon	11521	97	T	A	T>A	c.290T>A	g.7579397A>T	A	T	NC_000017.9:g.7520122A>T	A:T>T:A	no	no	0.023	GTC	GAC	Val	Asp	p.V97D	0.023	missense	unknown		NA	SH3-like/Pro-rich	SH3-like/Pro-rich	48.4	0	152.22	deleterious	deleterious	26.3	15.6	12.6	7.7	5	35	13.9	117.8	non-functional	functional	NA	2		0	0	0
981	7579397	4-exon	11521	97	T	C	T>C	c.290T>C	g.7579397A>G	A	G	NC_000017.9:g.7520122A>G	A:T>G:C	no	no	0.12	GTC	GCC	Val	Ala	p.V97A	0.12	missense	unknown		NA	SH3-like/Pro-rich	SH3-like/Pro-rich	48.4	0	65.28	deleterious	deleterious	47.4	19.5	20.1	58.9	36.1	72.8	116.4	110.5	partially functional	functional	NA	2	44648	1	0	0
982	7579397	4-exon	11521	97	T	G	T>G	c.290T>G	g.7579397A>C	A	C	NC_000017.9:g.7520122A>C	A:T>C:G	no	no	0.029	GTC	GGC	Val	Gly	p.V97G	0.029	missense	unknown		NA	SH3-like/Pro-rich	SH3-like/Pro-rich	48.4	0	109.55	deleterious	deleterious	21.2	14.2	12.2	15.7	7.5	65.7	65.8	121.9	non-functional	functional	NA	2		0	0	0
983	7579396	4-exon	11522	97	C	A	C>A	c.291C>A	g.7579396G>T	G	T	NC_000017.9:g.7520121G>T	G:C>T:A	no	no	0.051	GTC	GTA	Val	Val	p.V97V	0.319	silent	unknown		NA	SH3-like/Pro-rich	SH3-like/Pro-rich	48.4	0		NA	NA									NA	NA	NA	0		0	0	0
984	7579396	4-exon	11522	97	C	G	C>G	c.291C>G	g.7579396G>C	G	C	NC_000017.9:g.7520121G>C	G:C>C:G	no	no	0.033	GTC	GTG	Val	Val	p.V97V	0.319	silent	unknown		NA	SH3-like/Pro-rich	SH3-like/Pro-rich	48.4	0		NA	NA									NA	NA	NA	0		0	0	0
985	7579396	4-exon	11522	97	C	T	C>T	c.291C>T	g.7579396G>A	G	A	NC_000017.9:g.7520121G>A	G:C>A:T	no	no	0.235	GTC	GTT	Val	Val	p.V97V	0.319	silent	unknown		NA	SH3-like/Pro-rich	SH3-like/Pro-rich	48.4	0		NA	NA									NA	NA	NA	0		1	0	0
6590	7579396	4-exon	11522	97	C	NA	del5	c.291_295del5	g.7579392_7579396del5	del5		NC_000017.9:g.7520117_7520121del5	del	no	no		GTC	NA	Val	NA	p.?		FS	unknown		NA	SH3-like/Pro-rich	SH3-like/Pro-rich	48.4	0		NA	NA									NA	NA	NA	4		1	0	0
986	7579395	4-exon	11523	98	C	A	C>A	c.292C>A	g.7579395G>T	G	T	NC_000017.9:g.7520120G>T	G:C>T:A	no	no	0.029	CCT	ACT	Pro	Thr	p.P98T	0.029	missense	unknown		Partially exposed	SH3-like/Pro-rich	SH3-like/Pro-rich	26.9	0	37.56	deleterious	deleterious	6.6	0	0	9.4	0.7	52.3	57.8	82.3	non-functional	non-functional	NA	2		0	0	0
987	7579395	4-exon	11523	98	C	G	C>G	c.292C>G	g.7579395G>C	G	C	NC_000017.9:g.7520120G>C	G:C>C:G	no	no	0.018	CCT	GCT	Pro	Ala	p.P98A	0.018	missense	unknown		Partially exposed	SH3-like/Pro-rich	SH3-like/Pro-rich	26.9	0	26.87	deleterious	deleterious	22.9	16.4	11.9	18.4	13.4	80.5	76.9	145.4	partially functional	non-functional	NA	2		0	0	0
988	7579395	4-exon	11523	98	C	T	C>T	c.292C>T	g.7579395G>A	G	A	NC_000017.9:g.7520120G>A	G:C>A:T	no	no	0.171	CCT	TCT	Pro	Ser	p.P98S	0.171	missense	unknown		Partially exposed	SH3-like/Pro-rich	SH3-like/Pro-rich	26.9	0	73.35	deleterious	deleterious	8	16.1	11.7	14.7	9.2	65.9	54.2	111.7	non-functional	functional	NA	2	44652	4	0	1
989	7579394	4-exon	11524	98	C	A	C>A	c.293C>A	g.7579394G>T	G	T	NC_000017.9:g.7520119G>T	G:C>T:A	no	no	0.008	CCT	CAT	Pro	His	p.P98H	0.008	missense	unknown		Partially exposed	SH3-like/Pro-rich	SH3-like/Pro-rich	26.9	0	76.28	deleterious	deleterious	17.6	10.3	7.4	9.1	4.5	50.5	31.8	109.8	non-functional	non-functional	NA	2		0	0	0
990	7579394	4-exon	11524	98	C	G	C>G	c.293C>G	g.7579394G>C	G	C	NC_000017.9:g.7520119G>C	G:C>C:G	no	no	0.022	CCT	CGT	Pro	Arg	p.P98R	0.022	missense	unknown		Partially exposed	SH3-like/Pro-rich	SH3-like/Pro-rich	26.9	0	102.71	deleterious	deleterious	22	18.1	15.1	10	7.6	39.4	34.4	89.5	partially functional	non-functional	NA	2		0	0	0
991	7579394	4-exon	11524	98	C	T	C>T	c.293C>T	g.7579394G>A	G	A	NC_000017.9:g.7520119G>A	G:C>A:T	no	no	0.067	CCT	CTT	Pro	Leu	p.P98L	0.067	missense	unknown		Partially exposed	SH3-like/Pro-rich	SH3-like/Pro-rich	26.9	0	97.78	deleterious	deleterious	25	17.5	13.2	12.6	11.7	65.4	61.1	115.4	partially functional	non-functional	NA	2	44651	6	0	0
6572	7579394	4-exon	11524	98	C	NA	del31	c.293_323del31	g.7579364_7579394del31	del31		NC_000017.9:g.7520089_7520119del31	del	no	no		CCT	NA	Pro	NA	p.?		FS	unknown		Partially exposed	SH3-like/Pro-rich	SH3-like/Pro-rich	26.9	0		NA	NA									NA	NA	NA	4		1	0	0
6788	7579393	4-exon	11525	98	T	NA	del4	c.294_297del4					del	no	no		CCT	NA	Pro	NA	p.?		FS	no		Partially exposed	SH3-like/Pro-rich	SH3-like/Pro-rich	26.9	0		NA	NA									NA	NA	NA	4		1	0	0
6207	7579393	4-exon	11525	98	T	NA	ins5	c.293_294ins5	g.7579393_7579394ins5	ins5		NC_000017.9:g.7520118_7520119ins5	ins	no	no		CCT	NA	Pro	NA	p.?		FS	unknown		Partially exposed	SH3-like/Pro-rich	SH3-like/Pro-rich	26.9	0		NA	NA									NA	NA	NA	4		1	0	0
992	7579393	4-exon	11525	98	T	A	T>A	c.294T>A	g.7579393A>T	A	T	NC_000017.9:g.7520118A>T	A:T>T:A	no	no	0.043	CCT	CCA	Pro	Pro	p.P98P	0.228	silent	unknown		Partially exposed	SH3-like/Pro-rich	SH3-like/Pro-rich	26.9	0		NA	NA									NA	NA	NA	0		1	0	0
993	7579393	4-exon	11525	98	T	C	T>C	c.294T>C	g.7579393A>G	A	G	NC_000017.9:g.7520118A>G	A:T>G:C	no	no	0.146	CCT	CCC	Pro	Pro	p.P98P	0.228	silent	unknown		Partially exposed	SH3-like/Pro-rich	SH3-like/Pro-rich	26.9	0		NA	NA									NA	NA	NA	0		0	0	0
994	7579393	4-exon	11525	98	T	G	T>G	c.294T>G	g.7579393A>C	A	C	NC_000017.9:g.7520118A>C	A:T>C:G	no	no	0.039	CCT	CCG	Pro	Pro	p.P98P	0.228	silent	unknown		Partially exposed	SH3-like/Pro-rich	SH3-like/Pro-rich	26.9	0		NA	NA									NA	NA	NA	0		0	0	0
995	7579392	4-exon	11526	99	T	NA	del1	c.295del1	g.7579392del1	del1		NC_000017.9:g.7520117del1	del	no	no		TCC	NA	Ser	NA	p.?		FS	unknown		NA	NA	N-term	53.6	79.79		NA	NA									NA	NA	NA	4		2	0	0
996	7579392	4-exon	11526	99	T	NA	del2	c.295_296del2	g.7579391_7579392del2	del2		NC_000017.9:g.7520116_7520117del2	del	no	no		TCC	NA	Ser	NA	p.?		FS	unknown		NA	NA	N-term	53.6	79.79		NA	NA									NA	NA	NA	4		1	0	1
997	7579392	4-exon	11526	99	T	A	T>A	c.295T>A	g.7579392A>T	A	T	NC_000017.9:g.7520117A>T	A:T>T:A	no	no	0.014	TCC	ACC	Ser	Thr	p.S99T	0.014	missense	unknown		NA	NA	N-term	53.6	79.79	17.39	neutral	neutral	64.3	54.6	45.9	65.6	73.5	68.1	122.4	117.3	partially functional	functional	NA	2		0	0	0
998	7579392	4-exon	11526	99	T	C	T>C	c.295T>C	g.7579392A>G	A	G	NC_000017.9:g.7520117A>G	A:T>G:C	no	no	0.055	TCC	CCC	Ser	Pro	p.S99P	0.055	missense	unknown		NA	NA	N-term	53.6	79.79	41.25	neutral	deleterious	18.3	16.9	27.1	24.1	22.4	23.9	43.6	53.1	partially functional	functional	NA	2	44654	1	0	0
999	7579392	4-exon	11526	99	T	G	T>G	c.295T>G	g.7579392A>C	A	C	NC_000017.9:g.7520117A>C	A:T>C:G	no	no	0.029	TCC	GCC	Ser	Ala	p.S99A	0.029	missense	unknown		NA	NA	N-term	53.6	79.79	65.65	unclassified	neutral	18.9	15.8	20.5	24.1	22	26.7	56.9	56.6	partially functional	functional	NA	2		0	0	0
1000	7579391	4-exon	11527	99	C	A	C>A	c.296C>A	g.7579391G>T	G	T	NC_000017.9:g.7520116G>T	G:C>T:A	no	no	0.051	TCC	TAC	Ser	Tyr	p.S99Y	0.051	missense	unknown		NA	NA	N-term	53.6	79.79	87.67	unclassified	deleterious	33.8	15.7	10.8	31.4	31.1	81.2	86.1	144.2	partially functional	functional	No	2		0	0	0
1001	7579391	4-exon	11527	99	C	G	C>G	c.296C>G	g.7579391G>C	G	C	NC_000017.9:g.7520116G>C	G:C>C:G	no	no	0.033	TCC	TGC	Ser	Cys	p.S99C	0.033	missense	unknown		NA	NA	N-term	53.6	79.79	109.21	unclassified	deleterious	109.7	85.5	75.8	85.8	83.3	82.7	138.5	125.2	functional	functional	NA	2		0	0	0
1002	7579391	4-exon	11527	99	C	T	C>T	c.296C>T	g.7579391G>A	G	A	NC_000017.9:g.7520116G>A	G:C>A:T	no	no	0.235	TCC	TTC	Ser	Phe	p.S99F	0.235	missense	unknown		NA	NA	N-term	53.6	79.79	103.18	unclassified	deleterious	35.9	14.9	8.2	19.5	17.3	56.2	80.8	145.9	partially functional	functional	No	2	44653	3	0	0
1003	7579390	4-exon	11528	99	C	A	C>A	c.297C>A	g.7579390G>T	G	T	NC_000017.9:g.7520115G>T	G:C>T:A	no	no	0.029	TCC	TCA	Ser	Ser	p.S99S	0.218	silent	unknown		NA	NA	N-term	53.6	79.79		NA	NA									NA	NA	NA	0		0	0	0
1004	7579390	4-exon	11528	99	C	G	C>G	c.297C>G	g.7579390G>C	G	C	NC_000017.9:g.7520115G>C	G:C>C:G	no	no	0.018	TCC	TCG	Ser	Ser	p.S99S	0.218	silent	unknown		NA	NA	N-term	53.6	79.79		NA	NA									NA	NA	NA	0		0	0	0
1005	7579390	4-exon	11528	99	C	T	C>T	c.297C>T	g.7579390G>A	G	A	NC_000017.9:g.7520115G>A	G:C>A:T	no	no	0.171	TCC	TCT	Ser	Ser	p.S99S	0.218	silent	unknown		NA	NA	N-term	53.6	79.79		NA	NA									NA	NA	NA	0		0	0	0
1007	7579389	4-exon	11529	100	C	A	C>A	c.298C>A	g.7579389G>T	G	T	NC_000017.9:g.7520114G>T	G:C>T:A	no	no	0.035	CAG	AAG	Gln	Lys	p.Q100K	0.035	missense	unknown		NA	NA	N-term	39.5	75.14	37.03	neutral	neutral	97.3	44.8	63.1	97.2	90.1	86.3	121.2	112.2	functional	non-functional	NA	2		0	0	0
1008	7579389	4-exon	11529	100	C	G	C>G	c.298C>G	g.7579389G>C	G	C	NC_000017.9:g.7520114G>C	G:C>C:G	no	no	0.021	CAG	GAG	Gln	Glu	p.Q100E	0.021	missense	unknown		NA	NA	N-term	39.5	75.14	29.2	neutral	neutral	94	82.6	64.9	81.8	80.4	83.5	136.6	117.4	functional	functional	NA	2		0	0	0
1009	7579389	4-exon	11529	100	C	T	C>T	c.298C>T	g.7579389G>A	G	A	NC_000017.9:g.7520114G>A	G:C>A:T	no	no	0.077	CAG	TAG	Gln	STOP	p.Q100*	0.077	nonsense	no		NA	NA	N-term	39.5	75.14		NA	NA									NA	NA	NA	4		17	1	0
1006	7579389	4-exon	11529	100	C	NA	del1	c.298del1	g.7579389del1	del1		NC_000017.9:g.7520114del1	del	no	no		CAG	NA	Gln	NA	p.?		FS	unknown		NA	NA	N-term	39.5	75.14		NA	NA									NA	NA	NA	4		2	0	0
1010	7579388	4-exon	11530	100	A	C	A>C	c.299A>C	g.7579388T>G	T	G	NC_000017.9:g.7520113T>G	A:T>C:G	no	no	0.046	CAG	CCG	Gln	Pro	p.Q100P	0.046	missense	unknown		NA	NA	N-term	39.5	75.14	0	neutral	neutral	24.9	24.8	21.9	32.4	30.9	46	68.5	81.7	partially functional	functional	NA	2		0	0	0
1011	7579388	4-exon	11530	100	A	G	A>G	c.299A>G	g.7579388T>C	T	C	NC_000017.9:g.7520113T>C	A:T>G:C	no	no	0.156	CAG	CGG	Gln	Arg	p.Q100R	0.156	missense	unknown		NA	NA	N-term	39.5	75.14	39.51	neutral	neutral	21.1	18.2	26.1	32.9	33.6	37.3	64.5	74.2	partially functional	functional	NA	2	44655	1	0	0
1012	7579388	4-exon	11530	100	A	T	A>T	c.299A>T	g.7579388T>A	T	A	NC_000017.9:g.7520113T>A	A:T>T:A	no	no	0.038	CAG	CTG	Gln	Leu	p.Q100L	0.038	missense	unknown		NA	NA	N-term	39.5	75.14	62.68	unclassified	neutral	33.7	22.8	32.7	42.7	41	42.3	83.9	79.2	partially functional	functional	NA	2		0	0	0
1013	7579387	4-exon	11531	100	G	A	G>A	c.300G>A	g.7579387C>T	C	T	NC_000017.9:g.7520112C>T	G:C>A:T	no	no	0.132	CAG	CAA	Gln	Gln	p.Q100Q	0.132	silent	unknown		NA	NA	N-term	39.5	75.14		NA	NA									NA	NA	NA	0		3	0	0
1014	7579387	4-exon	11531	100	G	C	G>C	c.300G>C	g.7579387C>G	C	G	NC_000017.9:g.7520112C>G	G:C>C:G	no	no	0.037	CAG	CAC	Gln	His	p.Q100H	0.067	missense	unknown		NA	NA	N-term	39.5	75.14	11.15	neutral	neutral	53.9	36.9	42.6	58.8	60.1	59.9	110.6	101.7	partially functional	functional	NA	2		0	0	0
1015	7579387	4-exon	11531	100	G	T	G>T	c.300G>T	g.7579387C>A	C	A	NC_000017.9:g.7520112C>A	G:C>T:A	no	no	0.03	CAG	CAT	Gln	His	p.Q100H	0.067	missense	unknown		NA	NA	N-term	39.5	75.14	11.15	neutral	neutral	53.9	36.9	42.6	58.8	60.1	59.9	110.6	101.7	partially functional	functional	NA	2		0	0	0
1017	7579386	4-exon	11532	101	A	C	A>C	c.301A>C	g.7579386T>G	T	G	NC_000017.9:g.7520111T>G	A:T>C:G	no	no	0.029	AAA	CAA	Lys	Gln	p.K101Q	0.029	missense	unknown		Exposed	NA	N-term	73.3	130.98	0	neutral	neutral	41	30.4	30.2	30	33.3	29.7	51.5	56.4	partially functional	functional	NA	2		0	0	0
1018	7579386	4-exon	11532	101	A	G	A>G	c.301A>G	g.7579386T>C	T	C	NC_000017.9:g.7520111T>C	A:T>G:C	no	no	0.055	AAA	GAA	Lys	Glu	p.K101E	0.055	missense	unknown		Exposed	NA	N-term	73.3	130.98	0	neutral	neutral	90.2	2.5	36.5	96.7	81.7	101.5	159.9	104.6	functional	functional	NA	2		0	0	0
1019	7579386	4-exon	11532	101	A	T	A>T	c.301A>T	g.7579386T>A	T	A	NC_000017.9:g.7520111T>A	A:T>T:A	no	no	0.014	AAA	TAA	Lys	STOP	p.K101*	0.014	nonsense	unknown		Exposed	NA	N-term	73.3	130.98		NA	NA									NA	NA	NA	4		3	0	1
1016	7579386	4-exon	11532	101	A	NA	del1	c.301del1	g.7579386del1	del1		NC_000017.9:g.7520111del1	del	no	no		AAA	NA	Lys	NA	p.?		FS	unknown		Exposed	NA	N-term	73.3	130.98		NA	NA									NA	NA	NA	4		2	0	0
5993	7579386	4-exon	11532	101	A	NA	ins1	c.300_301ins1	g.7579386_7579387ins1	ins1		NC_000017.9:g.7520111_7520112ins1	ins	no	no		AAA	NA	Lys	NA	p.?		FS	unknown		Exposed	NA	N-term	73.3	130.98		NA	NA									NA	NA	NA	4		0	0	0
1020	7579385	4-exon	11533	101	A	C	A>C	c.302A>C	g.7579385T>G	T	G	NC_000017.9:g.7520110T>G	A:T>C:G	no	no	0.031	AAA	ACA	Lys	Thr	p.K101T	0.031	missense	unknown		Exposed	NA	N-term	73.3	130.98	9.71	neutral	neutral	97.6	66.5	149.3	132.8	113.3	98.4	149.9	108.9	functional	functional	NA	2		0	0	0
1021	7579385	4-exon	11533	101	A	G	A>G	c.302A>G	g.7579385T>C	T	C	NC_000017.9:g.7520110T>C	A:T>G:C	no	no	0.096	AAA	AGA	Lys	Arg	p.K101R	0.096	missense	unknown		Exposed	NA	N-term	73.3	130.98	5.07	neutral	neutral	99.2	47.8	80.7	86.9	95.6	73.6	141.4	104.5	functional	functional	NA	2	44657	3	0	0
1022	7579385	4-exon	11533	101	A	T	A>T	c.302A>T	g.7579385T>A	T	A	NC_000017.9:g.7520110T>A	A:T>T:A	no	no	0.021	AAA	ATA	Lys	Ile	p.K101I	0.021	missense	unknown		Exposed	NA	N-term	73.3	130.98	68.59	unclassified	neutral	21.6	17.5	30.4	40.8	43.9	58.3	103.9	102	partially functional	functional	NA	2		0	0	0
1023	7579384	4-exon	11534	101	A	C	A>C	c.303A>C	g.7579384T>G	T	G	NC_000017.9:g.7520109T>G	A:T>C:G	no	no	0.031	AAA	AAC	Lys	Asn	p.K101N	0.052	missense	unknown		Exposed	NA	N-term	73.3	130.98	0	neutral	neutral	16.5	20.3	25.1	24.5	25.5	29.4	60.5	56.2	partially functional	functional	NA	2	44656	0	0	0
1024	7579384	4-exon	11534	101	A	G	A>G	c.303A>G	g.7579384T>C	T	C	NC_000017.9:g.7520109T>C	A:T>G:C	no	no	0.096	AAA	AAG	Lys	Lys	p.K101K	0.096	silent	unknown		Exposed	NA	N-term	73.3	130.98		NA	NA									NA	NA	NA	0		1	0	0
1025	7579384	4-exon	11534	101	A	T	A>T	c.303A>T	g.7579384T>A	T	A	NC_000017.9:g.7520109T>A	A:T>T:A	no	no	0.021	AAA	AAT	Lys	Asn	p.K101N	0.052	missense	unknown		Exposed	NA	N-term	73.3	130.98	0	neutral	neutral	16.5	20.3	25.1	24.5	25.5	29.4	60.5	56.2	partially functional	functional	NA	2	44656	1	0	0
1028	7579383	4-exon	11535	102	A	C	A>C	c.304A>C	g.7579383T>G	T	G	NC_000017.9:g.7520108T>G	A:T>C:G	no	no	0.031	ACC	CCC	Thr	Pro	p.T102P	0.031	missense	unknown		Exposed	DNA binding	NDBL/beta-sheets	68.7	85.08	32.43	neutral	neutral	42	26.8	43.7	57.8	66.4	66.1	118.8	118.5	partially functional	functional	NA	2		0	0	0
1029	7579383	4-exon	11535	102	A	G	A>G	c.304A>G	g.7579383T>C	T	C	NC_000017.9:g.7520108T>C	A:T>G:C	no	no	0.161	ACC	GCC	Thr	Ala	p.T102A	0.161	missense	unknown		Exposed	DNA binding	NDBL/beta-sheets	68.7	85.08	54.64	neutral	neutral	19.9	19.3	17.5	24.1	15.4	34.9	78.6	76.9	partially functional	functional	NA	2		0	0	0
1030	7579383	4-exon	11535	102	A	T	A>T	c.304A>T	g.7579383T>A	T	A	NC_000017.9:g.7520108T>A	A:T>T:A	no	no	0.03	ACC	TCC	Thr	Ser	p.T102S	0.075	missense	unknown		Exposed	DNA binding	NDBL/beta-sheets	68.7	85.08	22.46	neutral	neutral	69.1	48.2	86.1	86.1	92.2	87.2	136.4	113.4	functional	functional	NA	2		0	0	0
1027	7579383	4-exon	11535	102	A	NA	del1	c.304del1	g.7579383del1	del1		NC_000017.9:g.7520108del1	del	no	no		ACC	NA	Thr	NA	p.?		FS	unknown		Exposed	DNA binding	NDBL/beta-sheets	68.7	85.08		NA	NA									NA	NA	NA	4		3	0	1
5979	7579383	4-exon	11535	102	A	NA	del3	c.304_306del3	g.7579381_7579383del3	del3		NC_000017.9:g.7520106_7520108del3	del	no	no		ACC	NA	Thr	NA	p.?		other	unknown		Exposed	DNA binding	NDBL/beta-sheets	68.7	85.08		NA	NA									NA	NA	NA	3		1	0	0
1026	7579383	4-exon	11535	102	A	NA	ins1	c.303_304ins1	g.7579383_7579384ins1	ins1		NC_000017.9:g.7520108_7520109ins1	ins	no	no		ACC	NA	Thr	NA	p.?		FS	unknown		Exposed	DNA binding	NDBL/beta-sheets	68.7	85.08		NA	NA									NA	NA	NA	4		2	0	0
1031	7579382	4-exon	11536	102	C	A	C>A	c.305C>A	g.7579382G>T	G	T	NC_000017.9:g.7520107G>T	G:C>T:A	no	no	0.053	ACC	AAC	Thr	Asn	p.T102N	0.053	missense	unknown		Exposed	DNA binding	NDBL/beta-sheets	68.7	85.08	0	neutral	neutral	100.5	75.3	70.1	80.2	72.9	77.1	129.4	128.9	functional	functional	NA	2		0	0	0
1032	7579382	4-exon	11536	102	C	G	C>G	c.305C>G	g.7579382G>C	G	C	NC_000017.9:g.7520107G>C	G:C>C:G	no	no	0.045	ACC	AGC	Thr	Ser	p.T102S	0.075	missense	unknown		Exposed	DNA binding	NDBL/beta-sheets	68.7	85.08	22.46	neutral	neutral	69.1	48.2	86.1	86.1	92.2	87.2	136.4	113.4	functional	functional	NA	2		0	0	0
1033	7579382	4-exon	11536	102	C	T	C>T	c.305C>T	g.7579382G>A	G	A	NC_000017.9:g.7520107G>A	G:C>A:T	no	no	0.263	ACC	ATC	Thr	Ile	p.T102I	0.263	missense	unknown		Exposed	DNA binding	NDBL/beta-sheets	68.7	85.08	89.28	unclassified	neutral	85.2	36.1	62.2	110	86.9	80.3	124.4	105.7	functional	functional	NA	2	44658	8	0	0
1034	7579381	4-exon	11537	102	C	A	C>A	c.306C>A	g.7579381G>T	G	T	NC_000017.9:g.7520106G>T	G:C>T:A	no	no	0.008	ACC	ACA	Thr	Thr	p.T102T	0.097	silent	unknown		Exposed	DNA binding	NDBL/beta-sheets	68.7	85.08		NA	NA									NA	NA	NA	0		0	0	0
1035	7579381	4-exon	11537	102	C	G	C>G	c.306C>G	g.7579381G>C	G	C	NC_000017.9:g.7520106G>C	G:C>C:G	no	no	0.022	ACC	ACG	Thr	Thr	p.T102T	0.097	silent	unknown		Exposed	DNA binding	NDBL/beta-sheets	68.7	85.08		NA	NA									NA	NA	NA	0		0	0	0
1036	7579381	4-exon	11537	102	C	T	C>T	c.306C>T	g.7579381G>A	G	A	NC_000017.9:g.7520106G>A	G:C>A:T	no	no	0.067	ACC	ACT	Thr	Thr	p.T102T	0.097	silent	unknown		Exposed	DNA binding	NDBL/beta-sheets	68.7	85.08		NA	NA									NA	NA	NA	0		2	0	0
6337	7579380	4-exon	11538	103	T	NA	del15	c.307_321del15	g.7579366_7579380del15	del15		NC_000017.9:g.7520091_7520105del15	del	no	no		TAC	NA	Tyr	NA	p.?		other	unknown		NA	DNA binding	NDBL/beta-sheets	46.6	0		NA	NA									NA	NA	NA	3		1	0	0
1037	7579380	4-exon	11538	103	T	NA	del16	c.307_322del16	g.7579365_7579380del16	del16		NC_000017.9:g.7520090_7520105del16	del	no	no		TAC	NA	Tyr	NA	p.?		FS	unknown		NA	DNA binding	NDBL/beta-sheets	46.6	0		NA	NA									NA	NA	NA	4		1	0	0
1038	7579380	4-exon	11538	103	T	NA	del19	c.307_325del19	g.7579362_7579380del19	del19		NC_000017.9:g.7520087_7520105del19	del	no	no		TAC	NA	Tyr	NA	p.?		FS	unknown		NA	DNA binding	NDBL/beta-sheets	46.6	0		NA	NA									NA	NA	NA	4		1	0	0
6074	7579380	4-exon	11538	103	T	NA	del27	c.307_333del27	g.7579354_7579380del27	del27		NC_000017.9:g.7520079_7520105del27	del	no	no		TAC	NA	Tyr	NA	p.Y103_L111del		other	unknown		NA	DNA binding	NDBL/beta-sheets	46.6	0		NA	NA									NA	NA	NA	3		1	0	1
1039	7579380	4-exon	11538	103	T	A	T>A	c.307T>A	g.7579380A>T	A	T	NC_000017.9:g.7520105A>T	A:T>T:A	no	no	0.05	TAC	AAC	Tyr	Asn	p.Y103N	0.05	missense	unknown		NA	DNA binding	NDBL/beta-sheets	46.6	0	142.23	deleterious	deleterious	34.4	17.9	45.9	64.5	56.7	65.9	111.1	90.3	partially functional	functional	NA	2		0	0	0
1040	7579380	4-exon	11538	103	T	C	T>C	c.307T>C	g.7579380A>G	A	G	NC_000017.9:g.7520105A>G	A:T>G:C	no	no	0.158	TAC	CAC	Tyr	His	p.Y103H	0.158	missense	unknown		NA	DNA binding	NDBL/beta-sheets	46.6	0	83.33	deleterious	deleterious	73.1	32.8	62.8	77.4	74.3	73.4	132.4	114.6	partially functional	functional	NA	2		0	0	0
1041	7579380	4-exon	11538	103	T	G	T>G	c.307T>G	g.7579380A>C	A	C	NC_000017.9:g.7520105A>C	A:T>C:G	no	no	0.041	TAC	GAC	Tyr	Asp	p.Y103D	0.041	missense	unknown		NA	DNA binding	NDBL/beta-sheets	46.6	0	159.94	deleterious	deleterious	62.6	26.2	74.5	77.2	73.2	67.4	129.6	115.8	partially functional	functional	NA	2		0	0	0
1042	7579379	4-exon	11539	103	A	C	A>C	c.308A>C	g.7579379T>G	T	G	NC_000017.9:g.7520104T>G	A:T>C:G	no	no	0.033	TAC	TCC	Tyr	Ser	p.Y103S	0.033	missense	unknown		NA	DNA binding	NDBL/beta-sheets	46.6	0	143.11	deleterious	deleterious	24.2	16.7	31.2	39.6	40.3	43.3	79.3	82.3	partially functional	functional	NA	2		0	0	0
1043	7579379	4-exon	11539	103	A	G	A>G	c.308A>G	g.7579379T>C	T	C	NC_000017.9:g.7520104T>C	A:T>G:C	no	no	0.173	TAC	TGC	Tyr	Cys	p.Y103C	0.173	missense	unknown		NA	DNA binding	NDBL/beta-sheets	46.6	0	193.72	deleterious	deleterious	63.2	23.7	57	74	63.3	67.7	118.7	126.6	partially functional	functional	NA	2		0	0	0
1044	7579379	4-exon	11539	103	A	T	A>T	c.308A>T	g.7579379T>A	T	A	NC_000017.9:g.7520104T>A	A:T>T:A	no	no	0.037	TAC	TTC	Tyr	Phe	p.Y103F	0.037	missense	unknown		NA	DNA binding	NDBL/beta-sheets	46.6	0	21.61	deleterious	deleterious	93.8	28.9	36.6	67.8	60.3	69.8	111.3	122.1	partially functional	functional	NA	2		0	0	0
6082	7579379	4-exon	11539	103	A	NA	del27	c.308_334del27	g.7579353_7579379del27	del27		NC_000017.9:g.7520078_7520104del27	del	no	no		TAC	NA	Tyr	NA	p.?		other	unknown		NA	DNA binding	NDBL/beta-sheets	46.6	0		NA	NA									NA	NA	NA	3		1	0	1
1045	7579378	4-exon	11540	103	C	A	C>A	c.309C>A	g.7579378G>T	G	T	NC_000017.9:g.7520103G>T	G:C>T:A	no	no	0.053	TAC	TAA	Tyr	STOP	p.Y103*	0.098	nonsense	no		NA	DNA binding	NDBL/beta-sheets	46.6	0		NA	NA									NA	NA	NA	4		3	2	0
1046	7579378	4-exon	11540	103	C	G	C>G	c.309C>G	g.7579378G>C	G	C	NC_000017.9:g.7520103G>C	G:C>C:G	no	no	0.045	TAC	TAG	Tyr	STOP	p.Y103*	0.098	nonsense	unknown		NA	DNA binding	NDBL/beta-sheets	46.6	0		NA	NA									NA	NA	NA	4		2	0	0
1047	7579378	4-exon	11540	103	C	T	C>T	c.309C>T	g.7579378G>A	G	A	NC_000017.9:g.7520103G>A	G:C>A:T	no	no	0.263	TAC	TAT	Tyr	Tyr	p.Y103Y	0.263	silent	unknown		NA	DNA binding	NDBL/beta-sheets	46.6	0		NA	NA									NA	NA	NA	0		1	0	0
1048	7579378	4-exon	11540	103	C	NA	CC>AT	c.309_310CC>AT	g.7579377_7579378GG>AT	G	AT	NC_000017.9:g.7520102_7520103GG>AT	tandem	no	no		TAC	TAA-TAG	Tyr	STOP	p.Y103*	0.098	nonsense	unknown		NA	DNA binding	NDBL/beta-sheets	46.6	0		NA	NA									NA	NA	NA	4		1	0	0
1051	7579377	4-exon	11541	104	C	A	C>A	c.310C>A	g.7579377G>T	G	T	NC_000017.9:g.7520102G>T	G:C>T:A	no	no	0.035	CAG	AAG	Gln	Lys	p.Q104K	0.035	missense	unknown		Exposed	DNA binding	NDBL/beta-sheets	54.9	119.38	26.66	neutral	neutral	111.2	60.9	74.2	82.9	89.6	65.1	134.3	121.7	functional	functional	NA	2		0	0	0
1052	7579377	4-exon	11541	104	C	G	C>G	c.310C>G	g.7579377G>C	G	C	NC_000017.9:g.7520102G>C	G:C>C:G	no	no	0.021	CAG	GAG	Gln	Glu	p.Q104E	0.021	missense	unknown		Exposed	DNA binding	NDBL/beta-sheets	54.9	119.38	29.2	neutral	neutral	131.8	46.1	120.7	93.7	67.4	59.1	84.6	76.8	functional	functional	NA	2		0	0	0
1053	7579377	4-exon	11541	104	C	T	C>T	c.310C>T	g.7579377G>A	G	A	NC_000017.9:g.7520102G>A	G:C>A:T	no	no	0.077	CAG	TAG	Gln	STOP	p.Q104*	0.077	nonsense	no		Exposed	DNA binding	NDBL/beta-sheets	54.9	119.38		NA	NA									NA	NA	NA	4		16	0	4
6338	7579377	4-exon	11541	104	C	NA	del1	c.310del1	g.7579377del1	del1		NC_000017.9:g.7520102del1	del	no	no		CAG	NA	Gln	NA	p.?		FS	unknown		Exposed	DNA binding	NDBL/beta-sheets	54.9	119.38		NA	NA									NA	NA	NA	4		1	0	0
1049	7579377	4-exon	11541	104	C	NA	del12ins2	c.310_321del12ins2	g.7579366_7579377delins2	del		NC_000017.9:g.7520091_7520102delins2	complex	no	no		CAG	NA	Gln	NA	p.?		FS	unknown		Exposed	DNA binding	NDBL/beta-sheets	54.9	119.38		NA	NA									NA	NA	NA	4		1	0	0
1050	7579377	4-exon	11541	104	C	NA	del21	c.310_330del21	g.7579357_7579377del21	del21		NC_000017.9:g.7520082_7520102del21	del	no	no		CAG	NA	Gln	NA	p.?		other	unknown		Exposed	DNA binding	NDBL/beta-sheets	54.9	119.38		NA	NA									NA	NA	NA	3		1	0	0
1054	7579376	4-exon	11542	104	A	C	A>C	c.311A>C	g.7579376T>G	T	G	NC_000017.9:g.7520101T>G	A:T>C:G	no	no	0.046	CAG	CCG	Gln	Pro	p.Q104P	0.046	missense	unknown		Exposed	DNA binding	NDBL/beta-sheets	54.9	119.38	0	neutral	neutral	70.9	98.6	137.2	71.7	59.3	42.6	76.2	52.2	partially functional	functional	NA	2		0	0	0
1055	7579376	4-exon	11542	104	A	G	A>G	c.311A>G	g.7579376T>C	T	C	NC_000017.9:g.7520101T>C	A:T>G:C	no	no	0.156	CAG	CGG	Gln	Arg	p.Q104R	0.156	missense	unknown		Exposed	DNA binding	NDBL/beta-sheets	54.9	119.38	28.37	neutral	neutral	82.9	47.3	28.2	68.5	72.8	75.8	139.8	116	partially functional	functional	NA	2		0	0	0
1056	7579376	4-exon	11542	104	A	T	A>T	c.311A>T	g.7579376T>A	T	A	NC_000017.9:g.7520101T>A	A:T>T:A	no	no	0.038	CAG	CTG	Gln	Leu	p.Q104L	0.038	missense	unknown		Exposed	DNA binding	NDBL/beta-sheets	54.9	119.38	52.42	neutral	neutral	85.9	70.5	81.9	73.9	61.5	65.4	139.1	113.9	functional	functional	NA	2	44660	3	0	0
6162	7579376	4-exon	11542	104	A	NA	del1	c.311del1	g.7579376del1	del1		NC_000017.9:g.7520101del1	del	no	no		CAG	NA	Gln	NA	p.?		FS	unknown		Exposed	DNA binding	NDBL/beta-sheets	54.9	119.38		NA	NA									NA	NA	NA	4		2	0	0
1057	7579375	4-exon	11543	104	G	NA	del1	c.312del1	g.7579375del1	del1		NC_000017.9:g.7520100del1	del	no	no		CAG	NA	Gln	NA	p.?		FS	unknown		Exposed	DNA binding	NDBL/beta-sheets	54.9	119.38		NA	NA									NA	NA	NA	4		2	0	0
1058	7579375	4-exon	11543	104	G	A	G>A	c.312G>A	g.7579375C>T	C	T	NC_000017.9:g.7520100C>T	G:C>A:T	no	no	0.067	CAG	CAA	Gln	Gln	p.Q104Q	0.067	silent	unknown		Exposed	DNA binding	NDBL/beta-sheets	54.9	119.38		NA	NA									NA	NA	NA	0		0	0	0
1059	7579375	4-exon	11543	104	G	C	G>C	c.312G>C	g.7579375C>G	C	G	NC_000017.9:g.7520100C>G	G:C>C:G	no	no	0.022	CAG	CAC	Gln	His	p.Q104H	0.03	missense	unknown		Exposed	DNA binding	NDBL/beta-sheets	54.9	119.38	0	neutral	neutral	22.8	23	43.9	43.4	43.1	31.3	73	73.9	partially functional	functional	NA	2	44659	1	0	0
1060	7579375	4-exon	11543	104	G	T	G>T	c.312G>T	g.7579375C>A	C	A	NC_000017.9:g.7520100C>A	G:C>T:A	no	no	0.008	CAG	CAT	Gln	His	p.Q104H	0.03	missense	unknown		Exposed	DNA binding	NDBL/beta-sheets	54.9	119.38	0	neutral	neutral	22.8	23	43.9	43.4	43.1	31.3	73	73.9	partially functional	functional	NA	2	44659	2	0	0
1061	7579374	4-exon	11544	105	G	NA	del1	c.313del1	g.7579374del1	del1		NC_000017.9:g.7520099del1	del	no	no		GGC	NA	Gly	NA	p.?		FS	unknown		Buried	DNA binding	NDBL/beta-sheets	16	0		NA	NA									NA	NA	NA	4		1	0	0
6458	7579374	4-exon	11544	105	G	NA	del2ins1	c.313_314del2ins1	g.7579373_7579374delins1	del		NC_000017.9:g.7520098_7520099delins1	complex	no	no		GGC	NA	Gly	NA	p.?		FS	unknown		Buried	DNA binding	NDBL/beta-sheets	16	0		NA	NA									NA	NA	NA	4		0	0	0
6441	7579374	4-exon	11544	105	G	NA	del63	c.313_375del63	g.7579312_7579374del63	del63		NC_000017.9:g.7520037_7520099del63	del	no	no		GGC	NA	Gly	NA	p.?		other	unknown		Buried	DNA binding	NDBL/beta-sheets	16	0		NA	NA									NA	NA	NA	3		1	0	0
6575	7579374	4-exon	11544	105	G	NA	del9	c.313_321del9	g.7579366_7579374del9	del9		NC_000017.9:g.7520091_7520099del9	del	no	no		GGC	NA	Gly	NA	p.?		other	unknown		Buried	DNA binding	NDBL/beta-sheets	16	0		NA	NA									NA	NA	NA	3		1	0	0
1062	7579374	4-exon	11544	105	G	A	G>A	c.313G>A	g.7579374C>T	C	T	NC_000017.9:g.7520099C>T	G:C>A:T	no	no	0.171	GGC	AGC	Gly	Ser	p.G105S	0.171	missense	unknown		Buried	DNA binding	NDBL/beta-sheets	16	0	55.27	deleterious	deleterious	9.2	20.1	14.4	7.3	9.4	15.6	28.2	36.7	non-functional	functional	NA	2	44664	2	0	1
1063	7579374	4-exon	11544	105	G	C	G>C	c.313G>C	g.7579374C>G	C	G	NC_000017.9:g.7520099C>G	G:C>C:G	no	no	0.018	GGC	CGC	Gly	Arg	p.G105R	0.018	missense	unknown		Buried	DNA binding	NDBL/beta-sheets	16	0	125.13	deleterious	deleterious	14	13.3	9.1	3.5	6.8	16	16.7	51.3	non-functional	functional	NA	2	44663	3	0	0
1064	7579374	4-exon	11544	105	G	T	G>T	c.313G>T	g.7579374C>A	C	A	NC_000017.9:g.7520099C>A	G:C>T:A	no	no	0.029	GGC	TGC	Gly	Cys	p.G105C	0.029	missense	unknown		Buried	DNA binding	NDBL/beta-sheets	16	0	158.23	deleterious	deleterious	16	12.5	9.5	7.5	6.2	15.1	17.2	44.5	non-functional	functional	No	2	44661	4	3	0
1065	7579373	4-exon	11545	105	G	A	G>A	c.314G>A	g.7579373C>T	C	T	NC_000017.9:g.7520098C>T	G:C>A:T	no	no	0.208	GGC	GAC	Gly	Asp	p.G105D	0.208	missense	unknown		Buried	DNA binding	NDBL/beta-sheets	16	0	93.77	deleterious	deleterious	23	17.2	15.5	15.2	7.3	34.8	35.8	77.1	partially functional	non-functional	NA	2	44662	2	0	0
1066	7579373	4-exon	11545	105	G	C	G>C	c.314G>C	g.7579373C>G	C	G	NC_000017.9:g.7520098C>G	G:C>C:G	no	no	0.042	GGC	GCC	Gly	Ala	p.G105A	0.042	missense	unknown		Buried	DNA binding	NDBL/beta-sheets	16	0	60	deleterious	deleterious	13.2	20.2	23.4	34.2	32.8	47.7	61.1	78.7	partially functional	functional	NA	2		1	0	0
1067	7579373	4-exon	11545	105	G	T	G>T	c.314G>T	g.7579373C>A	C	A	NC_000017.9:g.7520098C>A	G:C>T:A	no	no	0.048	GGC	GTC	Gly	Val	p.G105V	0.048	missense	unknown		Buried	DNA binding	NDBL/beta-sheets	16	0	109.55	deleterious	deleterious	18.6	13.1	14.5	6.1	4	3.1	7.1	8.7	non-functional	functional	NA	2	44665	5	0	0
1069	7579372	4-exon	11546	105	C	A	C>A	c.315C>A	g.7579372G>T	G	T	NC_000017.9:g.7520097G>T	G:C>T:A	no	no	0.054	GGC	GGA	Gly	Gly	p.G105G	0.213	silent	unknown		Buried	DNA binding	NDBL/beta-sheets	16	0		NA	NA									NA	NA	NA	0		0	0	0
1070	7579372	4-exon	11546	105	C	G	C>G	c.315C>G	g.7579372G>C	G	C	NC_000017.9:g.7520097G>C	G:C>C:G	no	no	0.045	GGC	GGG	Gly	Gly	p.G105G	0.213	silent	unknown		Buried	DNA binding	NDBL/beta-sheets	16	0		NA	NA									NA	NA	NA	0		0	0	0
1071	7579372	4-exon	11546	105	C	T	C>T	c.315C>T	g.7579372G>A	G	A	NC_000017.9:g.7520097G>A	G:C>A:T	no	no	0.114	GGC	GGT	Gly	Gly	p.G105G	0.213	silent	unknown		Buried	DNA binding	NDBL/beta-sheets	16	0		NA	NA									NA	NA	NA	0		1	0	0
1068	7579372	4-exon	11546	105	C	NA	del6	c.315_320del6	g.7579367_7579372del6	del6		NC_000017.9:g.7520092_7520097del6	del	no	no		GGC	NA	Gly	NA	p.?		other	unknown		Buried	DNA binding	NDBL/beta-sheets	16	0		NA	NA									NA	NA	NA	3		1	0	0
1076	7579371	4-exon	11547	106	A	C	A>C	c.316A>C	g.7579371T>G	T	G	NC_000017.9:g.7520096T>G	A:T>C:G	no	no	0.046	AGC	CGC	Ser	Arg	p.S106R	0.119	missense	unknown		Exposed	DNA binding	NDBL/beta-sheets	87	135.81	5.07	neutral	neutral	82.9	41.8	47.1	45	37.7	47.4	71.4	68.5	partially functional	functional	No	2	44667	0	0	0
1077	7579371	4-exon	11547	106	A	G	A>G	c.316A>G	g.7579371T>C	T	C	NC_000017.9:g.7520096T>C	A:T>G:C	no	no	0.156	AGC	GGC	Ser	Gly	p.S106G	0.156	missense	unknown		Exposed	DNA binding	NDBL/beta-sheets	87	135.81	29.38	neutral	neutral	74.8	47.5	65.2	76.4	76.5	63.5	120.6	117.4	functional	functional	NA	2	44666	1	0	0
1078	7579371	4-exon	11547	106	A	T	A>T	c.316A>T	g.7579371T>A	T	A	NC_000017.9:g.7520096T>A	A:T>T:A	no	no	0.038	AGC	TGC	Ser	Cys	p.S106C	0.038	missense	unknown		Exposed	DNA binding	NDBL/beta-sheets	87	135.81	104.21	unclassified	deleterious	96.2	65.3	70	93.8	63.4	72.3	129.7	124.3	functional	functional	NA	2		0	0	0
1072	7579371	4-exon	11547	106	A	NA	del15	c.316_330del15	g.7579357_7579371del15	del15		NC_000017.9:g.7520082_7520096del15	del	no	no		AGC	NA	Ser	NA	p.?		other	unknown		Exposed	DNA binding	NDBL/beta-sheets	87	135.81		NA	NA									NA	NA	NA	3		1	0	0
1073	7579371	4-exon	11547	106	A	NA	del3	c.316_318del3	g.7579369_7579371del3	del3		NC_000017.9:g.7520094_7520096del3	del	no	no		AGC	NA	Ser	NA	p.?		other	unknown		Exposed	DNA binding	NDBL/beta-sheets	87	135.81		NA	NA									NA	NA	NA	3		1	0	0
1075	7579371	4-exon	11547	106	A	NA	del66	c.316_381del66	g.7579306_7579371del66	del66		NC_000017.9:g.7520031_7520096del66	del	no	no		AGC	NA	Ser	NA	p.?		FS	unknown		Exposed	DNA binding	NDBL/beta-sheets	87	135.81		NA	NA									NA	NA	NA	4		1	0	0
1074	7579371	4-exon	11547	106	A	NA	del6ins4	c.316_321del6ins4	g.7579366_7579371delins4	del		NC_000017.9:g.7520091_7520096delins4	complex	no	no		AGC	NA	Ser	NA	p.?		FS	unknown		Exposed	DNA binding	NDBL/beta-sheets	87	135.81		NA	NA									NA	NA	NA	4		1	0	0
1079	7579370	4-exon	11548	106	G	NA	del1	c.317del1	g.7579370del1	del1		NC_000017.9:g.7520095del1	del	no	no		AGC	NA	Ser	NA	p.?		FS	unknown		Exposed	DNA binding	NDBL/beta-sheets	87	135.81		NA	NA									NA	NA	NA	4		1	0	0
6585	7579370	4-exon	11548	106	G	NA	del10	c.317_326del10	g.7579361_7579370del10	del10		NC_000017.9:g.7520086_7520095del10	del	no	no		AGC	NA	Ser	NA	p.?		FS	unknown		Exposed	DNA binding	NDBL/beta-sheets	87	135.81		NA	NA									NA	NA	NA	4		1	0	0
1080	7579370	4-exon	11548	106	G	NA	del58	c.317_374del58	g.7579313_7579370del58	del58		NC_000017.9:g.7520038_7520095del58	del	no	no		AGC	NA	Ser	NA	p.?		FS	unknown		Exposed	DNA binding	NDBL/beta-sheets	87	135.81		NA	NA									NA	NA	NA	4		1	0	0
1081	7579370	4-exon	11548	106	G	A	G>A	c.317G>A	g.7579370C>T	C	T	NC_000017.9:g.7520095C>T	G:C>A:T	no	no	0.104	AGC	AAC	Ser	Asn	p.S106N	0.104	missense	unknown		Exposed	DNA binding	NDBL/beta-sheets	87	135.81	0	neutral	neutral	23.8	21.4	30.5	46.3	38.1	39.5	71.2	86.6	partially functional	functional	NA	2		0	0	0
1082	7579370	4-exon	11548	106	G	C	G>C	c.317G>C	g.7579370C>G	C	G	NC_000017.9:g.7520095C>G	G:C>C:G	no	no	0.046	AGC	ACC	Ser	Thr	p.S106T	0.046	missense	unknown		Exposed	DNA binding	NDBL/beta-sheets	87	135.81	0	neutral	neutral	20.9	19.7	25.2	36.6	38.9	27.5	67.2	67.2	partially functional	functional	NA	2		0	0	0
1083	7579370	4-exon	11548	106	G	T	G>T	c.317G>T	g.7579370C>A	C	A	NC_000017.9:g.7520095C>A	G:C>T:A	no	no	0.027	AGC	ATC	Ser	Ile	p.S106I	0.027	missense	unknown		Exposed	DNA binding	NDBL/beta-sheets	87	135.81	59.51	neutral	neutral	56.4	27.6	63.1	80	67.6	55.3	102.3	99.3	partially functional	functional	NA	2		0	0	0
1084	7579369	4-exon	11549	106	C	A	C>A	c.318C>A	g.7579369G>T	G	T	NC_000017.9:g.7520094G>T	G:C>T:A	no	no	0.027	AGC	AGA	Ser	Arg	p.S106R	0.119	missense	unknown		Exposed	DNA binding	NDBL/beta-sheets	87	135.81	5.07	neutral	neutral	82.9	41.8	47.1	45	37.7	47.4	71.4	68.5	partially functional	functional	No	2	44667	0	0	0
1085	7579369	4-exon	11549	106	C	G	C>G	c.318C>G	g.7579369G>C	G	C	NC_000017.9:g.7520094G>C	G:C>C:G	no	no	0.046	AGC	AGG	Ser	Arg	p.S106R	0.119	missense	unknown		Exposed	DNA binding	NDBL/beta-sheets	87	135.81	5.07	neutral	neutral	82.9	41.8	47.1	45	37.7	47.4	71.4	68.5	partially functional	functional	No	2	44667	7	5	1
1086	7579369	4-exon	11549	106	C	T	C>T	c.318C>T	g.7579369G>A	G	A	NC_000017.9:g.7520094G>A	G:C>A:T	no	no	0.104	AGC	AGT	Ser	Ser	p.S106S	0.104	silent	unknown		Exposed	DNA binding	NDBL/beta-sheets	87	135.81		NA	NA									NA	NA	NA	0		0	0	0
1088	7579368	4-exon	11550	107	T	NA	del11	c.319_329del11	g.7579358_7579368del11	del11		NC_000017.9:g.7520083_7520093del11	del	no	no		TAC	NA	Tyr	NA	p.?		FS	unknown		NA	DNA binding	NDBL/beta-sheets	20.5	101.54		NA	NA									NA	NA	NA	4		1	0	0
1089	7579368	4-exon	11550	107	T	NA	del2	c.319_320del2	g.7579367_7579368del2	del2		NC_000017.9:g.7520092_7520093del2	del	no	no		TAC	NA	Tyr	NA	p.?		FS	unknown		NA	DNA binding	NDBL/beta-sheets	20.5	101.54		NA	NA									NA	NA	NA	4		1	0	0
6079	7579368	4-exon	11550	107	T	NA	del3insCAA	c.319_321del3insCAA	g.7579366_7579368delinsTTG	del		NC_000017.9:g.7520091_7520093delinsTTG	complex	no	no		TAC	CAA	Tyr	Gln	p.Y107H	0.158	missense	unknown		NA	DNA binding	NDBL/beta-sheets	20.5	101.54	0	neutral	neutral	65.1	35	58.6	64.8	75.9	61.6	132.6	107	partially functional	non-functional	NA	2	44670	1	0	0
1087	7579368	4-exon	11550	107	T	NA	ins3	c.318_319ins3	g.7579368_7579369ins3	ins3		NC_000017.9:g.7520093_7520094ins3	ins	no	no		TAC	NA	Tyr	NA	p.?		other	unknown		NA	DNA binding	NDBL/beta-sheets	20.5	101.54		NA	NA									NA	NA	NA	3		1	0	0
1090	7579368	4-exon	11550	107	T	A	T>A	c.319T>A	g.7579368A>T	A	T	NC_000017.9:g.7520093A>T	A:T>T:A	no	no	0.05	TAC	AAC	Tyr	Asn	p.Y107N	0.05	missense	unknown		NA	DNA binding	NDBL/beta-sheets	20.5	101.54	68.35	unclassified	deleterious	18.7	13.4	19.9	22.1	20.2	23.6	50.6	71.8	partially functional	non-functional	NA	2		0	0	0
1091	7579368	4-exon	11550	107	T	C	T>C	c.319T>C	g.7579368A>G	A	G	NC_000017.9:g.7520093A>G	A:T>G:C	no	no	0.158	TAC	CAC	Tyr	His	p.Y107H	0.158	missense	unknown		NA	DNA binding	NDBL/beta-sheets	20.5	101.54	0	neutral	neutral	65.1	35	58.6	64.8	75.9	61.6	132.6	107	partially functional	non-functional	NA	2	44670	0	0	0
1092	7579368	4-exon	11550	107	T	G	T>G	c.319T>G	g.7579368A>C	A	C	NC_000017.9:g.7520093A>C	A:T>C:G	no	no	0.041	TAC	GAC	Tyr	Asp	p.Y107D	0.041	missense	unknown		NA	DNA binding	NDBL/beta-sheets	20.5	101.54	81.24	unclassified	deleterious	16.8	9.9	12.4	4.5	5.5	5.1	10.5	21	non-functional	non-functional	NA	2	44669	4	0	0
1093	7579367	4-exon	11551	107	A	C	A>C	c.320A>C	g.7579367T>G	T	G	NC_000017.9:g.7520092T>G	A:T>C:G	no	no	0.033	TAC	TCC	Tyr	Ser	p.Y107S	0.033	missense	unknown		NA	DNA binding	NDBL/beta-sheets	20.5	101.54	86.79	unclassified	deleterious	13.9	10.5	16.3	15.3	20.4	20.9	39.6	59.8	non-functional	non-functional	NA	2		0	0	0
1094	7579367	4-exon	11551	107	A	G	A>G	c.320A>G	g.7579367T>C	T	C	NC_000017.9:g.7520092T>C	A:T>G:C	no	no	0.173	TAC	TGC	Tyr	Cys	p.Y107C	0.173	missense	unknown		NA	DNA binding	NDBL/beta-sheets	20.5	101.54	154.7	unclassified	deleterious	57	24.4	41.5	62.8	57.6	65.1	124.5	111.5	partially functional	functional	NA	2	44668	1	0	0
1095	7579367	4-exon	11551	107	A	T	A>T	c.320A>T	g.7579367T>A	T	A	NC_000017.9:g.7520092T>A	A:T>T:A	no	no	0.037	TAC	TTC	Tyr	Phe	p.Y107F	0.037	missense	unknown		NA	DNA binding	NDBL/beta-sheets	20.5	101.54	0	neutral	neutral	85.2	51	71.3	71.8	78.3	66.2	137.6	128	functional	functional	NA	2		0	0	0
1096	7579366	4-exon	11552	107	C	A	C>A	c.321C>A	g.7579366G>T	G	T	NC_000017.9:g.7520091G>T	G:C>T:A	no	yes	0.13	TAC	TAA	Tyr	STOP	p.Y107*	0.253	nonsense	unknown		NA	DNA binding	NDBL/beta-sheets	20.5	101.54		NA	NA									NA	NA	NA	4		4	0	0
1097	7579366	4-exon	11552	107	C	G	C>G	c.321C>G	g.7579366G>C	G	C	NC_000017.9:g.7520091G>C	G:C>C:G	no	yes	0.123	TAC	TAG	Tyr	STOP	p.Y107*	0.253	nonsense	unknown		NA	DNA binding	NDBL/beta-sheets	20.5	101.54		NA	NA									NA	NA	NA	4		5	0	1
1098	7579366	4-exon	11552	107	C	T	C>T	c.321C>T	g.7579366G>A	G	A	NC_000017.9:g.7520091G>A	G:C>A:T at CpG	no	yes	1.335	TAC	TAT	Tyr	Tyr	p.Y107Y	1.335	silent	unknown		NA	DNA binding	NDBL/beta-sheets	20.5	101.54		NA	NA									NA	NA	NA	0		3	0	0
6564	7579366	4-exon	11552	107	C	NA	del1	c.321del1	g.7579366del1	del1		NC_000017.9:g.7520091del1	del	no	yes		TAC	NA	Tyr	NA	p.?		FS	unknown		NA	DNA binding	NDBL/beta-sheets	20.5	101.54		NA	NA									NA	NA	NA	4		1	0	0
6576	7579366	4-exon	11552	107	C	NA	ins7	c.320_321ins7	g.7579366_7579367ins7	ins7		NC_000017.9:g.7520091_7520092ins7	ins	no	yes		TAC	NA	Tyr	NA	p.?		FS	unknown		NA	DNA binding	NDBL/beta-sheets	20.5	101.54		NA	NA									NA	NA	NA	4		1	0	0
1100	7579365	4-exon	11553	108	G	NA	del1	c.322del1	g.7579365del1	del1		NC_000017.9:g.7520090del1	del	no	yes		GGT	NA	Gly	NA	p.?		FS	unknown		Buried	DNA binding	NDBL/beta-sheets	9	93.77		NA	NA									NA	NA	NA	4		2	0	0
1101	7579365	4-exon	11553	108	G	NA	del11	c.322_332del11	g.7579355_7579365del11	del11		NC_000017.9:g.7520080_7520090del11	del	no	yes		GGT	NA	Gly	NA	p.?		FS	unknown		Buried	DNA binding	NDBL/beta-sheets	9	93.77		NA	NA									NA	NA	NA	4		1	0	0
5764	7579365	4-exon	11553	108	G	NA	del3	c.322_324del3	g.7579363_7579365del3	del3		NC_000017.9:g.7520088_7520090del3	del	no	yes		GGT	NA	Gly	NA	p.?		other	unknown		Buried	DNA binding	NDBL/beta-sheets	9	93.77		NA	NA									NA	NA	NA	3		1	0	1
1102	7579365	4-exon	11553	108	G	NA	del5	c.322_326del5	g.7579361_7579365del5	del5		NC_000017.9:g.7520086_7520090del5	del	no	yes		GGT	NA	Gly	NA	p.?		FS	unknown		Buried	DNA binding	NDBL/beta-sheets	9	93.77		NA	NA									NA	NA	NA	4		1	0	0
1103	7579365	4-exon	11553	108	G	NA	del6	c.322_327del6	g.7579360_7579365del6	del6		NC_000017.9:g.7520085_7520090del6	del	no	yes		GGT	NA	Gly	NA	p.?		other	unknown		Buried	DNA binding	NDBL/beta-sheets	9	93.77		NA	NA									NA	NA	NA	3		3	0	0
1104	7579365	4-exon	11553	108	G	A	G>A	c.322G>A	g.7579365C>T	C	T	NC_000017.9:g.7520090C>T	G:C>A:T at CpG	no	yes	1.243	GGT	AGT	Gly	Ser	p.G108S	1.243	missense	unknown		Buried	DNA binding	NDBL/beta-sheets	9	93.77	2.75	neutral	neutral	23.6	16.7	27.2	50.8	55.6	42.3	95	98.2	partially functional	functional	NA	2	44672	2	0	0
1105	7579365	4-exon	11553	108	G	C	G>C	c.322G>C	g.7579365C>G	C	G	NC_000017.9:g.7520090C>G	G:C>C:G	no	yes	0.097	GGT	CGT	Gly	Arg	p.G108R	0.097	missense	unknown		Buried	DNA binding	NDBL/beta-sheets	9	93.77	71.19	unclassified	deleterious	83.2	13	62	89.7	64.6	63	93	83.1	partially functional	non-functional	NA	2		0	0	0
1106	7579365	4-exon	11553	108	G	T	G>T	c.322G>T	g.7579365C>A	C	A	NC_000017.9:g.7520090C>A	G:C>T:A	no	yes	0.106	GGT	TGT	Gly	Cys	p.G108C	0.106	missense	unknown		Buried	DNA binding	NDBL/beta-sheets	9	93.77	109.82	unclassified	deleterious	33.6	0	25.8	61.8	51.7	48.3	96.4	75.6	partially functional	functional	NA	2		1	0	0
1099	7579365	4-exon	11553	108	G	NA	ins1	c.321_322ins1	g.7579365_7579366ins1	ins1		NC_000017.9:g.7520090_7520091ins1	ins	no	yes		GGT	NA	Gly	NA	p.?		FS	unknown		Buried	DNA binding	NDBL/beta-sheets	9	93.77		NA	NA									NA	NA	NA	4		1	0	0
6503	7579364	4-exon	11554	108	G	NA	del1	c.323del1	g.7579364del1	del1		NC_000017.9:g.7520089del1	del	no	no		GGT	NA	Gly	NA	p.?		FS	unknown		Buried	DNA binding	NDBL/beta-sheets	9	93.77		NA	NA									NA	NA	NA	4		0	0	0
1107	7579364	4-exon	11554	108	G	A	G>A	c.323G>A	g.7579364C>T	C	T	NC_000017.9:g.7520089C>T	G:C>A:T	no	no	0.263	GGT	GAT	Gly	Asp	p.G108D	0.263	missense	unknown		Buried	DNA binding	NDBL/beta-sheets	9	93.77	0	neutral	neutral	17.3	14.2	19.6	20.1	11.8	13.5	29.4	43.6	non-functional	non-functional	NA	2	44671	1	0	0
1108	7579364	4-exon	11554	108	G	C	G>C	c.323G>C	g.7579364C>G	C	G	NC_000017.9:g.7520089C>G	G:C>C:G	no	no	0.045	GGT	GCT	Gly	Ala	p.G108A	0.045	missense	unknown		Buried	DNA binding	NDBL/beta-sheets	9	93.77	52.86	neutral	deleterious	32.8	20.6	33.5	63.7	47.1	59.1	111	96.8	partially functional	functional	NA	2		0	0	0
1109	7579364	4-exon	11554	108	G	T	G>T	c.323G>T	g.7579364C>A	C	A	NC_000017.9:g.7520089C>A	G:C>T:A	no	no	0.053	GGT	GTT	Gly	Val	p.G108V	0.053	missense	unknown		Buried	DNA binding	NDBL/beta-sheets	9	93.77	78.01	unclassified	deleterious	20.5	13	16.7	34.2	27.6	30.2	59.9	69.9	partially functional	functional	NA	2		0	0	0
1110	7579363	4-exon	11555	108	T	A	T>A	c.324T>A	g.7579363A>T	A	T	NC_000017.9:g.7520088A>T	A:T>T:A	no	no	0.03	GGT	GGA	Gly	Gly	p.G108G	0.222	silent	unknown		Buried	DNA binding	NDBL/beta-sheets	9	93.77		NA	NA									NA	NA	NA	0		0	0	0
1111	7579363	4-exon	11555	108	T	C	T>C	c.324T>C	g.7579363A>G	A	G	NC_000017.9:g.7520088A>G	A:T>G:C	no	no	0.161	GGT	GGC	Gly	Gly	p.G108G	0.222	silent	unknown		Buried	DNA binding	NDBL/beta-sheets	9	93.77		NA	NA									NA	NA	NA	0		2	0	0
1112	7579363	4-exon	11555	108	T	G	T>G	c.324T>G	g.7579363A>C	A	C	NC_000017.9:g.7520088A>C	A:T>C:G	no	no	0.031	GGT	GGG	Gly	Gly	p.G108G	0.222	silent	unknown		Buried	DNA binding	NDBL/beta-sheets	9	93.77		NA	NA									NA	NA	NA	0		0	0	0
1114	7579362	4-exon	11556	109	T	NA	del1	c.325del1	g.7579362del1	del1		NC_000017.9:g.7520087del1	del	no	no		TTC	NA	Phe	NA	p.?		FS	unknown		Buried	DNA binding	NDBL/beta-sheets	0.4	21.82		NA	NA									NA	NA	NA	4		1	0	0
1115	7579362	4-exon	11556	109	T	NA	del6	c.325_330del6	g.7579357_7579362del6	del6		NC_000017.9:g.7520082_7520087del6	del	no	no		TTC	NA	Phe	NA	p.?		other	unknown		Buried	DNA binding	NDBL/beta-sheets	0.4	21.82		NA	NA									NA	NA	NA	3		2	0	0
1113	7579362	4-exon	11556	109	T	NA	ins1	c.324_325ins1	g.7579362_7579363ins1	ins1		NC_000017.9:g.7520087_7520088ins1	ins	no	no		TTC	NA	Phe	NA	p.?		FS	unknown		Buried	DNA binding	NDBL/beta-sheets	0.4	21.82		NA	NA									NA	NA	NA	4		1	0	0
1116	7579362	4-exon	11556	109	T	A	T>A	c.325T>A	g.7579362A>T	A	T	NC_000017.9:g.7520087A>T	A:T>T:A	no	no	0.021	TTC	ATC	Phe	Ile	p.F109I	0.021	missense	unknown		Buried	DNA binding	NDBL/beta-sheets	0.4	21.82	0	neutral	deleterious	14	12.3	13.2	3.9	7.7	13.8	16.1	36.6	non-functional	non-functional	NA	2		0	0	0
1117	7579362	4-exon	11556	109	T	C	T>C	c.325T>C	g.7579362A>G	A	G	NC_000017.9:g.7520087A>G	A:T>G:C	no	no	0.096	TTC	CTC	Phe	Leu	p.F109L	0.18	missense	unknown		Buried	DNA binding	NDBL/beta-sheets	0.4	21.82	0	neutral	neutral	15.9	13.5	20.6	23.5	34.5	39.5	77.9	98.1	partially functional	non-functional	NA	2	44674	1	0	0
1118	7579362	4-exon	11556	109	T	G	T>G	c.325T>G	g.7579362A>C	A	C	NC_000017.9:g.7520087A>C	A:T>C:G	no	no	0.031	TTC	GTC	Phe	Val	p.F109V	0.031	missense	unknown		Buried	DNA binding	NDBL/beta-sheets	0.4	21.82	28.68	deleterious	deleterious	0	0	0	0	0	0	0.6	5.3	non-functional	non-functional	NA	2		1	0	0
1119	7579361	4-exon	11557	109	T	A	T>A	c.326T>A	g.7579361A>T	A	T	NC_000017.9:g.7520086A>T	A:T>T:A	no	no	0.014	TTC	TAC	Phe	Tyr	p.F109Y	0.014	missense	unknown		Buried	DNA binding	NDBL/beta-sheets	0.4	21.82	21.61	deleterious	neutral	21.5	14.4	16.5	21.5	13.8	16.4	44.9	48.8	non-functional	non-functional	NA	2		0	0	0
1120	7579361	4-exon	11557	109	T	C	T>C	c.326T>C	g.7579361A>G	A	G	NC_000017.9:g.7520086A>G	A:T>G:C	no	no	0.055	TTC	TCC	Phe	Ser	p.F109S	0.055	missense	unknown		Buried	DNA binding	NDBL/beta-sheets	0.4	21.82	141.8	deleterious	deleterious	18.4	9.7	13.6	3.4	5.3	1.9	10.7	10.1	non-functional	non-functional	NA	2	44675	3	0	2
1121	7579361	4-exon	11557	109	T	G	T>G	c.326T>G	g.7579361A>C	A	C	NC_000017.9:g.7520086A>C	A:T>C:G	no	no	0.029	TTC	TGC	Phe	Cys	p.F109C	0.029	missense	unknown		Buried	DNA binding	NDBL/beta-sheets	0.4	21.82	197.25	deleterious	deleterious	14.2	12.1	16.1	4.5	8	5.4	25.9	26.8	non-functional	non-functional	NA	2	44673	3	0	0
1122	7579360	4-exon	11558	109	C	A	C>A	c.327C>A	g.7579360G>T	G	T	NC_000017.9:g.7520085G>T	G:C>T:A	no	no	0.051	TTC	TTA	Phe	Leu	p.F109L	0.18	missense	unknown		Buried	DNA binding	NDBL/beta-sheets	0.4	21.82	0	neutral	neutral	15.9	13.5	20.6	23.5	34.5	39.5	77.9	98.1	partially functional	non-functional	NA	2	44674	0	0	0
1123	7579360	4-exon	11558	109	C	G	C>G	c.327C>G	g.7579360G>C	G	C	NC_000017.9:g.7520085G>C	G:C>C:G	no	no	0.033	TTC	TTG	Phe	Leu	p.F109L	0.18	missense	unknown		Buried	DNA binding	NDBL/beta-sheets	0.4	21.82	0	neutral	neutral	15.9	13.5	20.6	23.5	34.5	39.5	77.9	98.1	partially functional	non-functional	NA	2	44674	0	0	0
1124	7579360	4-exon	11558	109	C	T	C>T	c.327C>T	g.7579360G>A	G	A	NC_000017.9:g.7520085G>A	G:C>A:T	no	no	0.235	TTC	TTT	Phe	Phe	p.F109F	0.235	silent	unknown		Buried	DNA binding	NDBL/beta-sheets	0.4	21.82		NA	NA									NA	NA	NA	0		1	0	0
1128	7579359	4-exon	11559	110	C	A	C>A	c.328C>A	g.7579359G>T	G	T	NC_000017.9:g.7520084G>T	G:C>T:A	no	yes	0.106	CGT	AGT	Arg	Ser	p.R110S	0.106	missense	unknown		Partially exposed	DNA binding	NDBL/beta-sheets	32.8	44.91	67.72	deleterious	deleterious	9.6	12.9	13.2	3.7	6.7	2.7	11.5	12.3	non-functional	non-functional	NA	2	44678	1	0	0
1129	7579359	4-exon	11559	110	C	G	C>G	c.328C>G	g.7579359G>C	G	C	NC_000017.9:g.7520084G>C	G:C>C:G	no	yes	0.097	CGT	GGT	Arg	Gly	p.R110G	0.097	missense	unknown		Partially exposed	DNA binding	NDBL/beta-sheets	32.8	44.91	86.12	deleterious	deleterious	14	10.5	17.8	11.9	21.9	16.4	44	53.2	non-functional	non-functional	NA	2	44676	1	0	0
1130	7579359	4-exon	11559	110	C	T	C>T	c.328C>T	g.7579359G>A	G	A	NC_000017.9:g.7520084G>A	G:C>A:T at CpG	no	yes	1.243	CGT	TGT	Arg	Cys	p.R110C	1.243	missense	no		Partially exposed	DNA binding	NDBL/beta-sheets	32.8	44.91	153.39	deleterious	deleterious	18	8.7	20.4	17.5	26.5	18.3	49.9	64.1	non-functional	non-functional	NA	2	5860	12	0	1
1127	7579359	4-exon	11559	110	C	NA	del1	c.328del1	g.7579359del1	del1		NC_000017.9:g.7520084del1	del	no	yes		CGT	NA	Arg	NA	p.?		FS	unknown		Partially exposed	DNA binding	NDBL/beta-sheets	32.8	44.91		NA	NA									NA	NA	NA	4		4	0	1
5980	7579359	4-exon	11559	110	C	NA	del3	c.328_330del3	g.7579357_7579359del3	del3		NC_000017.9:g.7520082_7520084del3	del	no	yes		CGT	NA	Arg	NA	p.?		other	unknown		Partially exposed	DNA binding	NDBL/beta-sheets	32.8	44.91		NA	NA									NA	NA	NA	3		1	0	0
1125	7579359	4-exon	11559	110	C	NA	ins14	c.327_328ins14	g.7579359_7579360ins14	ins14		NC_000017.9:g.7520084_7520085ins14	ins	no	yes		CGT	NA	Arg	NA	p.?		FS	unknown		Partially exposed	DNA binding	NDBL/beta-sheets	32.8	44.91		NA	NA									NA	NA	NA	4		1	0	0
1126	7579359	4-exon	11559	110	C	NA	ins6	c.327_328ins6	g.7579359_7579360ins6	ins6		NC_000017.9:g.7520084_7520085ins6	ins	no	yes		CGT	NA	Arg	NA	p.?		other	unknown		Partially exposed	DNA binding	NDBL/beta-sheets	32.8	44.91		NA	NA									NA	NA	NA	3		1	0	0
1131	7579358	4-exon	11560	110	G/T	NA	del1	c.329del1	g.7579358del1	del1		NC_000017.9:g.7520083del1	del	no	yes		CGT	NA	Arg	NA	p.?		FS	unknown		Partially exposed	DNA binding	NDBL/beta-sheets	32.8	44.91		NA	NA									NA	NA	NA	4		2	0	0
1132	7579358	4-exon	11560	110	G/T	A	G>A	c.329G>A	g.7579358C>T	C	T	NC_000017.9:g.7520083C>T	G:C>A:T at CpG	no	yes	1.335	CGT	CAT	Arg	His	p.R110H	1.335	missense	unknown		Partially exposed	DNA binding	NDBL/beta-sheets	32.8	44.91	0	neutral	neutral	55.6	23.5	53	54.4	79.9	50.7	142.6	112.6	partially functional	non-functional	NA	2	44677	2	1	0
1133	7579358	4-exon	11560	110	G/T	C	G>C	c.329G>C	g.7579358C>G	C	G	NC_000017.9:g.7520083C>G	G:C>C:G	no	yes	0.123	CGT	CCT	Arg	Pro	p.R110P	0.123	missense	unknown	11540654	Partially exposed	DNA binding	NDBL/beta-sheets	32.8	44.91	67.14	deleterious	deleterious	17.8	11.1	10.3	4.5	5.2	3.7	8.1	11	non-functional	non-functional	NA	2	5862	15	1	1
1134	7579358	4-exon	11560	110	G/T	T	G>T	c.329G>T	g.7579358C>A	C	A	NC_000017.9:g.7520083C>A	G:C>T:A	no	yes	0.13	CGT	CTT	Arg	Leu	p.R110L	0.13	missense	unknown	11540654	Partially exposed	DNA binding	NDBL/beta-sheets	32.8	44.91	97.52	deleterious	deleterious	20.2	9.1	8.9	14.1	7.9	11	19.7	19.4	non-functional	non-functional	NA	2	5861	36	4	4
6529	7579358	4-exon	11560	110	G/T	NA	ins7	c.329_330ins7	g.7579357_7579358ins7	ins7		NC_000017.9:g.7520083_7520084ins7	ins	no	yes		CGT	NA	Arg	NA	p.?		FS	unknown		Partially exposed	DNA binding	NDBL/beta-sheets	32.8	44.91		NA	NA									NA	NA	NA	4		0	3	0
1135	7579357	4-exon	11561	110	T	A	T>A	c.330T>A	g.7579357A>T	A	T	NC_000017.9:g.7520082A>T	A:T>T:A	no	no	0.023	CGT	CGA	Arg	Arg	p.R110R	0.172	silent	unknown		Partially exposed	DNA binding	NDBL/beta-sheets	32.8	44.91		NA	NA									NA	NA	NA	0		0	0	0
1136	7579357	4-exon	11561	110	T	C	T>C	c.330T>C	g.7579357A>G	A	G	NC_000017.9:g.7520082A>G	A:T>G:C	no	no	0.12	CGT	CGC	Arg	Arg	p.R110R	0.172	silent	unknown		Partially exposed	DNA binding	NDBL/beta-sheets	32.8	44.91		NA	NA									NA	NA	NA	0		0	0	0
1137	7579357	4-exon	11561	110	T	G	T>G	c.330T>G	g.7579357A>C	A	C	NC_000017.9:g.7520082A>C	A:T>C:G	no	no	0.029	CGT	CGG	Arg	Arg	p.R110R	0.172	silent	unknown		Partially exposed	DNA binding	NDBL/beta-sheets	32.8	44.91		NA	NA									NA	NA	NA	0		0	0	0
1139	7579356	4-exon	11562	111	C	A	C>A	c.331C>A	g.7579356G>T	G	T	NC_000017.9:g.7520081G>T	G:C>T:A	no	no	0.03	CTG	ATG	Leu	Met	p.L111M	0.03	missense	unknown		Buried	DNA binding	NDBL/beta-sheets	17.9	30.92	0	neutral	deleterious	33.3	14.4	16	30.1	21.7	37.6	63	61	partially functional	non-functional	NA	2	44679	1	0	0
1140	7579356	4-exon	11562	111	C	G	C>G	c.331C>G	g.7579356G>C	G	C	NC_000017.9:g.7520081G>C	G:C>C:G	no	no	0.037	CTG	GTG	Leu	Val	p.L111V	0.037	missense	unknown		Buried	DNA binding	NDBL/beta-sheets	17.9	30.92	0	neutral	neutral	43.7	26.7	36.1	89.3	46.3	83.5	162.2	109.5	partially functional	functional	NA	2		0	0	0
1141	7579356	4-exon	11562	111	C	T	C>T	c.331C>T	g.7579356G>A	G	A	NC_000017.9:g.7520081G>A	G:C>A:T	no	no	0.132	CTG	TTG	Leu	Leu	p.L111L	0.265	silent	unknown		Buried	DNA binding	NDBL/beta-sheets	17.9	30.92		NA	NA									NA	NA	NA	0		0	0	0
6456	7579356	4-exon	11562	111	C	NA	del1	c.331del1	g.7579356del1	del1		NC_000017.9:g.7520081del1	del	no	no		CTG	NA	Leu	NA	p.?		FS	unknown		Buried	DNA binding	NDBL/beta-sheets	17.9	30.92		NA	NA									NA	NA	NA	4		0	0	0
1138	7579356	4-exon	11562	111	C	NA	ins1	c.330_331ins1	g.7579356_7579357ins1	ins1		NC_000017.9:g.7520081_7520082ins1	ins	no	no		CTG	NA	Leu	NA	p.?		FS	unknown		Buried	DNA binding	NDBL/beta-sheets	17.9	30.92		NA	NA									NA	NA	NA	4		1	0	0
1142	7579355	4-exon	11563	111	T	A	T>A	c.332T>A	g.7579355A>T	A	T	NC_000017.9:g.7520080A>T	A:T>T:A	no	no	0.038	CTG	CAG	Leu	Gln	p.L111Q	0.038	missense	unknown		Buried	DNA binding	NDBL/beta-sheets	17.9	30.92	96.32	deleterious	deleterious	15.4	10.8	8.7	8.1	4.1	3.9	9.5	10.4	non-functional	non-functional	NA	2	44681	7	0	0
1143	7579355	4-exon	11563	111	T	C	T>C	c.332T>C	g.7579355A>G	A	G	NC_000017.9:g.7520080A>G	A:T>G:C	no	no	0.156	CTG	CCG	Leu	Pro	p.L111P	0.156	missense	unknown		Buried	DNA binding	NDBL/beta-sheets	17.9	30.92	68.57	deleterious	deleterious	18.9	7.9	7.5	8.6	4.8	4.2	10.2	12.9	non-functional	non-functional	NA	2	44680	6	0	0
1144	7579355	4-exon	11563	111	T	G	T>G	c.332T>G	g.7579355A>C	A	C	NC_000017.9:g.7520080A>C	A:T>C:G	no	no	0.046	CTG	CGG	Leu	Arg	p.L111R	0.046	missense	unknown		Buried	DNA binding	NDBL/beta-sheets	17.9	30.92	87.8	deleterious	deleterious	16.6	6.1	7	7.4	4.9	3.4	9.9	9.3	non-functional	non-functional	NA	2	44682	4	0	0
1145	7579354	4-exon	11564	111	G	NA	del1	c.333del1	g.7579354del1	del1		NC_000017.9:g.7520079del1	del	no	no		CTG	NA	Leu	NA	p.?		FS	unknown		Buried	DNA binding	NDBL/beta-sheets	17.9	30.92		NA	NA									NA	NA	NA	4		2	0	0
1146	7579354	4-exon	11564	111	G	A	G>A	c.333G>A	g.7579354C>T	C	T	NC_000017.9:g.7520079C>T	G:C>A:T	no	no	0.077	CTG	CTA	Leu	Leu	p.L111L	0.265	silent	unknown		Buried	DNA binding	NDBL/beta-sheets	17.9	30.92		NA	NA									NA	NA	NA	0		4	0	0
1147	7579354	4-exon	11564	111	G	C	G>C	c.333G>C	g.7579354C>G	C	G	NC_000017.9:g.7520079C>G	G:C>C:G	no	no	0.021	CTG	CTC	Leu	Leu	p.L111L	0.265	silent	unknown		Buried	DNA binding	NDBL/beta-sheets	17.9	30.92		NA	NA									NA	NA	NA	0		0	0	0
1148	7579354	4-exon	11564	111	G	T	G>T	c.333G>T	g.7579354C>A	C	A	NC_000017.9:g.7520079C>A	G:C>T:A	no	no	0.035	CTG	CTT	Leu	Leu	p.L111L	0.265	silent	unknown		Buried	DNA binding	NDBL/beta-sheets	17.9	30.92		NA	NA									NA	NA	NA	0		1	0	0
1149	7579353	4-exon	11565	112	G	NA	del1	c.334del1	g.7579353del1	del1		NC_000017.9:g.7520078del1	del	no	no		GGC	NA	Gly	NA	p.?		FS	unknown		Buried	DNA binding	NDBL/beta-sheets	18.7	147.42		NA	NA									NA	NA	NA	4		2	0	0
1150	7579353	4-exon	11565	112	G	NA	del15	c.334_348del15	g.7579339_7579353del15	del15		NC_000017.9:g.7520064_7520078del15	del	no	no		GGC	NA	Gly	NA	p.?		other	unknown		Buried	DNA binding	NDBL/beta-sheets	18.7	147.42		NA	NA									NA	NA	NA	3		1	0	0
1151	7579353	4-exon	11565	112	G	NA	del2	c.334_335del2	g.7579352_7579353del2	del2		NC_000017.9:g.7520077_7520078del2	del	no	no		GGC	NA	Gly	NA	p.?		FS	unknown		Buried	DNA binding	NDBL/beta-sheets	18.7	147.42		NA	NA									NA	NA	NA	4		1	0	0
6094	7579353	4-exon	11565	112	G	NA	del33	c.334_366del33	g.7579321_7579353del33	del33		NC_000017.9:g.7520046_7520078del33	del	no	no		GGC	NA	Gly	NA	p.G112_V122del		other	unknown		Buried	DNA binding	NDBL/beta-sheets	18.7	147.42		NA	NA									NA	NA	NA	3		2	0	2
1152	7579353	4-exon	11565	112	G	NA	del7	c.334_340del7	g.7579347_7579353del7	del7		NC_000017.9:g.7520072_7520078del7	del	no	no		GGC	NA	Gly	NA	p.?		FS	unknown		Buried	DNA binding	NDBL/beta-sheets	18.7	147.42		NA	NA									NA	NA	NA	4		1	0	0
1153	7579353	4-exon	11565	112	G	A	G>A	c.334G>A	g.7579353C>T	C	T	NC_000017.9:g.7520078C>T	G:C>A:T	no	no	0.171	GGC	AGC	Gly	Ser	p.G112S	0.171	missense	unknown		Buried	DNA binding	NDBL/beta-sheets	18.7	147.42	2.75	neutral	neutral	45.3	13.3	28	65.2	53.3	84.9	120.9	120.1	partially functional	functional	NA	2	44684	2	0	0
1154	7579353	4-exon	11565	112	G	C	G>C	c.334G>C	g.7579353C>G	C	G	NC_000017.9:g.7520078C>G	G:C>C:G	no	no	0.018	GGC	CGC	Gly	Arg	p.G112R	0.018	missense	unknown		Buried	DNA binding	NDBL/beta-sheets	18.7	147.42	0	neutral	neutral	64.9	23.9	65.6	86.9	59.1	97.1	138.1	111	functional	non-functional	NA	2		0	0	0
1155	7579353	4-exon	11565	112	G	T	G>T	c.334G>T	g.7579353C>A	C	A	NC_000017.9:g.7520078C>A	G:C>T:A	no	no	0.029	GGC	TGC	Gly	Cys	p.G112C	0.029	missense	unknown		Buried	DNA binding	NDBL/beta-sheets	18.7	147.42	109.82	unclassified	deleterious	21.2	14.4	23.3	58	20.2	51.4	84.7	75	partially functional	functional	NA	2		0	0	0
1156	7579352	4-exon	11566	112	G	A	G>A	c.335G>A	g.7579352C>T	C	T	NC_000017.9:g.7520077C>T	G:C>A:T	no	no	0.208	GGC	GAC	Gly	Asp	p.G112D	0.208	missense	unknown		Buried	DNA binding	NDBL/beta-sheets	18.7	147.42	0	neutral	neutral	22	14.3	27.2	50.1	28.5	50.3	89.6	62.6	partially functional	functional	NA	2	44683	2	0	0
1157	7579352	4-exon	11566	112	G	C	G>C	c.335G>C	g.7579352C>G	C	G	NC_000017.9:g.7520077C>G	G:C>C:G	no	no	0.042	GGC	GCC	Gly	Ala	p.G112A	0.042	missense	unknown		Buried	DNA binding	NDBL/beta-sheets	18.7	147.42	46.95	neutral	neutral	44	27.6	65.8	81.3	43.6	67.7	142.4	74.4	partially functional	functional	NA	2		0	0	0
1158	7579352	4-exon	11566	112	G	T	G>T	c.335G>T	g.7579352C>A	C	A	NC_000017.9:g.7520077C>A	G:C>T:A	no	no	0.048	GGC	GTC	Gly	Val	p.G112V	0.048	missense	unknown		Buried	DNA binding	NDBL/beta-sheets	18.7	147.42	67.15	unclassified	deleterious	46	34.9	66	80.8	43.6	79.9	135.7	88.4	partially functional	functional	NA	2		0	0	0
1159	7579351	4-exon	11567	112	C	A	C>A	c.336C>A	g.7579351G>T	G	T	NC_000017.9:g.7520076G>T	G:C>T:A	no	no	0.027	GGC	GGA	Gly	Gly	p.G112G	0.177	silent	unknown		Buried	DNA binding	NDBL/beta-sheets	18.7	147.42		NA	NA									NA	NA	NA	0		2	0	0
1160	7579351	4-exon	11567	112	C	G	C>G	c.336C>G	g.7579351G>C	G	C	NC_000017.9:g.7520076G>C	G:C>C:G	no	no	0.046	GGC	GGG	Gly	Gly	p.G112G	0.177	silent	unknown		Buried	DNA binding	NDBL/beta-sheets	18.7	147.42		NA	NA									NA	NA	NA	0		1	0	0
1161	7579351	4-exon	11567	112	C	T	C>T	c.336C>T	g.7579351G>A	G	A	NC_000017.9:g.7520076G>A	G:C>A:T	no	no	0.104	GGC	GGT	Gly	Gly	p.G112G	0.177	silent	unknown		Buried	DNA binding	NDBL/beta-sheets	18.7	147.42		NA	NA									NA	NA	NA	0		1	0	0
6371	7579351	4-exon	11567	112	C	NA	del3	c.336_338del3	g.7579349_7579351del3	del3		NC_000017.9:g.7520074_7520076del3	del	no	no		GGC	NA	Gly	NA	p.?		other	unknown		Buried	DNA binding	NDBL/beta-sheets	18.7	147.42		NA	NA									NA	NA	NA	3		1	0	1
1162	7579350	4-exon	11568	113	T	NA	del19	c.337_355del19	g.7579332_7579350del19	del19		NC_000017.9:g.7520057_7520075del19	del	no	no		TTC	NA	Phe	NA	p.?		FS	unknown		Buried	DNA binding	NDBL/beta-sheets	19.8	0		NA	NA									NA	NA	NA	4		1	0	0
6339	7579350	4-exon	11568	113	T	NA	del3	c.337_339del3	g.7579348_7579350del3	del3		NC_000017.9:g.7520073_7520075del3	del	no	no		TTC	NA	Phe	NA	p.?		other	unknown		Buried	DNA binding	NDBL/beta-sheets	19.8	0		NA	NA									NA	NA	NA	3		1	0	0
1163	7579350	4-exon	11568	113	T	NA	del4	c.337_340del4	g.7579347_7579350del4	del4		NC_000017.9:g.7520072_7520075del4	del	no	no		TTC	NA	Phe	NA	p.?		FS	unknown		Buried	DNA binding	NDBL/beta-sheets	19.8	0		NA	NA									NA	NA	NA	4		1	0	0
6686	7579350	4-exon	11568	113	T	NA	ins18	c.336_337ins18	g.7579350_7579351ins18	ins18		NC_000017.9:g.7520075_7520076ins18	ins	no	no		TTC	NA	Phe	NA	p.?		other	unknown		Buried	DNA binding	NDBL/beta-sheets	19.8	0		NA	NA									NA	NA	NA	3		1	0	0
1164	7579350	4-exon	11568	113	T	A	T>A	c.337T>A	g.7579350A>T	A	T	NC_000017.9:g.7520075A>T	A:T>T:A	no	no	0.043	TTC	ATC	Phe	Ile	p.F113I	0.043	missense	unknown		Buried	DNA binding	NDBL/beta-sheets	19.8	0	21.28	deleterious	deleterious	16.7	8.6	6.7	5.1	3.3	9.5	7.2	17.9	non-functional	non-functional	NA	2	44685	1	0	0
1165	7579350	4-exon	11568	113	T	C	T>C	c.337T>C	g.7579350A>G	A	G	NC_000017.9:g.7520075A>G	A:T>G:C	no	no	0.146	TTC	CTC	Phe	Leu	p.F113L	0.213	missense	unknown		Buried	DNA binding	NDBL/beta-sheets	19.8	0	21.82	deleterious	deleterious	27	11.7	8.1	12.7	9.1	42.5	33.4	50.3	non-functional	non-functional	NA	2	44686	1	0	0
1166	7579350	4-exon	11568	113	T	G	T>G	c.337T>G	g.7579350A>C	A	C	NC_000017.9:g.7520075A>C	A:T>C:G	no	no	0.039	TTC	GTC	Phe	Val	p.F113V	0.039	missense	unknown		Buried	DNA binding	NDBL/beta-sheets	19.8	0	48.95	deleterious	deleterious	19.9	3.1	5.8	5.2	4	7.8	7.7	20.8	non-functional	non-functional	NA	2	33033	7	0	2
1167	7579350	4-exon	11568	113	T	NA	TT>GG	c.337_338TT>GG	g.7579349_7579350AA>CC	A	CC	NC_000017.9:g.7520074_7520075AA>CC	tandem	no	no		TTC	GGC	Phe	Gly	p.F113G		missense	unknown		Buried	DNA binding	NDBL/beta-sheets	19.8	0	153.13	deleterious	deleterious									NA	NA	NA	2	45788	1	0	0
1168	7579349	4-exon	11569	113	T	NA	del3	c.338_340del3	g.7579347_7579349del3	del3		NC_000017.9:g.7520072_7520074del3	del	no	no		TTC	NA	Phe	NA	p.?		other	unknown		Buried	DNA binding	NDBL/beta-sheets	19.8	0		NA	NA									NA	NA	NA	3		1	0	0
1169	7579349	4-exon	11569	113	T	A	T>A	c.338T>A	g.7579349A>T	A	T	NC_000017.9:g.7520074A>T	A:T>T:A	no	no	0.014	TTC	TAC	Phe	Tyr	p.F113Y	0.014	missense	unknown		Buried	DNA binding	NDBL/beta-sheets	19.8	0	21.61	deleterious	deleterious	6.5	0	16.1	22.1	21.7	40	58	37.8	partially functional	non-functional	NA	2		0	0	0
1170	7579349	4-exon	11569	113	T	C	T>C	c.338T>C	g.7579349A>G	A	G	NC_000017.9:g.7520074A>G	A:T>G:C	no	no	0.055	TTC	TCC	Phe	Ser	p.F113S	0.055	missense	unknown		Buried	DNA binding	NDBL/beta-sheets	19.8	0	154.81	deleterious	deleterious	20.4	13.8	10.1	9.1	4.2	5.6	8.7	12.9	non-functional	non-functional	NA	2	44687	5	0	1
1171	7579349	4-exon	11569	113	T	G	T>G	c.338T>G	g.7579349A>C	A	C	NC_000017.9:g.7520074A>C	A:T>C:G	no	no	0.029	TTC	TGC	Phe	Cys	p.F113C	0.029	missense	unknown		Buried	DNA binding	NDBL/beta-sheets	19.8	0	204.39	deleterious	deleterious	20.7	10.3	9.2	9.2	5.2	9.9	15.8	13.6	non-functional	non-functional	NA	2	5863	9	0	3
1172	7579349	4-exon	11569	113	T	NA	TC>GT	c.338_339TC>GT	g.7579348_7579349GA>AC	A	AC	NC_000017.9:g.7520073_7520074GA>AC	tandem	no	no		TTC	TGT	Phe	Cys	p.F113C	0.029	missense	unknown		Buried	DNA binding	NDBL/beta-sheets	19.8	0	204.39	deleterious	deleterious	20.7	10.3	9.2	9.2	5.2	9.9	15.8	13.6	non-functional	non-functional	NA	2	5863	2	0	0
1173	7579348	4-exon	11570	113	C	A	C>A	c.339C>A	g.7579348G>T	G	T	NC_000017.9:g.7520073G>T	G:C>T:A	no	no	0.03	TTC	TTA	Phe	Leu	p.F113L	0.213	missense	unknown		Buried	DNA binding	NDBL/beta-sheets	19.8	0	21.82	deleterious	deleterious	27	11.7	8.1	12.7	9.1	42.5	33.4	50.3	non-functional	non-functional	NA	2	44686	0	0	0
1174	7579348	4-exon	11570	113	C	G	C>G	c.339C>G	g.7579348G>C	G	C	NC_000017.9:g.7520073G>C	G:C>C:G	no	no	0.037	TTC	TTG	Phe	Leu	p.F113L	0.213	missense	unknown		Buried	DNA binding	NDBL/beta-sheets	19.8	0	21.82	deleterious	deleterious	27	11.7	8.1	12.7	9.1	42.5	33.4	50.3	non-functional	non-functional	NA	2	44686	4	0	0
1175	7579348	4-exon	11570	113	C	T	C>T	c.339C>T	g.7579348G>A	G	A	NC_000017.9:g.7520073G>A	G:C>A:T	no	no	0.132	TTC	TTT	Phe	Phe	p.F113F	0.132	silent	unknown		Buried	DNA binding	NDBL/beta-sheets	19.8	0		NA	NA									NA	NA	NA	0		1	0	0
5661	7579348	4-exon	11570	113	C	NA	del3	c.339_341del3	g.7579346_7579348del3	del3		NC_000017.9:g.7520071_7520073del3	del	no	no		TTC	NA	Phe	NA	p.?		other	unknown		Buried	DNA binding	NDBL/beta-sheets	19.8	0		NA	NA									NA	NA	NA	3		1	2	0
1176	7579347	4-exon	11571	114	T	A	T>A	c.340T>A	g.7579347A>T	A	T	NC_000017.9:g.7520072A>T	A:T>T:A	no	no	0.043	TTG	ATG	Leu	Met	p.L114M	0.043	missense	unknown		NA	DNA binding	NDBL/beta-sheets	45.4	135.19	0	neutral	neutral	78.6	62.5	47.4	105.1	50.4	85	151.3	100.5	functional	functional	NA	2		0	0	0
1177	7579347	4-exon	11571	114	T	C	T>C	c.340T>C	g.7579347A>G	A	G	NC_000017.9:g.7520072A>G	A:T>G:C	no	no	0.146	TTG	CTG	Leu	Leu	p.L114L	0.26	silent	unknown		NA	DNA binding	NDBL/beta-sheets	45.4	135.19		NA	NA									NA	NA	NA	0		0	0	0
1178	7579347	4-exon	11571	114	T	G	T>G	c.340T>G	g.7579347A>C	A	C	NC_000017.9:g.7520072A>C	A:T>C:G	no	no	0.039	TTG	GTG	Leu	Val	p.L114V	0.039	missense	unknown		NA	DNA binding	NDBL/beta-sheets	45.4	135.19	0	neutral	neutral	113.3	40.3	94.9	117.2	58.1	92.8	156.7	116.7	functional	functional	NA	2		0	0	0
1179	7579346	4-exon	11572	114	T	NA	del14	c.341_354del14	g.7579333_7579346del14	del14		NC_000017.9:g.7520058_7520071del14	del	no	no		TTG	NA	Leu	NA	p.?		FS	unknown		NA	DNA binding	NDBL/beta-sheets	45.4	135.19		NA	NA									NA	NA	NA	4		1	0	0
1180	7579346	4-exon	11572	114	T	A	T>A	c.341T>A	g.7579346A>T	A	T	NC_000017.9:g.7520071A>T	A:T>T:A	no	no	0.016	TTG	TAG	Leu	STOP	p.L114*	0.016	nonsense	unknown		NA	DNA binding	NDBL/beta-sheets	45.4	135.19		NA	NA									NA	NA	NA	4		3	0	0
1181	7579346	4-exon	11572	114	T	C	T>C	c.341T>C	g.7579346A>G	A	G	NC_000017.9:g.7520071A>G	A:T>G:C	no	no	0.105	TTG	TCG	Leu	Ser	p.L114S	0.105	missense	unknown		NA	DNA binding	NDBL/beta-sheets	45.4	135.19	36.4	neutral	neutral	76.8	36.7	49.9	95.8	43.5	81.4	135.3	124	functional	functional	NA	2		0	0	0
1182	7579346	4-exon	11572	114	T	G	T>G	c.341T>G	g.7579346A>C	A	C	NC_000017.9:g.7520071A>C	A:T>C:G	no	no	0.038	TTG	TGG	Leu	Trp	p.L114W	0.038	missense	unknown		NA	DNA binding	NDBL/beta-sheets	45.4	135.19	59.78	neutral	deleterious	43.2	26.6	61	74.1	41.4	70.4	121.5	100.5	partially functional	functional	NA	2		0	0	0
1183	7579345	4-exon	11573	114	G	A	G>A	c.342G>A	g.7579345C>T	C	T	NC_000017.9:g.7520070C>T	G:C>A:T	no	no	0.114	TTG	TTA	Leu	Leu	p.L114L	0.26	silent	unknown		NA	DNA binding	NDBL/beta-sheets	45.4	135.19		NA	NA									NA	NA	NA	0		0	0	0
1184	7579345	4-exon	11573	114	G	C	G>C	c.342G>C	g.7579345C>G	C	G	NC_000017.9:g.7520070C>G	G:C>C:G	no	no	0.045	TTG	TTC	Leu	Phe	p.L114F	0.099	missense	unknown		NA	DNA binding	NDBL/beta-sheets	45.4	135.19	21.28	neutral	neutral	91.2	90.3	126.7	90.9	52.9	78.2	131.4	101.8	functional	functional	NA	2		0	0	0
1185	7579345	4-exon	11573	114	G	T	G>T	c.342G>T	g.7579345C>A	C	A	NC_000017.9:g.7520070C>A	G:C>T:A	no	no	0.054	TTG	TTT	Leu	Phe	p.L114F	0.099	missense	unknown		NA	DNA binding	NDBL/beta-sheets	45.4	135.19	21.28	neutral	neutral	91.2	90.3	126.7	90.9	52.9	78.2	131.4	101.8	functional	functional	NA	2		0	0	0
6777	7579345	4-exon	11573	114	G	NA	ins1	c.342_343ins1					ins	no	no		TTG	NA	Leu	NA	p.?		FS	no		NA	DNA binding	NDBL/beta-sheets	45.4	135.19		NA	NA									NA	NA	NA	4		1	0	0
6515	7579345	4-exon	11573	114	G	NA	ins4	c.341_342ins4	g.7579345_7579346ins4	ins4		NC_000017.9:g.7520070_7520071ins4	ins	no	no		TTG	NA	Leu	NA	p.?		FS	unknown		NA	DNA binding	NDBL/beta-sheets	45.4	135.19		NA	NA									NA	NA	NA	4		1	0	0
1187	7579344	4-exon	11574	115	C	A	C>A	c.343C>A	g.7579344G>T	G	T	NC_000017.9:g.7520069G>T	G:C>T:A	no	no	0.054	CAT	AAT	His	Asn	p.H115N	0.054	missense	unknown		Exposed	DNA binding	L1/S/H2	98.9	40.79	39.26	deleterious	neutral	136.6	60.5	91.8	98.9	63.4	95.7	149.7	119.1	functional	functional	NA	1		0	0	0
1188	7579344	4-exon	11574	115	C	G	C>G	c.343C>G	g.7579344G>C	G	C	NC_000017.9:g.7520069G>C	G:C>C:G	no	no	0.045	CAT	GAT	His	Asp	p.H115D	0.045	missense	unknown		Exposed	DNA binding	L1/S/H2	98.9	40.79	44.6	deleterious	neutral	169	171.6	141.9	144.5	72.7	103.5	159.1	129.8	supertrans	functional	NA	1		0	0	0
1189	7579344	4-exon	11574	115	C	T	C>T	c.343C>T	g.7579344G>A	G	A	NC_000017.9:g.7520069G>A	G:C>A:T	no	no	0.114	CAT	TAT	His	Tyr	p.H115Y	0.114	missense	unknown		Exposed	DNA binding	L1/S/H2	98.9	40.79	83.33	deleterious	deleterious	79.7	76.5	86.3	98.6	51.2	70.8	138	82.4	functional	functional	NA	1	44688	2	0	1
6753	7579344	4-exon	11574	115	C	NA	del20	c.343_362del20	g.7579325_7579344del20	del20		NC_000017.9:g.7520050_7520069del20	del	no	no		CAT	NA	His	NA	p.?		FS	unknown		Exposed	DNA binding	L1/S/H2	98.9	40.79		NA	NA									NA	NA	NA	4		1	0	0
1191	7579343	4-exon	11575	115	A	C	A>C	c.344A>C	g.7579343T>G	T	G	NC_000017.9:g.7520068T>G	A:T>C:G	no	no	0.055	CAT	CCT	His	Pro	p.H115P	0.055	missense	unknown		Exposed	DNA binding	L1/S/H2	98.9	40.79	65.55	deleterious	neutral	138.3	125.5	127.2	103.4	45.2	81.4	148.5	97.2	functional	non-functional	NA	1		0	0	0
1192	7579343	4-exon	11575	115	A	G	A>G	c.344A>G	g.7579343T>C	T	C	NC_000017.9:g.7520068T>C	A:T>G:C	no	no	0.148	CAT	CGT	His	Arg	p.H115R	0.148	missense	unknown		Exposed	DNA binding	L1/S/H2	98.9	40.79	28.37	deleterious	neutral	116.2	93	92.3	108.4	50.7	78.1	149.1	101	functional	functional	NA	1		0	0	0
1193	7579343	4-exon	11575	115	A	T	A>T	c.344A>T	g.7579343T>A	T	A	NC_000017.9:g.7520068T>A	A:T>T:A	no	no	0.024	CAT	CTT	His	Leu	p.H115L	0.024	missense	unknown		Exposed	DNA binding	L1/S/H2	98.9	40.79	98.69	deleterious	deleterious	91.3	93.6	100.5	98.1	50	67.5	111.3	83.6	functional	functional	NA	1		0	0	0
1190	7579343	4-exon	11575	115	A	NA	del1	c.344del1	g.7579343del1	del1		NC_000017.9:g.7520068del1	del	no	no		CAT	NA	His	NA	p.?		FS	unknown		Exposed	DNA binding	L1/S/H2	98.9	40.79		NA	NA									NA	NA	NA	4		1	0	0
1194	7579342	4-exon	11576	115	T	A	T>A	c.345T>A	g.7579342A>T	A	T	NC_000017.9:g.7520067A>T	A:T>T:A	no	no	0.029	CAT	CAA	His	Gln	p.H115Q	0.077	missense	unknown		Exposed	DNA binding	L1/S/H2	98.9	40.79	0	neutral	neutral	125.6	69.4	97.3	100.9	51.7	80.9	150.7	109.6	functional	functional	NA	1		0	0	0
1195	7579342	4-exon	11576	115	T	C	T>C	c.345T>C	g.7579342A>G	A	G	NC_000017.9:g.7520067A>G	A:T>G:C	no	no	0.138	CAT	CAC	His	His	p.H115H	0.138	silent	unknown		Exposed	DNA binding	L1/S/H2	98.9	40.79		NA	NA									NA	NA	NA	0		2	0	0
1196	7579342	4-exon	11576	115	T	G	T>G	c.345T>G	g.7579342A>C	A	C	NC_000017.9:g.7520067A>C	A:T>C:G	no	no	0.048	CAT	CAG	His	Gln	p.H115Q	0.077	missense	unknown		Exposed	DNA binding	L1/S/H2	98.9	40.79	0	neutral	neutral	125.6	69.4	97.3	100.9	51.7	80.9	150.7	109.6	functional	functional	NA	1		0	0	0
1197	7579341	4-exon	11577	116	T	NA	del13	c.346_358del13	g.7579329_7579341del13	del13		NC_000017.9:g.7520054_7520066del13	del	no	no		TCT	NA	Ser	NA	p.?		FS	unknown		Partially exposed	DNA binding	L1/S/H2	40.7	115.58		NA	NA									NA	NA	NA	4		0	0	0
1198	7579341	4-exon	11577	116	T	A	T>A	c.346T>A	g.7579341A>T	A	T	NC_000017.9:g.7520066A>T	A:T>T:A	no	no	0.014	TCT	ACT	Ser	Thr	p.S116T	0.014	missense	unknown		Partially exposed	DNA binding	L1/S/H2	40.7	115.58	5.07	neutral	neutral	122	59.1	87	98.8	52.7	83	119.3	101.1	functional	functional	NA	1		0	0	0
1199	7579341	4-exon	11577	116	T	C	T>C	c.346T>C	g.7579341A>G	A	G	NC_000017.9:g.7520066A>G	A:T>G:C	no	no	0.055	TCT	CCT	Ser	Pro	p.S116P	0.055	missense	unknown		Partially exposed	DNA binding	L1/S/H2	40.7	115.58	1.62	neutral	deleterious	20.3	14.6	9.8	12	6.2	7.4	13.4	13.3	non-functional	functional	NA	1	44691	1	0	0
1200	7579341	4-exon	11577	116	T	G	T>G	c.346T>G	g.7579341A>C	A	C	NC_000017.9:g.7520066A>C	A:T>C:G	no	no	0.029	TCT	GCT	Ser	Ala	p.S116A	0.029	missense	unknown		Partially exposed	DNA binding	L1/S/H2	40.7	115.58	0	neutral	neutral	129.7	74.8	69.5	118.1	58.7	91.5	139.7	117	functional	functional	NA	1		0	0	0
1201	7579340	4-exon	11578	116	C	A	C>A	c.347C>A	g.7579340G>T	G	T	NC_000017.9:g.7520065G>T	G:C>T:A	no	no	0.03	TCT	TAT	Ser	Tyr	p.S116Y	0.03	missense	unknown		Partially exposed	DNA binding	L1/S/H2	40.7	115.58	86.69	unclassified	deleterious	57.3	20.4	34.9	100.4	48.7	79.2	137.5	95.1	partially functional	functional	NA	1		0	0	0
1202	7579340	4-exon	11578	116	C	G	C>G	c.347C>G	g.7579340G>C	G	C	NC_000017.9:g.7520065G>C	G:C>C:G	no	no	0.037	TCT	TGT	Ser	Cys	p.S116C	0.037	missense	unknown		Partially exposed	DNA binding	L1/S/H2	40.7	115.58	100.56	unclassified	deleterious	18	17.8	13.4	28.9	16	77.2	102.4	123	partially functional	functional	NA	1	44689	4	0	1
1203	7579340	4-exon	11578	116	C	T	C>T	c.347C>T	g.7579340G>A	G	A	NC_000017.9:g.7520065G>A	G:C>A:T	no	no	0.132	TCT	TTT	Ser	Phe	p.S116F	0.132	missense	unknown		Partially exposed	DNA binding	L1/S/H2	40.7	115.58	90.18	unclassified	deleterious	103.1	46.5	128.8	95.7	46.5	64.2	120.1	85.6	functional	functional	NA	1	44690	1	0	0
1204	7579339	4-exon	11579	116	T	A	T>A	c.348T>A	g.7579339A>T	A	T	NC_000017.9:g.7520064A>T	A:T>T:A	no	no	0.038	TCT	TCA	Ser	Ser	p.S116S	0.24	silent	unknown		Partially exposed	DNA binding	L1/S/H2	40.7	115.58		NA	NA									NA	NA	NA	0		0	0	0
1205	7579339	4-exon	11579	116	T	C	T>C	c.348T>C	g.7579339A>G	A	G	NC_000017.9:g.7520064A>G	A:T>G:C	no	no	0.156	TCT	TCC	Ser	Ser	p.S116S	0.24	silent	unknown		Partially exposed	DNA binding	L1/S/H2	40.7	115.58		NA	NA									NA	NA	NA	0		1	0	0
1206	7579339	4-exon	11579	116	T	G	T>G	c.348T>G	g.7579339A>C	A	C	NC_000017.9:g.7520064A>C	A:T>C:G	no	no	0.046	TCT	TCG	Ser	Ser	p.S116S	0.24	silent	unknown		Partially exposed	DNA binding	L1/S/H2	40.7	115.58		NA	NA									NA	NA	NA	0		0	0	0
1208	7579338	4-exon	11580	117	G	NA	del1	c.349del1	g.7579338del1	del1		NC_000017.9:g.7520063del1	del	no	no		GGG	NA	Gly	NA	p.?		FS	unknown		Partially exposed	DNA binding	L1/S/H2	40.7	0		NA	NA									NA	NA	NA	4		7	0	2
1209	7579338	4-exon	11580	117	G	A	G>A	c.349G>A	g.7579338C>T	C	T	NC_000017.9:g.7520063C>T	G:C>A:T	no	no	0.077	GGG	AGG	Gly	Arg	p.G117R	0.098	missense	unknown		Partially exposed	DNA binding	L1/S/H2	40.7	0	125.13	deleterious	deleterious	52.8	19.2	20.1	66.9	34.8	68.2	105	92.6	partially functional	functional	NA	1	44693	1	0	0
1210	7579338	4-exon	11580	117	G	C	G>C	c.349G>C	g.7579338C>G	C	G	NC_000017.9:g.7520063C>G	G:C>C:G	no	no	0.021	GGG	CGG	Gly	Arg	p.G117R	0.098	missense	unknown		Partially exposed	DNA binding	L1/S/H2	40.7	0	125.13	deleterious	deleterious	52.8	19.2	20.1	66.9	34.8	68.2	105	92.6	partially functional	functional	NA	1	44693	1	0	0
1211	7579338	4-exon	11580	117	G	T	G>T	c.349G>T	g.7579338C>A	C	A	NC_000017.9:g.7520063C>A	G:C>T:A	no	no	0.035	GGG	TGG	Gly	Trp	p.G117W	0.035	missense	unknown		Partially exposed	DNA binding	L1/S/H2	40.7	0	183.79	deleterious	deleterious	19.4	15.6	11.6	9.7	8	49.4	19.2	74.9	non-functional	functional	NA	1		0	0	0
1207	7579338	4-exon	11580	117	G	NA	ins1	c.348_349ins1	g.7579338_7579339ins1	ins1		NC_000017.9:g.7520063_7520064ins1	ins	no	no		GGG	NA	Gly	NA	p.?		FS	unknown		Partially exposed	DNA binding	L1/S/H2	40.7	0		NA	NA									NA	NA	NA	4		1	0	0
1212	7579337	4-exon	11581	117	G	A	G>A	c.350G>A	g.7579337C>T	C	T	NC_000017.9:g.7520062C>T	G:C>A:T	no	no	0.171	GGG	GAG	Gly	Glu	p.G117E	0.171	missense	unknown		Partially exposed	DNA binding	L1/S/H2	40.7	0	97.85	deleterious	deleterious	23.8	16.5	11.7	41.3	22.2	85.1	82.5	111	partially functional	functional	No	1	44692	3	0	0
1213	7579337	4-exon	11581	117	G	C	G>C	c.350G>C	g.7579337C>G	C	G	NC_000017.9:g.7520062C>G	G:C>C:G	no	no	0.018	GGG	GCG	Gly	Ala	p.G117A	0.018	missense	unknown		Partially exposed	DNA binding	L1/S/H2	40.7	0	60	deleterious	deleterious	41.6	15.8	13.4	56.3	31.4	76.1	101.6	107.4	partially functional	functional	NA	1		0	0	0
1214	7579337	4-exon	11581	117	G	T	G>T	c.350G>T	g.7579337C>A	C	A	NC_000017.9:g.7520062C>A	G:C>T:A	no	no	0.029	GGG	GTG	Gly	Val	p.G117V	0.029	missense	unknown		Partially exposed	DNA binding	L1/S/H2	40.7	0	109.55	deleterious	deleterious	2.8	0	0	25	13.7	61.6	73.7	76	non-functional	functional	NA	1		0	0	0
6459	7579336	4-exon	11582	117	G	NA	del1	c.351del1	g.7579336del1	del1		NC_000017.9:g.7520061del1	del	no	no		GGG	NA	Gly	NA	p.?		FS	unknown		Partially exposed	DNA binding	L1/S/H2	40.7	0		NA	NA									NA	NA	NA	4		0	0	0
1215	7579336	4-exon	11582	117	G	NA	del11	c.351_361del11	g.7579326_7579336del11	del11		NC_000017.9:g.7520051_7520061del11	del	no	no		GGG	NA	Gly	NA	p.?		FS	unknown		Partially exposed	DNA binding	L1/S/H2	40.7	0		NA	NA									NA	NA	NA	4		1	0	0
1216	7579336	4-exon	11582	117	G	A	G>A	c.351G>A	g.7579336C>T	C	T	NC_000017.9:g.7520061C>T	G:C>A:T	no	no	0.235	GGG	GGA	Gly	Gly	p.G117G	0.319	silent	unknown		Partially exposed	DNA binding	L1/S/H2	40.7	0		NA	NA									NA	NA	NA	0		0	0	0
1217	7579336	4-exon	11582	117	G	C	G>C	c.351G>C	g.7579336C>G	C	G	NC_000017.9:g.7520061C>G	G:C>C:G	no	no	0.033	GGG	GGC	Gly	Gly	p.G117G	0.319	silent	unknown		Partially exposed	DNA binding	L1/S/H2	40.7	0		NA	NA									NA	NA	NA	0		0	0	0
1218	7579336	4-exon	11582	117	G	T	G>T	c.351G>T	g.7579336C>A	C	A	NC_000017.9:g.7520061C>A	G:C>T:A	no	no	0.051	GGG	GGT	Gly	Gly	p.G117G	0.319	silent	unknown		Partially exposed	DNA binding	L1/S/H2	40.7	0		NA	NA									NA	NA	NA	0		1	0	0
6636	7579336	4-exon	11582	117	G	NA	ins1	c.351_352ins1	g.7579335_7579336ins1	ins1		NC_000017.9:g.7520061_7520062ins1	ins	no	no		GGG	NA	Gly	NA	p.?		FS	unknown		Partially exposed	DNA binding	L1/S/H2	40.7	0		NA	NA									NA	NA	NA	4		1	0	0
1220	7579335	4-exon	11583	118	A	C	A>C	c.352A>C	g.7579335T>G	T	G	NC_000017.9:g.7520060T>G	A:T>C:G	no	no	0.029	ACA	CCA	Thr	Pro	p.T118P	0.029	missense	unknown		NA	DNA binding	L1/S/H2	32.1	0	37.56	deleterious	deleterious	32	18.9	15.2	13.8	7.6	10.1	18.9	13.6	non-functional	functional	NA	1		0	0	0
1221	7579335	4-exon	11583	118	A	G	A>G	c.352A>G	g.7579335T>C	T	C	NC_000017.9:g.7520060T>C	A:T>G:C	no	no	0.12	ACA	GCA	Thr	Ala	p.T118A	0.12	missense	unknown		NA	DNA binding	L1/S/H2	32.1	0	58.02	deleterious	deleterious	95.6	51.2	94.2	86.4	49.6	78.3	152.4	91.2	functional	functional	NA	1	44694	1	0	0
1222	7579335	4-exon	11583	118	A	T	A>T	c.352A>T	g.7579335T>A	T	A	NC_000017.9:g.7520060T>A	A:T>T:A	no	no	0.023	ACA	TCA	Thr	Ser	p.T118S	0.023	missense	unknown		NA	DNA binding	L1/S/H2	32.1	0	57.75	deleterious	deleterious	95.3	54.1	89.9	83.3	51.5	79.2	138.6	89.9	functional	functional	NA	1		0	0	0
6728	7579335	4-exon	11583	118	A	NA	del1	c.352del1	g.7579335del1	del1		NC_000017.9:g.7520060del1	del	no	no		ACA	NA	Thr	NA	p.?		FS	unknown		NA	DNA binding	L1/S/H2	32.1	0		NA	NA									NA	NA	NA	4		1	0	0
1219	7579335	4-exon	11583	118	A	NA	ins2	c.351_352ins2	g.7579335_7579336ins2	ins2		NC_000017.9:g.7520060_7520061ins2	ins	no	no		ACA	NA	Thr	NA	p.?		FS	unknown		NA	DNA binding	L1/S/H2	32.1	0		NA	NA									NA	NA	NA	4		1	0	1
1223	7579334	4-exon	11584	118	C	A	C>A	c.353C>A	g.7579334G>T	G	T	NC_000017.9:g.7520059G>T	G:C>T:A	no	no	0.059	ACA	AAA	Thr	Lys	p.T118K	0.059	missense	unknown		NA	DNA binding	L1/S/H2	32.1	0	77.74	deleterious	deleterious	109.2	57.5	92.3	76.9	46.1	76.7	135.1	90.5	functional	functional	NA	1		0	0	0
1224	7579334	4-exon	11584	118	C	G	C>G	c.353C>G	g.7579334G>C	G	C	NC_000017.9:g.7520059G>C	G:C>C:G	no	no	0.047	ACA	AGA	Thr	Arg	p.T118R	0.047	missense	unknown		NA	DNA binding	L1/S/H2	32.1	0	70.97	deleterious	deleterious	89.3	47.1	69.8	79	45.3	69.3	112.5	85.4	partially functional	functional	NA	1	44696	1	0	0
1225	7579334	4-exon	11584	118	C	T	C>T	c.353C>T	g.7579334G>A	G	A	NC_000017.9:g.7520059G>A	G:C>A:T	no	no	0.169	ACA	ATA	Thr	Ile	p.T118I	0.169	missense	unknown		NA	DNA binding	L1/S/H2	32.1	0	89.28	deleterious	deleterious	78.4	58.7	100.8	74.3	48.2	77.7	108.9	87.6	functional	functional	NA	1	44695	3	0	0
1226	7579333	4-exon	11585	118	A	C	A>C	c.354A>C	g.7579333T>G	T	G	NC_000017.9:g.7520058T>G	A:T>C:G	no	no	0.046	ACA	ACC	Thr	Thr	p.T118T	0.24	silent	unknown		NA	DNA binding	L1/S/H2	32.1	0		NA	NA									NA	NA	NA	0		0	0	0
1227	7579333	4-exon	11585	118	A	G	A>G	c.354A>G	g.7579333T>C	T	C	NC_000017.9:g.7520058T>C	A:T>G:C	no	no	0.156	ACA	ACG	Thr	Thr	p.T118T	0.24	silent	unknown		NA	DNA binding	L1/S/H2	32.1	0		NA	NA									NA	NA	NA	0		1	0	0
1228	7579333	4-exon	11585	118	A	T	A>T	c.354A>T	g.7579333T>A	T	A	NC_000017.9:g.7520058T>A	A:T>T:A	no	no	0.038	ACA	ACT	Thr	Thr	p.T118T	0.24	silent	unknown		NA	DNA binding	L1/S/H2	32.1	0		NA	NA									NA	NA	NA	0		0	0	0
6761	7579332	4-exon	11586	119	G	NA	del2	c.355_356del2	g.7579331_7579332del2	del2		NC_000017.9:g.7520056_7520057del2	del	no	no		GCC	NA	Ala	NA	p.?		FS	no		DNA binding	DNA binding	L1/S/H2	60.4	0		NA	NA									NA	NA	NA	4		0	0	0
1230	7579332	4-exon	11586	119	G	A	G>A	c.355G>A	g.7579332C>T	C	T	NC_000017.9:g.7520057C>T	G:C>A:T	no	no	0.104	GCC	ACC	Ala	Thr	p.A119T	0.104	missense	unknown		DNA binding	DNA binding	L1/S/H2	60.4	0	58.02	deleterious	deleterious	108.2	100.4	102.8	87	52.8	86.1	115.8	94.3	functional	functional	NA	1	44698	1	0	0
1231	7579332	4-exon	11586	119	G	C	G>C	c.355G>C	g.7579332C>G	C	G	NC_000017.9:g.7520057C>G	G:C>C:G	no	no	0.046	GCC	CCC	Ala	Pro	p.A119P	0.046	missense	unknown		DNA binding	DNA binding	L1/S/H2	60.4	0	26.87	deleterious	deleterious	29.8	17.3	12.4	43.7	21.9	81	107.2	116.6	partially functional	functional	NA	1		0	0	0
1232	7579332	4-exon	11586	119	G	T	G>T	c.355G>T	g.7579332C>A	C	A	NC_000017.9:g.7520057C>A	G:C>T:A	no	no	0.027	GCC	TCC	Ala	Ser	p.A119S	0.027	missense	unknown		DNA binding	DNA binding	L1/S/H2	60.4	0	99.13	deleterious	deleterious	101.2	56.6	43.1	92.9	48.6	91.9	138.9	106.7	functional	functional	NA	1		0	0	0
1229	7579332	4-exon	11586	119	G	NA	ins1	c.354_355ins1	g.7579332_7579333ins1	ins1		NC_000017.9:g.7520057_7520058ins1	ins	no	no		GCC	NA	Ala	NA	p.?		FS	unknown		DNA binding	DNA binding	L1/S/H2	60.4	0		NA	NA									NA	NA	NA	4		1	0	0
1233	7579331	4-exon	11587	119	C	A	C>A	c.356C>A	g.7579331G>T	G	T	NC_000017.9:g.7520056G>T	G:C>T:A	no	no	0.048	GCC	GAC	Ala	Asp	p.A119D	0.048	missense	unknown		DNA binding	DNA binding	L1/S/H2	60.4	0	125.75	deleterious	deleterious	24.5	15.4	13.5	7.9	4.6	53.2	9.7	91.6	non-functional	functional	NA	1	44697	1	0	0
1234	7579331	4-exon	11587	119	C	G	C>G	c.356C>G	g.7579331G>C	G	C	NC_000017.9:g.7520056G>C	G:C>C:G	no	no	0.042	GCC	GGC	Ala	Gly	p.A119G	0.042	missense	unknown		DNA binding	DNA binding	L1/S/H2	60.4	0	60	deleterious	deleterious	53.5	24	14.1	50.8	27.5	91.6	122.7	109.9	partially functional	functional	NA	1		1	0	0
1235	7579331	4-exon	11587	119	C	T	C>T	c.356C>T	g.7579331G>A	G	A	NC_000017.9:g.7520056G>A	G:C>A:T	no	no	0.208	GCC	GTC	Ala	Val	p.A119V	0.208	missense	unknown		DNA binding	DNA binding	L1/S/H2	60.4	0	65.28	deleterious	deleterious	29.1	30.2	18.7	51.1	31.3	65.8	84.4	89.4	partially functional	functional	No	1		0	0	0
1236	7579330	4-exon	11588	119	C	A	C>A	c.357C>A	g.7579330G>T	G	T	NC_000017.9:g.7520055G>T	G:C>T:A	no	no	0.035	GCC	GCA	Ala	Ala	p.A119A	0.133	silent	unknown		DNA binding	DNA binding	L1/S/H2	60.4	0		NA	NA									NA	NA	NA	0		2	0	0
1237	7579330	4-exon	11588	119	C	G	C>G	c.357C>G	g.7579330G>C	G	C	NC_000017.9:g.7520055G>C	G:C>C:G	no	no	0.021	GCC	GCG	Ala	Ala	p.A119A	0.133	silent	unknown		DNA binding	DNA binding	L1/S/H2	60.4	0		NA	NA									NA	NA	NA	0		1	0	0
1238	7579330	4-exon	11588	119	C	T	C>T	c.357C>T	g.7579330G>A	G	A	NC_000017.9:g.7520055G>A	G:C>A:T	no	no	0.077	GCC	GCT	Ala	Ala	p.A119A	0.133	silent	unknown		DNA binding	DNA binding	L1/S/H2	60.4	0		NA	NA									NA	NA	NA	0		2	0	0
1244	7579329	4-exon	11589	120	A	C	A>C	c.358A>C	g.7579329T>G	T	G	NC_000017.9:g.7520054T>G	A:T>C:G	no	no	0.038	AAG	CAG	Lys	Gln	p.K120Q	0.038	missense	unknown		DNA binding	DNA binding	L1/S/H2	60.4	0	53.23	deleterious	deleterious	20.8	17.4	12	6.4	4.7	77	8	81.2	non-functional	non-functional	NA	1	44701	1	0	0
1245	7579329	4-exon	11589	120	A	G	A>G	c.358A>G	g.7579329T>C	T	C	NC_000017.9:g.7520054T>C	A:T>G:C	no	no	0.105	AAG	GAG	Lys	Glu	p.K120E	0.105	missense	unknown		DNA binding	DNA binding	L1/S/H2	60.4	0	56.87	deleterious	deleterious	32.1	17.9	12.2	6.7	5.4	3.8	9.7	10.7	non-functional	non-functional	NA	1	44699	5	0	0
1246	7579329	4-exon	11589	120	A	T	A>T	c.358A>T	g.7579329T>A	T	A	NC_000017.9:g.7520054T>A	A:T>T:A	no	no	0.016	AAG	TAG	Lys	STOP	p.K120*	0.016	nonsense	unknown	121912658	DNA binding	DNA binding	L1/S/H2	60.4	0		NA	NA									NA	NA	NA	4		2	3	1
1239	7579329	4-exon	11589	120	A	NA	del1	c.358del1	g.7579329del1	del1		NC_000017.9:g.7520054del1	del	no	no		AAG	NA	Lys	NA	p.?		FS	unknown		DNA binding	DNA binding	L1/S/H2	60.4	0		NA	NA									NA	NA	NA	4		1	0	0
1241	7579329	4-exon	11589	120	A	NA	del17	c.358_374del17	g.7579313_7579329del17	del17		NC_000017.9:g.7520038_7520054del17	del	no	no		AAG	NA	Lys	NA	p.?		FS	unknown		DNA binding	DNA binding	L1/S/H2	60.4	0		NA	NA									NA	NA	NA	4		1	0	0
1242	7579329	4-exon	11589	120	A	NA	del200	c.358_557del200	g.7579130_7579329del200	del200		NC_000017.9:g.7519855_7520054del200	del	no	no		AAG	NA	Lys	NA	p.?		FS	unknown		DNA binding	DNA binding	L1/S/H2	60.4	0		NA	NA									NA	NA	NA	4		1	0	0
6759	7579329	4-exon	11589	120	A	NA	del3ins2	c.358_360del3ins2	g.7579327_7579329delins2	del		NC_000017.9:g.7520052_7520054delins2	complex	no	no		AAG	NA	Lys	NA	p.?		FS	no		DNA binding	DNA binding	L1/S/H2	60.4	0		NA	NA									NA	NA	NA	4		0	0	0
1243	7579329	4-exon	11589	120	A	NA	del49	c.358_376+31del49	g.7579281_7579329del49	del49		NC_000017.9:g.7520006_7520054del49	del	no	no		AAG	NA	Lys	NA	p.?		splice	unknown		DNA binding	DNA binding	L1/S/H2	60.4	0		NA	NA									NA	NA	NA	4		1	0	0
1247	7579328	4-exon	11590	120	A	C	A>C	c.359A>C	g.7579328T>G	T	G	NC_000017.9:g.7520053T>G	A:T>C:G	no	no	0.039	AAG	ACG	Lys	Thr	p.K120T	0.039	missense	unknown		DNA binding	DNA binding	L1/S/H2	60.4	0	77.74	deleterious	deleterious	23.2	22.3	10.9	6.9	5.1	72.3	11.7	87.1	non-functional	non-functional	NA	1		0	0	0
1248	7579328	4-exon	11590	120	A	G	A>G	c.359A>G	g.7579328T>C	T	C	NC_000017.9:g.7520053T>C	A:T>G:C	no	no	0.146	AAG	AGG	Lys	Arg	p.K120R	0.146	missense	unknown		DNA binding	DNA binding	L1/S/H2	60.4	0	26	deleterious	deleterious	69.1	104.9	33.8	49.6	20.6	66.9	120.3	117.6	partially functional	non-functional	NA	1	44702	3	0	0
1249	7579328	4-exon	11590	120	A	T	A>T	c.359A>T	g.7579328T>A	T	A	NC_000017.9:g.7520053T>A	A:T>T:A	no	no	0.043	AAG	ATG	Lys	Met	p.K120M	0.043	missense	unknown		DNA binding	DNA binding	L1/S/H2	60.4	0	94.49	deleterious	deleterious	10.1	16	12.7	6.9	5.2	63.2	8.5	34.4	non-functional	non-functional	NA	1	44700	5	0	0
6542	7579328	4-exon	11590	120	A	NA	del1	c.359del1	g.7579328del1	del1		NC_000017.9:g.7520053del1	del	no	no		AAG	NA	Lys	NA	p.?		FS	unknown		DNA binding	DNA binding	L1/S/H2	60.4	0		NA	NA									NA	NA	NA	4		1	0	1
1250	7579327	4-exon	11591	120	G	A	G>A	c.360G>A	g.7579327C>T	C	T	NC_000017.9:g.7520052C>T	G:C>A:T	no	no	0.159	AAG	AAA	Lys	Lys	p.K120K	0.159	silent	unknown		DNA binding	DNA binding	L1/S/H2	60.4	0		NA	NA									NA	NA	NA	0		0	0	0
1251	7579327	4-exon	11591	120	G	C	G>C	c.360G>C	g.7579327C>G	C	G	NC_000017.9:g.7520052C>G	G:C>C:G	no	no	0.049	AAG	AAC	Lys	Asn	p.K120N	0.081	missense	unknown		DNA binding	DNA binding	L1/S/H2	60.4	0	93.88	deleterious	deleterious	18.2	21.8	13.7	7.9	5.8	68.5	9.6	104.3	non-functional	non-functional	NA	1		0	0	0
1252	7579327	4-exon	11591	120	G	T	G>T	c.360G>T	g.7579327C>A	C	A	NC_000017.9:g.7520052C>A	G:C>T:A	no	no	0.032	AAG	AAT	Lys	Asn	p.K120N	0.081	missense	unknown		DNA binding	DNA binding	L1/S/H2	60.4	0	93.88	deleterious	deleterious	18.2	21.8	13.7	7.9	5.8	68.5	9.6	104.3	non-functional	non-functional	NA	1		1	0	1
1253	7579326	4-exon	11592	121	T	NA	del1	c.361del1	g.7579326del1	del1		NC_000017.9:g.7520051del1	del	no	no		TCT	NA	Ser	NA	p.?		FS	unknown		DNA binding	DNA binding	L1/S/H2	39.2	0		NA	NA									NA	NA	NA	4		1	0	1
1254	7579326	4-exon	11592	121	T	A	T>A	c.361T>A	g.7579326A>T	A	T	NC_000017.9:g.7520051A>T	A:T>T:A	no	no	0.023	TCT	ACT	Ser	Thr	p.S121T	0.023	missense	unknown		DNA binding	DNA binding	L1/S/H2	39.2	0	57.75	deleterious	deleterious	73.3	27.3	65.1	92.2	47.5	92.3	171.9	95.8	functional	non-functional	NA	1		1	0	0
1255	7579326	4-exon	11592	121	T	C	T>C	c.361T>C	g.7579326A>G	A	G	NC_000017.9:g.7520051A>G	A:T>G:C	no	no	0.12	TCT	CCT	Ser	Pro	p.S121P	0.12	missense	unknown		DNA binding	DNA binding	L1/S/H2	39.2	0	73.35	deleterious	deleterious	17.4	20.6	12.3	9	6.9	79.4	33	82.7	non-functional	non-functional	NA	1		0	0	0
1256	7579326	4-exon	11592	121	T	G	T>G	c.361T>G	g.7579326A>C	A	C	NC_000017.9:g.7520051A>C	A:T>C:G	no	no	0.029	TCT	GCT	Ser	Ala	p.S121A	0.029	missense	unknown		DNA binding	DNA binding	L1/S/H2	39.2	0	99.13	deleterious	deleterious	70	40.3	76.3	66.9	28.4	87	133.4	103.7	partially functional	functional	NA	1		0	0	0
1258	7579325	4-exon	11593	121	C	A	C>A	c.362C>A	g.7579325G>T	G	T	NC_000017.9:g.7520050G>T	G:C>T:A	no	no	0.03	TCT	TAT	Ser	Tyr	p.S121Y	0.03	missense	unknown		DNA binding	DNA binding	L1/S/H2	39.2	0	143.11	deleterious	deleterious	105.6	25.7	163.8	98.1	62.3	56.3	118	99.7	functional	functional	NA	1		0	0	0
1259	7579325	4-exon	11593	121	C	G	C>G	c.362C>G	g.7579325G>C	G	C	NC_000017.9:g.7520050G>C	G:C>C:G	no	no	0.037	TCT	TGT	Ser	Cys	p.S121C	0.037	missense	unknown		DNA binding	DNA binding	L1/S/H2	39.2	0	111.67	deleterious	deleterious	107.3	32.9	125.6	87.7	53.7	78.6	120.1	95.7	functional	functional	NA	1		0	0	0
1260	7579325	4-exon	11593	121	C	T	C>T	c.362C>T	g.7579325G>A	G	A	NC_000017.9:g.7520050G>A	G:C>A:T	no	no	0.132	TCT	TTT	Ser	Phe	p.S121F	0.132	missense	unknown		DNA binding	DNA binding	L1/S/H2	39.2	0	154.81	deleterious	deleterious	78.4	24.9	242.1	177.2	114.5	51.3	166	99.4	functional	non-functional	NA	1	44703	2	0	0
5673	7579325	4-exon	11593	121	C	NA	del1	c.362del1	g.7579325del1	del1		NC_000017.9:g.7520050del1	del	no	no		TCT	NA	Ser	NA	p.?		FS	unknown		DNA binding	DNA binding	L1/S/H2	39.2	0		NA	NA									NA	NA	NA	4		1	0	0
1257	7579325	4-exon	11593	121	C	NA	del2	c.362_363del2	g.7579324_7579325del2	del2		NC_000017.9:g.7520049_7520050del2	del	no	no		TCT	NA	Ser	NA	p.?		FS	unknown		DNA binding	DNA binding	L1/S/H2	39.2	0		NA	NA									NA	NA	NA	4		1	0	0
6679	7579324	4-exon	11594	121	T	NA	del1	c.363del1	g.7579324del1	del1		NC_000017.9:g.7520049del1	del	no	no		TCT	NA	Ser	NA	p.?		FS	unknown		DNA binding	DNA binding	L1/S/H2	39.2	0		NA	NA									NA	NA	NA	4		0	0	0
1261	7579324	4-exon	11594	121	T	NA	del7	c.363_369del7	g.7579318_7579324del7	del7		NC_000017.9:g.7520043_7520049del7	del	no	no		TCT	NA	Ser	NA	p.?		FS	unknown		DNA binding	DNA binding	L1/S/H2	39.2	0		NA	NA									NA	NA	NA	4		1	0	0
1262	7579324	4-exon	11594	121	T	A	T>A	c.363T>A	g.7579324A>T	A	T	NC_000017.9:g.7520049A>T	A:T>T:A	no	no	0.038	TCT	TCA	Ser	Ser	p.S121S	0.24	silent	unknown		DNA binding	DNA binding	L1/S/H2	39.2	0		NA	NA									NA	NA	NA	0		0	0	0
1263	7579324	4-exon	11594	121	T	C	T>C	c.363T>C	g.7579324A>G	A	G	NC_000017.9:g.7520049A>G	A:T>G:C	no	no	0.156	TCT	TCC	Ser	Ser	p.S121S	0.24	silent	unknown		DNA binding	DNA binding	L1/S/H2	39.2	0		NA	NA									NA	NA	NA	0		0	0	0
1264	7579324	4-exon	11594	121	T	G	T>G	c.363T>G	g.7579324A>C	A	C	NC_000017.9:g.7520049A>C	A:T>C:G	no	no	0.046	TCT	TCG	Ser	Ser	p.S121S	0.24	silent	unknown		DNA binding	DNA binding	L1/S/H2	39.2	0		NA	NA									NA	NA	NA	0		0	0	0
[truncated: 4,758 more rows]
